# Supplementary material for: Crystal structure of bis­(4-meth­oxy­pyridine-κN)(meso-5,10,15,20-tetra­phenyl­porphyrinato-κ4 N,N′,N′′,N′′′)iron(III) perchlorate
Source: Acta Crystallogr E Crystallogr Commun. 2019 May 10;75(Pt 6):762–5. doi: 10.1107/S2056989019006194 (PMC6658977; doi:10.1107/S2056989019006194)
Supplement: Supplementary file 1 [file e-75-00762-sup1.cif]

##############################################################################
#                                                                            #
# This CIF contains the data in a paper accepted for publication in          #
# Acta Crystallographica Section E. It conforms to the requirements of       #
# Notes for Authors for Acta Crystallographica Section E, and has been       #
# peer reviewed under the auspices of the IUCr Commission on Journals.       #
#                                                                            #
# Full details of the Crystallographic Information File format               #
# are given in the paper "The Crystallographic Information File (CIF):       #
# a New Standard Archive File for Crystallography" by S. R. Hall, F. H.      #
# Allen and I. D. Brown [Acta Cryst. (1991), A47, 655-685].                  #
#                                                                            #
# The current version of the core CIF dictionary is obtainable from          #
# ftp://ftp.iucr.org/pub/cif_core.dic.                                       #
#                                                                            #
# Software is freely available for graphical display of the structure(s)     #
# in this CIF. For information consult the CIF software page                 #
# http://www.iucr.org/resources/cif/software.                                #
#                                                                            #
# This file may be used for bona fide research purposes within the           #
# scientific community so long as proper attribution is given to the journal # 
# article from which it was obtained.                                        #
#                                                                            #
##############################################################################
data_I
_database_code_depnum_ccdc_archive 'CCDC 1913651'
_audit_creation_method     SHELXL-2014
_journal_date_recd_electronic     2019-04-01
_journal_date_accepted     2019-05-02
_journal_name_full     'Acta Crystallographica, Section E'
_journal_year     2019
_journal_volume     75
_journal_issue      6
_journal_page_first     762
_journal_page_last     765
_journal_paper_category     GM
_journal_paper_doi     10.1107/S2056989019006194
_journal_coeditor_code     LH5899
_publ_contact_author_name     'Rainer Herges'
_publ_contact_author_address
;
Institut f\"ur Anorganische Chemie
Christian-Albrechts-Universit\"at Kiel
Max-Eyth Str. 2
D-24118 Kiel
Germany
;
_publ_contact_author_email     rherges@oc.uni-kiel.de
_publ_contact_author_fax     +431-880-1558
_publ_contact_author_phone     +431-880-2440
_publ_section_title
;\
Crystal structure of
bis(4-methoxypyridine-\k<i>N</i>)(<i>meso</i>-5,10,15,20-\
tetraphenylporphyrinato-\k^4^<i>N</i>,<i>N</i>',<i>N</i>'',<i>N</i>''')\
iron(III) perchlorate
;
_publ_section_title_footnote     .
loop_
    _publ_author_name
    _publ_author_footnote
    _publ_author_address
    'Peters, Morten K.' .
;
Otto-Diels-Institut f\"ur Anorganische Chemie
Christian-Albrechts-Universit\"at Kiel
Otto-Hahn-Platz 4
D-24098 Kiel
Germany
;
    'N\"ather, Christian' .
;
Institut f\"ur Anorganische Chemie
Christian-Albrechts-Universit\"at Kiel
Max-Eyth Str. 2
D-24118 Kiel
Germany
;
    'Herges, Rainer' .
;
Otto-Diels-Institut f\"ur Organische Chemie
Christian-Albrechts-Universit\"at Kiel
Otto-Hahn-Platz 4
D-24098 Kiel
Germany
;
_publ_section_synopsis
;
In the crystal structure of the title compound, the Fe^III^ ions are
octahedrally coordinated by four N atoms of a porphyrin moiety as well as two
4-methoxypyridine ligands into discrete complexes that are charge-balanced by
perchlorate anions.
;
_chemical_name_systematic
;\
Bis(4-methoxypyridine-\k<i>N</i>)(<i>meso</i>-5,10,15,20-\
tetraphenylporphyrinato-\k^4^<i>N</i>,<i>N</i>',<i>N</i>'',<i>N</i>''')iron(III)
perchlorate
;
_chemical_name_common     ?
_chemical_formula_moiety     'C56 H42 Fe N6 O2 +, Cl O4 -'
_chemical_formula_sum     'C56 H42 Cl Fe N6 O6'
_chemical_formula_iupac     '[Fe (C44 H28 N4) (C6 H7 N O)2] Cl O4'
_chemical_formula_weight     986.25
_chemical_melting_point     ?
_space_group_crystal_system     orthorhombic
_space_group_name_H-M_alt     'P b c n'
_space_group_name_Hall     '-P 2n 2ab'
loop_
    _space_group_symop_operation_xyz
    'x, y, z'
    '-x+1/2, -y+1/2, z+1/2'
    '-x, y, -z+1/2'
    'x+1/2, -y+1/2, -z'
    '-x, -y, -z'
    'x-1/2, y-1/2, -z-1/2'
    'x, -y, z-1/2'
    '-x-1/2, y-1/2, z'
_cell_length_a     16.9772(4)
_cell_length_b     11.1879(2)
_cell_length_c     24.3484(6)
_cell_angle_alpha     90
_cell_angle_beta     90
_cell_angle_gamma     90
_cell_volume     4624.72(18)
_cell_formula_units_Z     4
_cell_measurement_reflns_used     36542
_cell_measurement_theta_min     1.673
_cell_measurement_theta_max     27.004
_cell_measurement_temperature     170(2)
_exptl_crystal_description     block
_exptl_crystal_colour     colorless
_exptl_crystal_size_max     0.12
_exptl_crystal_size_mid     0.10
_exptl_crystal_size_min     0.09
_exptl_crystal_density_diffrn     1.416
_exptl_crystal_density_meas     ?
_exptl_crystal_density_method     ?
_exptl_crystal_F_000     2044
_exptl_absorpt_coefficient_mu     0.446
_exptl_absorpt_correction_type     none
_exptl_absorpt_process_details     ?
_exptl_absorpt_correction_T_min     ?
_exptl_absorpt_correction_T_max     ?
_exptl_special_details     ?
_diffrn_ambient_temperature     170(2)
_diffrn_source     ?
_diffrn_radiation_type     MoK\a
_diffrn_radiation_wavelength     0.71073
_diffrn_measurement_device_type     'STOE IPDS-2'
_diffrn_measurement_method     '\w scans'
_diffrn_detector_area_resol_mean     ?
_diffrn_reflns_number     36542
_diffrn_reflns_av_R_equivalents     0.0334
_diffrn_reflns_av_unetI/netI     0.0157
_diffrn_reflns_theta_min     1.673
_diffrn_reflns_theta_max     27.004
_diffrn_reflns_theta_full     25.242
_diffrn_measured_fraction_theta_max     0.995
_diffrn_measured_fraction_theta_full     0.994
_diffrn_reflns_limit_h_min     -21
_diffrn_reflns_limit_h_max     21
_diffrn_reflns_limit_k_min     -13
_diffrn_reflns_limit_k_max     14
_diffrn_reflns_limit_l_min     -29
_diffrn_reflns_limit_l_max     31
_refine_special_details     ?
_reflns_number_total     5029
_reflns_number_gt     4454
_reflns_threshold_expression     'I > 2\s(I)'
_refine_ls_structure_factor_coef     Fsqd
_refine_ls_matrix_type     full
_refine_ls_R_factor_all     0.0461
_refine_ls_R_factor_gt     0.0397
_refine_ls_wR_factor_gt     0.0960
_refine_ls_wR_factor_ref     0.0994
_refine_ls_goodness_of_fit_ref     1.069
_refine_ls_restrained_S_all     1.069
_refine_ls_number_reflns     5029
_refine_ls_number_parameters     337
_refine_ls_number_restraints     0
_refine_ls_hydrogen_treatment     constr
_refine_ls_weighting_scheme     calc
_refine_ls_weighting_details
              'w=1/[\s^2^(Fo^2^)+(0.0472P)^2^+2.1988P] where P=(Fo^2^+2Fc^2^)/3'
_atom_sites_solution_hydrogens     geom
_atom_sites_solution_primary     ?
_atom_sites_solution_secondary     ?
_refine_ls_shift/su_max     0.000
_refine_ls_shift/su_mean     0.000
_refine_diff_density_max     0.281
_refine_diff_density_min     -0.476
_refine_ls_extinction_method     none
_refine_ls_extinction_coef     .
loop_
    _atom_type_symbol
    _atom_type_description
    _atom_type_scat_dispersion_real
    _atom_type_scat_dispersion_imag
    _atom_type_scat_source
    'C' 'C' 0.0033 0.0016
                         'International Tables Vol C Tables 4.2.6.8 and 6.1.1.4'
    'H' 'H' 0.0000 0.0000
                         'International Tables Vol C Tables 4.2.6.8 and 6.1.1.4'
    'N' 'N' 0.0061 0.0033
                         'International Tables Vol C Tables 4.2.6.8 and 6.1.1.4'
    'O' 'O' 0.0106 0.0060
                         'International Tables Vol C Tables 4.2.6.8 and 6.1.1.4'
    'Cl' 'Cl' 0.1484 0.1585
                         'International Tables Vol C Tables 4.2.6.8 and 6.1.1.4'
    'Fe' 'Fe' 0.3463 0.8444
                         'International Tables Vol C Tables 4.2.6.8 and 6.1.1.4'
_computing_data_collection
;
X-AREA (Stoe & Cie, 2008)
;
_computing_cell_refinement
;
X-AREA (Stoe & Cie, 2008)
;
_computing_data_reduction
;
X-AREA (Stoe & Cie, 2008)
;
_computing_structure_solution
;
SHELXS97 (Sheldrick, 2008)
;
_computing_structure_refinement
;
SHELXL2014 (Sheldrick, 2015)
;
_computing_molecular_graphics
;
XP (Sheldrick, 2008) and DIAMOND (Brandenburg, 2014)
;
_computing_publication_material
;
publCIF (Westrip, 2010)
;
loop_
    _atom_site_type_symbol
    _atom_site_label
    _atom_site_fract_x
    _atom_site_fract_y
    _atom_site_fract_z
    _atom_site_U_iso_or_equiv
    _atom_site_adp_type
    _atom_site_calc_flag
    _atom_site_occupancy
    _atom_site_disorder_assembly
    _atom_site_disorder_group
    Fe Fe1 0.5000 0.5000 0.5000 0.02670(10) Uani d 1 . .
    N N1 0.51998(8) 0.59036(13) 0.43056(5) 0.0287(3) Uani d 1 . .
    N N2 0.38550(8) 0.53845(13) 0.49210(5) 0.0285(3) Uani d 1 . .
    C C1 0.66431(9) 0.56717(15) 0.42585(6) 0.0303(3) Uani d 1 . .
    C C2 0.59265(9) 0.61091(16) 0.40705(7) 0.0312(3) Uani d 1 . .
    C C3 0.58436(10) 0.68660(18) 0.36008(7) 0.0386(4) Uani d 1 . .
    H H3 0.6257 0.7136 0.3369 0.046 Uiso calc 1 . .
    C C4 0.50747(10) 0.71259(17) 0.35457(7) 0.0374(4) Uani d 1 . .
    H H4 0.4844 0.7618 0.3271 0.045 Uiso calc 1 . .
    C C5 0.46682(9) 0.65166(15) 0.39806(6) 0.0301(3) Uani d 1 . .
    C C6 0.38565(9) 0.65732(15) 0.40647(6) 0.0294(3) Uani d 1 . .
    C C7 0.34876(9) 0.60222(15) 0.45098(6) 0.0295(3) Uani d 1 . .
    C C8 0.26493(9) 0.60202(16) 0.45999(7) 0.0322(3) Uani d 1 . .
    H H8 0.2263 0.6386 0.4373 0.039 Uiso calc 1 . .
    C C9 0.25149(10) 0.54030(17) 0.50662(7) 0.0332(3) Uani d 1 . .
    H H9 0.2016 0.5257 0.5230 0.040 Uiso calc 1 . .
    C C10 0.32645(9) 0.50074(15) 0.52689(7) 0.0293(3) Uani d 1 . .
    C C11 0.33579(9) 0.72443(15) 0.36631(6) 0.0294(3) Uani d 1 . .
    C C12 0.33009(10) 0.68687(16) 0.31184(7) 0.0341(4) Uani d 1 . .
    H H12 0.3600 0.6203 0.2996 0.041 Uiso calc 1 . .
    C C13 0.28082(10) 0.74660(19) 0.27552(7) 0.0390(4) Uani d 1 . .
    H H13 0.2768 0.7199 0.2386 0.047 Uiso calc 1 . .
    C C14 0.23762(10) 0.84445(19) 0.29253(8) 0.0415(4) Uani d 1 . .
    H H14 0.2040 0.8849 0.2675 0.050 Uiso calc 1 . .
    C C15 0.24377(10) 0.88294(17) 0.34625(8) 0.0395(4) Uani d 1 . .
    H H15 0.2145 0.9506 0.3581 0.047 Uiso calc 1 . .
    C C16 0.29235(10) 0.82350(16) 0.38300(7) 0.0341(4) Uani d 1 . .
    H H16 0.2960 0.8506 0.4199 0.041 Uiso calc 1 . .
    C C17 0.73642(9) 0.59461(16) 0.39261(7) 0.0312(3) Uani d 1 . .
    C C18 0.76060(12) 0.51717(19) 0.35181(8) 0.0437(4) Uani d 1 . .
    H H18 0.7316 0.4461 0.3450 0.052 Uiso calc 1 . .
    C C19 0.82706(12) 0.5424(2) 0.32064(9) 0.0500(5) Uani d 1 . .
    H H19 0.8438 0.4878 0.2931 0.060 Uiso calc 1 . .
    C C20 0.86880(10) 0.6461(2) 0.32953(8) 0.0434(4) Uani d 1 . .
    H H20 0.9137 0.6640 0.3077 0.052 Uiso calc 1 . .
    C C21 0.84516(11) 0.72356(19) 0.37005(9) 0.0460(5) Uani d 1 . .
    H H21 0.8740 0.7950 0.3764 0.055 Uiso calc 1 . .
    C C22 0.77939(11) 0.69788(18) 0.40173(8) 0.0423(4) Uani d 1 . .
    H H22 0.7637 0.7516 0.4299 0.051 Uiso calc 1 . .
    N N31 0.48297(8) 0.34725(13) 0.45758(6) 0.0299(3) Uani d 1 . .
    C C31 0.50607(12) 0.23963(17) 0.47644(8) 0.0420(4) Uani d 1 . .
    H H31 0.5320 0.2360 0.5110 0.050 Uiso calc 1 . .
    C C32 0.49415(13) 0.13525(18) 0.44838(8) 0.0457(5) Uani d 1 . .
    H H32 0.5116 0.0614 0.4633 0.055 Uiso calc 1 . .
    C C33 0.45604(11) 0.13819(16) 0.39757(7) 0.0363(4) Uani d 1 . .
    C C34 0.43316(10) 0.24801(16) 0.37747(7) 0.0351(4) Uani d 1 . .
    H H34 0.4077 0.2541 0.3429 0.042 Uiso calc 1 . .
    C C35 0.44775(10) 0.34847(16) 0.40822(7) 0.0342(4) Uani d 1 . .
    H H35 0.4319 0.4235 0.3937 0.041 Uiso calc 1 . .
    O O31 0.44631(9) 0.03299(12) 0.37175(6) 0.0467(3) Uani d 1 . .
    C C36 0.41268(13) 0.03669(19) 0.31772(8) 0.0461(5) Uani d 1 . .
    H H36A 0.3605 0.0738 0.3194 0.069 Uiso calc 1 . .
    H H36B 0.4078 -0.0448 0.3034 0.069 Uiso calc 1 . .
    H H36C 0.4468 0.0836 0.2934 0.069 Uiso calc 1 . .
    Cl Cl1 0.51249(9) 0.41187(7) 0.25605(9) 0.0354(3) Uani d 0.5 . .
    O O1 0.5000 0.28459(18) 0.2500 0.0480(5) Uani d 1 . .
    O O2 0.4431(3) 0.4585(8) 0.2775(3) 0.084(3) Uani d 0.5 . .
    O O3 0.5724(2) 0.4344(3) 0.29567(16) 0.0722(10) Uani d 0.5 . .
    O O4 0.5362(5) 0.4650(9) 0.2069(3) 0.095(3) Uani d 0.5 . .
loop_
    _atom_site_aniso_label
    _atom_site_aniso_U_11
    _atom_site_aniso_U_22
    _atom_site_aniso_U_33
    _atom_site_aniso_U_12
    _atom_site_aniso_U_13
    _atom_site_aniso_U_23
    Fe1 0.02464(16) 0.02978(17) 0.02567(16) 0.00148(12) 0.00190(11) 0.00273(12)
    N1 0.0254(6) 0.0324(7) 0.0282(6) 0.0014(5) 0.0020(5) 0.0033(5)
    N2 0.0259(6) 0.0325(7) 0.0272(6) 0.0018(5) 0.0017(5) 0.0032(5)
    C1 0.0285(7) 0.0334(9) 0.0292(8) 0.0003(6) 0.0032(6) 0.0012(6)
    C2 0.0294(8) 0.0347(9) 0.0296(8) 0.0003(6) 0.0044(6) 0.0042(7)
    C3 0.0323(8) 0.0479(11) 0.0357(9) 0.0010(7) 0.0057(7) 0.0118(8)
    C4 0.0324(8) 0.0431(10) 0.0367(9) 0.0022(7) 0.0018(7) 0.0116(8)
    C5 0.0296(8) 0.0327(9) 0.0281(7) 0.0023(6) 0.0002(6) 0.0047(6)
    C6 0.0294(7) 0.0302(8) 0.0288(7) 0.0025(6) 0.0003(6) 0.0005(6)
    C7 0.0276(7) 0.0322(8) 0.0286(8) 0.0023(6) -0.0011(6) 0.0005(6)
    C8 0.0269(8) 0.0377(9) 0.0321(8) 0.0034(7) -0.0008(6) 0.0029(7)
    C9 0.0264(7) 0.0382(9) 0.0349(8) 0.0020(7) 0.0022(6) 0.0019(7)
    C10 0.0263(7) 0.0322(8) 0.0293(8) 0.0006(6) 0.0022(6) 0.0003(6)
    C11 0.0268(7) 0.0315(8) 0.0300(8) 0.0003(6) 0.0004(6) 0.0044(6)
    C12 0.0339(8) 0.0364(9) 0.0321(8) 0.0007(7) 0.0021(6) 0.0016(7)
    C13 0.0348(8) 0.0528(11) 0.0294(8) -0.0045(8) -0.0030(7) 0.0058(8)
    C14 0.0305(8) 0.0516(11) 0.0424(9) 0.0022(8) -0.0026(7) 0.0168(9)
    C15 0.0325(8) 0.0375(10) 0.0486(10) 0.0074(7) 0.0047(8) 0.0096(8)
    C16 0.0334(8) 0.0351(9) 0.0339(8) 0.0019(7) 0.0024(7) 0.0022(7)
    C17 0.0262(7) 0.0366(9) 0.0309(8) 0.0020(6) 0.0014(6) 0.0063(7)
    C18 0.0439(10) 0.0459(11) 0.0414(10) -0.0082(8) 0.0113(8) -0.0035(8)
    C19 0.0459(11) 0.0614(13) 0.0427(10) -0.0035(10) 0.0156(8) -0.0055(10)
    C20 0.0288(8) 0.0622(13) 0.0394(9) -0.0021(8) 0.0052(7) 0.0110(9)
    C21 0.0332(9) 0.0473(11) 0.0574(12) -0.0083(8) 0.0014(8) 0.0054(9)
    C22 0.0356(9) 0.0424(10) 0.0489(10) -0.0017(8) 0.0081(8) -0.0037(8)
    N31 0.0284(6) 0.0325(7) 0.0289(6) 0.0019(5) 0.0009(5) 0.0019(6)
    C31 0.0550(11) 0.0366(10) 0.0342(9) 0.0036(8) -0.0073(8) 0.0035(7)
    C32 0.0652(13) 0.0338(10) 0.0381(10) 0.0025(9) -0.0075(9) 0.0052(8)
    C33 0.0404(9) 0.0330(9) 0.0355(9) -0.0041(7) 0.0010(7) 0.0001(7)
    C34 0.0341(8) 0.0388(9) 0.0324(8) 0.0020(7) -0.0034(7) 0.0005(7)
    C35 0.0352(8) 0.0349(9) 0.0325(8) 0.0040(7) -0.0017(6) 0.0021(7)
    O31 0.0652(9) 0.0333(7) 0.0416(7) -0.0056(6) -0.0088(6) -0.0011(6)
    C36 0.0558(12) 0.0411(10) 0.0413(10) -0.0094(9) -0.0083(9) -0.0030(8)
    Cl1 0.0332(11) 0.0327(3) 0.0404(10) 0.0001(4) 0.0032(6) -0.0014(4)
    O1 0.0637(13) 0.0331(10) 0.0472(11) 0.000 -0.0063(9) 0.000
    O2 0.044(2) 0.053(3) 0.154(8) 0.0169(19) 0.050(3) -0.008(4)
    O3 0.066(2) 0.067(2) 0.083(2) -0.0006(18) -0.0318(19) -0.0234(19)
    O4 0.184(9) 0.051(3) 0.050(3) -0.006(5) 0.049(4) 0.006(2)
_geom_special_details
;
 All esds (except the esd in the dihedral angle between two l.s. planes)
 are estimated using the full covariance matrix.  The cell esds are taken
 into account individually in the estimation of esds in distances, angles
 and torsion angles; correlations between esds in cell parameters are only
 used when they are defined by crystal symmetry.  An approximate (isotropic)
 treatment of cell esds is used for estimating esds involving l.s. planes.
;
loop_
    _geom_bond_atom_site_label_1
    _geom_bond_atom_site_label_2
    _geom_bond_site_symmetry_2
    _geom_bond_distance
    _geom_bond_publ_flag
    Fe1 N1 5_666 1.9988(13) n
    Fe1 N1 . 1.9989(13) y
    Fe1 N2 5_666 2.0002(13) y
    Fe1 N2 . 2.0003(13) y
    Fe1 N31 . 2.0177(14) y
    Fe1 N31 5_666 2.0177(14) n
    N1 C2 . 1.379(2) ?
    N1 C5 . 1.382(2) ?
    N2 C10 . 1.379(2) ?
    N2 C7 . 1.379(2) ?
    C1 C10 5_666 1.388(2) ?
    C1 C2 . 1.389(2) ?
    C1 C17 . 1.499(2) ?
    C2 C3 . 1.430(2) ?
    C3 C4 . 1.344(2) ?
    C3 H3 . 0.9500 ?
    C4 C5 . 1.436(2) ?
    C4 H4 . 0.9500 ?
    C5 C6 . 1.395(2) ?
    C6 C7 . 1.395(2) ?
    C6 C11 . 1.495(2) ?
    C7 C8 . 1.440(2) ?
    C8 C9 . 1.348(2) ?
    C8 H8 . 0.9500 ?
    C9 C10 . 1.435(2) ?
    C9 H9 . 0.9500 ?
    C10 C1 5_666 1.388(2) ?
    C11 C16 . 1.392(2) ?
    C11 C12 . 1.395(2) ?
    C12 C13 . 1.389(2) ?
    C12 H12 . 0.9500 ?
    C13 C14 . 1.381(3) ?
    C13 H13 . 0.9500 ?
    C14 C15 . 1.381(3) ?
    C14 H14 . 0.9500 ?
    C15 C16 . 1.387(2) ?
    C15 H15 . 0.9500 ?
    C16 H16 . 0.9500 ?
    C17 C18 . 1.381(3) ?
    C17 C22 . 1.384(3) ?
    C18 C19 . 1.389(3) ?
    C18 H18 . 0.9500 ?
    C19 C20 . 1.377(3) ?
    C19 H19 . 0.9500 ?
    C20 C21 . 1.373(3) ?
    C20 H20 . 0.9500 ?
    C21 C22 . 1.387(3) ?
    C21 H21 . 0.9500 ?
    C22 H22 . 0.9500 ?
    N31 C35 . 1.342(2) ?
    N31 C31 . 1.347(2) ?
    C31 C32 . 1.368(3) ?
    C31 H31 . 0.9500 ?
    C32 C33 . 1.397(3) ?
    C32 H32 . 0.9500 ?
    C33 O31 . 1.344(2) ?
    C33 C34 . 1.378(3) ?
    C34 C35 . 1.373(3) ?
    C34 H34 . 0.9500 ?
    C35 H35 . 0.9500 ?
    O31 C36 . 1.435(2) ?
    C36 H36A . 0.9800 ?
    C36 H36B . 0.9800 ?
    C36 H36C . 0.9800 ?
    Cl1 Cl1 3_655 0.5162(19) ?
    Cl1 O2 3_655 1.228(6) ?
    Cl1 O4 3_655 1.361(8) ?
    Cl1 O2 . 1.391(5) ?
    Cl1 O4 . 1.396(8) ?
    Cl1 O3 . 1.425(3) ?
    Cl1 O1 . 1.447(2) ?
    Cl1 O3 3_655 1.931(3) ?
    O1 Cl1 3_655 1.447(2) ?
    O2 O4 3_655 0.524(14) ?
    O2 Cl1 3_655 1.228(6) ?
    O3 Cl1 3_655 1.931(3) ?
    O4 O2 3_655 0.524(14) ?
    O4 Cl1 3_655 1.361(8) ?
loop_
    _geom_angle_atom_site_label_1
    _geom_angle_atom_site_label_2
    _geom_angle_atom_site_label_3
    _geom_angle_site_symmetry_1
    _geom_angle_site_symmetry_3
    _geom_angle
    _geom_angle_publ_flag
    N1 Fe1 N1 5_666 . 180.00(4) y
    N1 Fe1 N2 5_666 5_666 88.56(5) ?
    N1 Fe1 N2 . 5_666 91.44(5) y
    N1 Fe1 N2 5_666 . 91.44(5) n
    N1 Fe1 N2 . . 88.56(5) y
    N2 Fe1 N2 5_666 . 180.00(8) y
    N1 Fe1 N31 5_666 . 88.87(6) y
    N1 Fe1 N31 . . 91.13(5) y
    N2 Fe1 N31 5_666 . 90.36(6) no
    N2 Fe1 N31 . . 89.64(6) y
    N1 Fe1 N31 5_666 5_666 91.13(5) n
    N1 Fe1 N31 . 5_666 88.87(6) n
    N2 Fe1 N31 5_666 5_666 89.64(6) n
    N2 Fe1 N31 . 5_666 90.36(6) y
    N31 Fe1 N31 . 5_666 180.0 y
    C2 N1 C5 . . 105.28(13) ?
    C2 N1 Fe1 . . 125.95(11) ?
    C5 N1 Fe1 . . 128.63(11) ?
    C10 N2 C7 . . 106.01(13) ?
    C10 N2 Fe1 . . 125.58(11) ?
    C7 N2 Fe1 . . 128.37(11) ?
    C10 C1 C2 5_666 . 124.42(15) ?
    C10 C1 C17 5_666 . 117.87(14) ?
    C2 C1 C17 . . 117.71(14) ?
    N1 C2 C1 . . 126.01(15) ?
    N1 C2 C3 . . 110.04(14) ?
    C1 C2 C3 . . 123.95(15) ?
    C4 C3 C2 . . 107.67(15) ?
    C4 C3 H3 . . 126.2 ?
    C2 C3 H3 . . 126.2 ?
    C3 C4 C5 . . 106.88(15) ?
    C3 C4 H4 . . 126.6 ?
    C5 C4 H4 . . 126.6 ?
    N1 C5 C6 . . 125.70(15) ?
    N1 C5 C4 . . 110.12(14) ?
    C6 C5 C4 . . 124.16(15) ?
    C5 C6 C7 . . 122.52(15) ?
    C5 C6 C11 . . 119.09(14) ?
    C7 C6 C11 . . 118.39(14) ?
    N2 C7 C6 . . 126.14(14) ?
    N2 C7 C8 . . 109.61(14) ?
    C6 C7 C8 . . 124.24(15) ?
    C9 C8 C7 . . 107.24(14) ?
    C9 C8 H8 . . 126.4 ?
    C7 C8 H8 . . 126.4 ?
    C8 C9 C10 . . 107.31(14) ?
    C8 C9 H9 . . 126.3 ?
    C10 C9 H9 . . 126.3 ?
    N2 C10 C1 . 5_666 126.50(15) ?
    N2 C10 C9 . . 109.82(14) ?
    C1 C10 C9 5_666 . 123.66(15) ?
    C16 C11 C12 . . 118.74(15) ?
    C16 C11 C6 . . 120.59(15) ?
    C12 C11 C6 . . 120.65(15) ?
    C13 C12 C11 . . 120.16(17) ?
    C13 C12 H12 . . 119.9 ?
    C11 C12 H12 . . 119.9 ?
    C14 C13 C12 . . 120.68(17) ?
    C14 C13 H13 . . 119.7 ?
    C12 C13 H13 . . 119.7 ?
    C15 C14 C13 . . 119.41(16) ?
    C15 C14 H14 . . 120.3 ?
    C13 C14 H14 . . 120.3 ?
    C14 C15 C16 . . 120.43(17) ?
    C14 C15 H15 . . 119.8 ?
    C16 C15 H15 . . 119.8 ?
    C15 C16 C11 . . 120.57(16) ?
    C15 C16 H16 . . 119.7 ?
    C11 C16 H16 . . 119.7 ?
    C18 C17 C22 . . 118.85(16) ?
    C18 C17 C1 . . 120.18(16) ?
    C22 C17 C1 . . 120.96(16) ?
    C17 C18 C19 . . 120.50(19) ?
    C17 C18 H18 . . 119.8 ?
    C19 C18 H18 . . 119.8 ?
    C20 C19 C18 . . 120.21(19) ?
    C20 C19 H19 . . 119.9 ?
    C18 C19 H19 . . 119.9 ?
    C21 C20 C19 . . 119.64(17) ?
    C21 C20 H20 . . 120.2 ?
    C19 C20 H20 . . 120.2 ?
    C20 C21 C22 . . 120.27(19) ?
    C20 C21 H21 . . 119.9 ?
    C22 C21 H21 . . 119.9 ?
    C17 C22 C21 . . 120.52(18) ?
    C17 C22 H22 . . 119.7 ?
    C21 C22 H22 . . 119.7 ?
    C35 N31 C31 . . 116.36(15) ?
    C35 N31 Fe1 . . 120.90(12) ?
    C31 N31 Fe1 . . 122.74(12) ?
    N31 C31 C32 . . 123.34(17) ?
    N31 C31 H31 . . 118.3 ?
    C32 C31 H31 . . 118.3 ?
    C31 C32 C33 . . 119.39(18) ?
    C31 C32 H32 . . 120.3 ?
    C33 C32 H32 . . 120.3 ?
    O31 C33 C34 . . 125.44(16) ?
    O31 C33 C32 . . 116.77(17) ?
    C34 C33 C32 . . 117.78(17) ?
    C35 C34 C33 . . 119.04(16) ?
    C35 C34 H34 . . 120.5 ?
    C33 C34 H34 . . 120.5 ?
    N31 C35 C34 . . 124.07(16) ?
    N31 C35 H35 . . 118.0 ?
    C34 C35 H35 . . 118.0 ?
    C33 O31 C36 . . 116.89(15) ?
    O31 C36 H36A . . 109.5 ?
    O31 C36 H36B . . 109.5 ?
    H36A C36 H36B . . 109.5 ?
    O31 C36 H36C . . 109.5 ?
    H36A C36 H36C . . 109.5 ?
    H36B C36 H36C . . 109.5 ?
    Cl1 Cl1 O2 3_655 3_655 97.2(6) ?
    Cl1 Cl1 O4 3_655 3_655 83.1(6) ?
    O2 Cl1 O4 3_655 3_655 128.9(2) ?
    Cl1 Cl1 O2 3_655 . 61.2(6) ?
    O2 Cl1 O2 3_655 . 127.7(7) ?
    O4 Cl1 O2 3_655 . 21.9(6) ?
    Cl1 Cl1 O4 3_655 . 75.4(6) ?
    O2 Cl1 O4 3_655 . 21.8(6) ?
    O4 Cl1 O4 3_655 . 123.9(7) ?
    O2 Cl1 O4 . . 114.0(4) ?
    Cl1 Cl1 O3 3_655 . 166.6(5) ?
    O2 Cl1 O3 3_655 . 86.4(4) ?
    O4 Cl1 O3 3_655 . 84.7(4) ?
    O2 Cl1 O3 . . 106.5(4) ?
    O4 Cl1 O3 . . 107.4(4) ?
    Cl1 Cl1 O1 3_655 . 79.73(4) ?
    O2 Cl1 O1 3_655 . 116.1(5) ?
    O4 Cl1 O1 3_655 . 114.1(4) ?
    O2 Cl1 O1 . . 106.5(4) ?
    O4 Cl1 O1 . . 112.0(4) ?
    O3 Cl1 O1 . . 110.32(17) ?
    Cl1 Cl1 O3 3_655 3_655 9.8(3) ?
    O2 Cl1 O3 3_655 3_655 88.3(4) ?
    O4 Cl1 O3 3_655 3_655 85.6(4) ?
    O2 Cl1 O3 . 3_655 64.1(4) ?
    O4 Cl1 O3 . 3_655 66.4(4) ?
    O3 Cl1 O3 . 3_655 162.2(3) ?
    O1 Cl1 O3 . 3_655 87.28(13) ?
    Cl1 O1 Cl1 . 3_655 20.54(8) ?
    O4 O2 Cl1 3_655 3_655 97.4(13) ?
    O4 O2 Cl1 3_655 . 75.8(13) ?
    Cl1 O2 Cl1 3_655 . 21.61(13) ?
    Cl1 O3 Cl1 . 3_655 3.54(12) ?
    O2 O4 Cl1 3_655 3_655 82.2(13) ?
    O2 O4 Cl1 3_655 . 60.7(12) ?
    Cl1 O4 Cl1 3_655 . 21.53(14) ?
loop_
    _geom_hbond_atom_site_label_D
    _geom_hbond_atom_site_label_H
    _geom_hbond_atom_site_label_A
    _geom_hbond_site_symmetry_A
    _geom_hbond_distance_DH
    _geom_hbond_distance_HA
    _geom_hbond_distance_DA
    _geom_hbond_angle_DHA
    C35 H35 O4 3_655 0.95 2.55 3.103(8) 117.3
    C36 H36C O1 . 0.98 2.64 3.551(3) 154.0
_shelx_space_group_comment
;
The symmetry employed for this shelxl refinement is uniquely defined
by the following loop, which should always be used as a source of
symmetry information in preference to the above space-group names.
They are only intended as comments.
;
_shelx_estimated_absorpt_T_min     ?
_shelx_estimated_absorpt_T_max     ?
_shelx_hkl_file
;
   3   0   0    5.09   16.16   0
  -3   0   0   -5.92   16.99   0
  -5   0   0    1.81   12.98   0
   5   0   0   -3.62   12.65   0
   6   0   0 3311.97   19.29   0
  -6   0   0 3224.68   19.20   0
  -7   0   0    5.86    9.47   0
   7   0   0   -2.31    6.36   0
  -9   0   0   -0.66    8.25   0
   9   0   0   12.64    8.59   0
  10   0   0   17.09    7.86   0
 -10   0   0    4.98    8.10   0
  11   0   0    4.25    5.48   0
 -11   0   0    1.12    5.69   0
 -12   0   0 8638.07   21.68   0
  12   0   0 8413.50   21.52   0
  13   0   0    4.24    7.29   0
 -13   0   0    3.61    7.59   0
 -14   0   0  460.67    8.61   0
  14   0   0  431.45    8.40   0
 -15   0   0   13.14    6.90   0
  15   0   0    7.23    4.63   0
  16   0   0  443.44    8.12   0
 -16   0   0  460.12    8.05   0
  17   0   0   -4.94    6.47   0
 -17   0   0   13.50    6.62   0
 -18   0   0 1305.63    8.85   0
  18   0   0 1225.42    9.95   0
  19   0   0    0.69    6.33   0
 -19   0   0   -9.24    6.31   0
 -20   0   0  103.92    6.76   0
 -20   0   0   87.84    6.61   0
  20   0   0   98.62    6.29   0
 -21   0   0    1.01    4.73   0
 -21   0   0   15.86    6.38   0
  21   0   0   -1.63    6.32   0
   2   1   0    5.52   18.32   0
   2  -1   0    9.84   18.40   0
  -2  -1   0    7.53   16.96   0
  -2   1   0   11.69   18.88   0
  -2  -1   0   17.91   18.37   0
   2   1   0   11.76   22.49   0
  -3  -1   0 4149.41   31.09   0
  -3   1   0 4135.98   29.40   0
   3   1   0 4114.20   30.76   0
   3  -1   0 4212.00   29.50   0
  -3  -1   0 4230.59   26.65   0
   4  -1   0   -1.56   14.20   0
  -4   1   0    2.52   14.95   0
  -4  -1   0   10.75   14.85   0
   4   1   0    0.21   14.53   0
   5  -1   0 6529.00   25.39   0
   5   1   0 6463.49   27.62   0
  -5   1   0 6634.43   27.16   0
  -5  -1   0 6584.10   28.12   0
  -6   1   0    6.05   10.32   0
   6  -1   0    0.75    9.89   0
  -6  -1   0    5.19   11.09   0
   6   1   0   10.08   10.47   0
  -7   1   0 6379.51   22.71   0
   7  -1   0 6219.90   21.42   0
  -7  -1   0 6424.21   23.10   0
   7   1   0 6365.84   22.95   0
  -8  -1   0   -2.40    8.55   0
   8  -1   0   -1.28    9.12   0
   8   1   0   -3.44    8.36   0
  -8   1   0    0.61    9.19   0
   9  -1   0 3786.03   16.84   0
   9   1   0 3829.95   16.86   0
  -9   1   0 3848.95   16.97   0
  -9  -1   0 3801.68   16.92   0
  10   1   0   -6.99    7.65   0
  10  -1   0    6.00    7.97   0
 -10  -1   0    0.20    7.86   0
 -10   1   0   -6.66    8.15   0
  11  -1   0 1685.89   11.60   0
 -11   1   0 1728.99   11.79   0
 -11  -1   0 1732.40   12.15   0
  11   1   0 1694.33   11.93   0
  12   1   0    4.60    7.16   0
 -12  -1   0   -8.20    7.49   0
 -12   1   0   -0.96    7.48   0
  12  -1   0    1.73    4.93   0
 -13   1   0 1926.80   11.82   0
  13  -1   0 1893.64   11.65   0
 -13  -1   0 1939.78   12.06   0
  13   1   0 1880.37   12.04   0
  14   1   0    8.02    6.83   0
 -14  -1   0   13.12    7.25   0
  14  -1   0    0.58    7.04   0
 -14   1   0    3.56    7.40   0
  15  -1   0   24.14    6.72   0
 -15   1   0   23.50    5.07   0
  15   1   0   27.33    6.63   0
 -15  -1   0   21.85    6.69   0
 -16   1   0   10.44    6.92   0
  16   1   0    2.17    6.22   0
 -16  -1   0    1.91    6.36   0
  16  -1   0    1.66    6.65   0
 -17  -1   0 1074.58    9.47   0
  17  -1   0 1000.94    9.15   0
  17   1   0 1011.34    8.92   0
 -17  -1   0 1049.18    9.31   0
 -17   1   0 1022.17    9.37   0
  18  -1   0    6.17    4.50   0
 -18  -1   0   -2.07    6.29   0
  18   1   0   11.72    6.15   0
 -18  -1   0    6.86    6.44   0
 -18   1   0   13.77    6.55   0
 -19  -1   0   32.26    6.50   0
 -19  -1   0   53.43    6.46   0
  19   1   0   60.84    6.31   0
  19  -1   0   44.96    6.46   0
 -19   1   0   64.70    6.36   0
 -20   1   0   11.22    6.48   0
 -20  -1   0    1.35    6.31   0
  20   1   0    9.00    6.10   0
  20  -1   0   -1.45    6.38   0
 -20  -1   0   -4.39    6.30   0
 -21   1   0   31.32    6.58   0
  21  -1   0   25.00    6.64   0
 -21  -1   0   29.69    6.45   0
  21   1   0   29.92    6.14   0
 -21  -1   0   38.81    6.29   0
  -1  -2   0    1.65   24.46   0
   1  -2   0    1.89   20.08   0
   1   2   0    0.96   16.53   0
  -1   2   0   -1.32   20.79   0
  -2  -2   0  811.89   19.04   0
  -2  -2   0  787.88   23.00   0
   2   2   0  829.81   19.34   0
   2  -2   0  785.82   22.48   0
  -2   2   0  794.44   22.53   0
   2   2   0  779.02   23.90   0
   3  -2   0   10.94   15.04   0
   3   2   0    5.50   14.51   0
  -3  -2   0    3.68   13.66   0
  -3   2   0    1.75   15.29   0
  -3  -2   0    4.26   14.79   0
   3   2   0    5.43   14.59   0
  -4   2   0  473.56   14.98   0
  -4  -2   0  564.23   14.97   0
  -4  -2   0  519.27   16.96   0
   4   2   0  498.50   15.07   0
   4  -2   0  490.71   14.71   0
  -5  -2   0    1.04   11.26   0
   5  -2   0    7.22   10.99   0
  -5   2   0    4.66   11.50   0
  -5  -2   0   -0.29   10.96   0
   5   2   0    6.58   13.17   0
   6  -2   0  220.92   10.30   0
   6   2   0  195.66   10.63   0
  -6   2   0  228.41   10.54   0
  -6  -2   0  221.20   10.52   0
  -6  -2   0  217.14   10.62   0
  -7  -2   0   -0.16    8.72   0
  -7  -2   0   -0.51    8.31   0
  -7   2   0    1.05    8.80   0
   7  -2   0    2.64    5.97   0
   7   2   0   11.21    8.53   0
  -8  -2   0  505.46   10.24   0
   8   2   0  471.72    9.33   0
  -8   2   0  475.69   10.09   0
  -8  -2   0  470.03   10.08   0
   8  -2   0  448.85    9.67   0
  -9   2   0    4.60    8.56   0
   9   2   0    1.36    7.96   0
  -9  -2   0   13.20    8.15   0
  -9  -2   0   -0.16    5.72   0
   9  -2   0   -0.75    5.47   0
 -10  -2   0    6.43    8.06   0
 -10  -2   0   14.41    7.75   0
  10  -2   0   21.95    7.64   0
 -10   2   0   17.77    7.94   0
  10   2   0   12.39    7.46   0
 -11  -2   0    2.27    7.38   0
  11   2   0   -2.02    7.31   0
 -11   2   0   -0.78    7.67   0
  11  -2   0    4.91    7.36   0
 -11  -2   0    4.30    7.31   0
 -12  -2   0 1272.34   10.46   0
  12   2   0 1300.13   10.30   0
 -12   2   0 1276.39    9.53   0
 -12  -2   0 1284.69   11.06   0
  12  -2   0 1242.10   10.81   0
 -13  -2   0    1.45    7.42   0
 -13  -2   0   -7.39    6.85   0
  13   2   0   -3.42    6.57   0
 -13   2   0    3.31    5.27   0
  13  -2   0   11.69    7.28   0
  14   2   0  321.11    7.98   0
 -14  -2   0  316.75    7.99   0
  14  -2   0  318.08    7.93   0
 -14  -2   0  307.27    7.82   0
 -14   2   0  331.52    8.31   0
 -15   2   0  -10.30    6.64   0
  15   2   0    4.19    6.21   0
 -15  -2   0   -2.97    6.36   0
 -15  -2   0    3.75    6.58   0
  15  -2   0   -1.91    6.68   0
 -16   2   0 1103.14    9.76   0
 -16  -2   0 1151.16    9.67   0
 -16  -2   0 1087.92    9.56   0
  16   2   0 1118.66    9.46   0
  16  -2   0 1103.57    9.66   0
  17  -2   0    1.37    4.46   0
  17   2   0    4.83    6.42   0
 -17  -2   0   15.44    6.35   0
 -17  -2   0   -4.48    6.47   0
 -17   2   0   11.80    6.49   0
 -18  -2   0   17.19    6.47   0
 -18   2   0   22.72    6.56   0
  18   2   0   29.91    6.34   0
  18  -2   0   26.99    6.42   0
 -18  -2   0   19.15    6.58   0
 -19   2   0    4.20    6.42   0
 -19  -2   0    2.13    6.40   0
  19   2   0    3.08    6.41   0
  19  -2   0   -1.31    6.19   0
 -19  -2   0   -0.74    4.47   0
 -20  -2   0  183.31    7.15   0
  20   2   0  159.81    7.04   0
 -20  -2   0  143.90    5.35   0
 -20   2   0  155.14    5.49   0
  20  -2   0  156.95    7.15   0
 -21  -2   0   -8.77    6.67   0
  21   2   0    0.94    6.40   0
 -21   2   0    5.58    6.55   0
 -21  -2   0    5.78    4.40   0
  21  -2   0  -10.91    6.56   0
   0   3   0    0.63   22.45   0
   0  -3   0    0.74   23.56   0
  -1  -3   0 1021.49   35.32   0
   1  -3   0 1086.71   23.70   0
   1   3   0 1109.25   18.27   0
  -1   3   0 1065.69   24.08   0
  -1  -3   0 1078.37   36.37   0
  -2  -3   0    0.35   17.40   0
  -2   3   0   -0.29   15.72   0
   2   3   0   -5.63   12.74   0
   2  -3   0    1.94   15.63   0
   3   3   0   94.65   12.03   0
  -3  -3   0   77.32   11.99   0
   3   3   0   73.30   15.04   0
  -3   3   0   71.88   12.64   0
  -3  -3   0   77.46   14.56   0
   3  -3   0   74.28   12.34   0
  -4   3   0    0.98   10.83   0
   4   3   0    0.35   10.98   0
  -4  -3   0    7.95   10.88   0
   4   3   0    0.22   10.68   0
  -4  -3   0    1.14    9.85   0
   4  -3   0    3.74   10.71   0
  -5  -3   0 2229.42   16.21   0
  -5  -3   0 2067.95   17.94   0
   5   3   0 2055.64   18.23   0
  -5   3   0 2023.08   16.28   0
   5  -3   0 2035.76   16.08   0
   6  -3   0   12.83    9.04   0
   6   3   0    8.43    9.25   0
  -6  -3   0    1.78    8.54   0
  -6   3   0   -6.71    9.35   0
  -6  -3   0    4.06    8.65   0
  -7   3   0 1661.35   13.35   0
   7  -3   0 1643.70   13.31   0
   7   3   0 1646.46   14.06   0
  -7  -3   0 1677.88   13.24   0
  -7  -3   0 1663.82   15.54   0
  -8   3   0    4.69    7.97   0
   8  -3   0    3.64    7.85   0
  -8  -3   0    6.23    7.70   0
   8   3   0    3.21    8.14   0
  -8  -3   0   -4.87    8.01   0
   9  -3   0 1013.86   10.87   0
  -9  -3   0 1027.61   11.17   0
  -9  -3   0 1074.23   10.88   0
   9   3   0 1024.64   10.91   0
  -9   3   0 1015.51    9.24   0
  10  -3   0   -3.27    7.37   0
 -10   3   0    8.44    7.85   0
 -10  -3   0    0.42    7.69   0
  10   3   0   13.24    9.19   0
 -10  -3   0    1.63    7.62   0
 -11  -3   0  245.51    8.23   0
  11  -3   0  247.24    8.02   0
 -11  -3   0  237.70    8.57   0
 -11   3   0  246.32    8.29   0
  11   3   0  246.39    8.38   0
  12   3   0   -2.77    6.96   0
 -12  -3   0    3.06    5.26   0
  12  -3   0  -11.28    7.35   0
 -12   3   0    0.67    5.30   0
 -12  -3   0    6.35    6.57   0
 -13  -3   0   22.81    5.30   0
 -13   3   0   23.07    7.44   0
  13   3   0   17.61    4.77   0
 -13  -3   0   24.58    7.16   0
  13  -3   0   20.33    7.38   0
 -14  -3   0    8.48    6.75   0
 -14   3   0   12.94    7.07   0
  14   3   0   -4.02    6.89   0
 -14  -3   0   -3.70    7.03   0
  14  -3   0    8.81    6.89   0
 -15  -3   0 2041.99   11.85   0
 -15  -3   0 2039.46   12.35   0
 -15   3   0 1986.12   11.47   0
  15   3   0 1977.16   12.04   0
  15  -3   0 1847.71   10.15   0
 -16   3   0    0.13    6.76   0
  16  -3   0   -1.46    6.49   0
  16   3   0    6.84    6.48   0
 -16  -3   0   -0.28    4.73   0
 -16  -3   0    1.04    6.55   0
 -17  -3   0  118.17    7.23   0
 -17  -3   0  115.58    7.04   0
  17   3   0  111.88    6.57   0
 -17   3   0   96.42    6.95   0
  17  -3   0  102.57    6.66   0
 -18   3   0    3.03    4.69   0
 -18  -3   0   -0.48    6.53   0
 -18  -3   0   -0.08    6.49   0
  18   3   0   -3.94    6.33   0
  18  -3   0   10.40    6.43   0
 -19  -3   0  617.67    8.67   0
  19   3   0  561.37    7.17   0
 -19   3   0  579.47    7.03   0
 -19  -3   0  543.31    8.46   0
  19  -3   0  604.66    8.13   0
 -20  -3   0    4.05    6.24   0
  20   3   0    8.29    6.31   0
 -20   3   0   -8.39    6.38   0
 -20  -3   0   -0.85    6.42   0
  20  -3   0   -2.14    6.37   0
  21   3   0   -0.81    6.23   0
 -21  -3   0    0.25    6.19   0
 -21  -3   0    5.33    6.28   0
 -21   3   0    3.84    6.18   0
  21  -3   0    3.22    6.27   0
   0   4   0  908.79   27.18   0
   0  -4   0  931.80   26.69   0
   1  -4   0    2.16   15.23   0
  -1  -4   0    2.04   20.84   0
  -1  -4   0    1.05   21.54   0
  -1   4   0    0.70   15.72   0
  -2  -4   0  255.42   18.65   0
   2   4   0  257.81   11.35   0
   2  -4   0  240.43   14.30   0
  -2   4   0  243.09   14.76   0
   3  -4   0    0.76   10.16   0
   3   4   0   10.81    9.33   0
  -3   4   0   -2.94   10.39   0
  -3  -4   0   -0.37   11.55   0
   4   4   0   14.42   11.42   0
  -4  -4   0   19.02    9.42   0
  -4  -4   0   19.38   10.54   0
   4   4   0   10.26    9.08   0
  -4   4   0   15.86    9.04   0
   4  -4   0    9.76    9.23   0
   5   4   0    5.49    8.54   0
  -5  -4   0    0.16    8.50   0
   5  -4   0   -0.74    8.42   0
  -5   4   0   -0.04    8.64   0
  -5  -4   0    5.27    8.84   0
   5   4   0   -0.55    9.46   0
  -6  -4   0 2232.50   17.30   0
   6   4   0 2449.43   14.98   0
   6   4   0 2231.35   18.70   0
   6  -4   0 2171.18   15.03   0
  -6  -4   0 2336.71   14.81   0
  -6   4   0 2220.22   15.03   0
  -7  -4   0   -6.09    8.02   0
  -7   4   0   -0.01    7.86   0
   7   4   0    0.13   10.57   0
   7  -4   0    4.05    7.73   0
  -7  -4   0    1.04   10.22   0
  -8  -4   0  315.58    8.82   0
   8   4   0  315.22   11.01   0
  -8  -4   0  321.38    9.41   0
  -8   4   0  322.81    8.99   0
   8  -4   0  333.49    8.97   0
  -9  -4   0   -1.95    7.59   0
   9  -4   0    3.87    7.28   0
   9   4   0    5.27    7.66   0
  -9   4   0    3.79    7.75   0
  -9  -4   0  -11.62    7.53   0
 -10  -4   0  934.77   10.95   0
 -10   4   0  962.74   10.09   0
  10   4   0  939.91   10.77   0
  10  -4   0  940.71    9.80   0
 -10  -4   0  973.44   10.09   0
  11  -4   0    9.21    6.75   0
 -11  -4   0    9.92    7.67   0
 -11   4   0    6.27    6.92   0
  11   4   0    3.59    7.71   0
 -11  -4   0   -7.59    7.20   0
 -12   4   0 1610.17   11.03   0
 -12  -4   0 1621.33   11.98   0
 -12  -4   0 1684.26   11.58   0
  12   4   0 1551.80   11.86   0
  12  -4   0 1568.99   10.89   0
  13   4   0   -4.60    6.79   0
 -13  -4   0    8.05    7.09   0
  13  -4   0    0.20    6.94   0
 -13  -4   0    0.22    6.99   0
 -13   4   0    3.33    7.12   0
 -14  -4   0  940.02    9.91   0
  14  -4   0  927.80    9.16   0
 -14   4   0  933.83    9.15   0
  14   4   0  924.44    9.60   0
 -14  -4   0  977.74    9.47   0
  15   4   0   -3.35    6.57   0
 -15   4   0    5.56    6.44   0
 -15  -4   0   -0.35    6.77   0
 -15  -4   0   10.79    6.78   0
  15  -4   0   -4.64    6.61   0
 -16  -4   0  432.68    8.20   0
  16   4   0  411.61    7.69   0
 -16  -4   0  403.71    7.76   0
 -16   4   0  423.11    7.78   0
  16  -4   0  402.78    7.84   0
 -17  -4   0   -8.77    6.45   0
  17  -4   0   -5.50    6.39   0
  17   4   0    6.66    6.44   0
 -17  -4   0    6.13    6.30   0
 -17   4   0    2.30    6.64   0
 -18  -4   0 1107.42    9.85   0
 -18  -4   0 1170.16   10.17   0
 -18   4   0 1195.85    9.75   0
  18  -4   0 1059.40    9.67   0
  18   4   0 1154.13   10.29   0
 -19   4   0    8.21    6.08   0
 -19  -4   0  -12.95    6.11   0
 -19  -4   0   -2.66    6.27   0
  19   4   0    1.28    6.24   0
  19  -4   0    4.36    6.29   0
 -20   4   0   37.71    6.58   0
  20  -4   0   36.88    6.87   0
  20   4   0   37.10    6.46   0
 -20  -4   0   32.60    6.16   0
 -20  -4   0   30.58    6.58   0
   0  -5   0    3.45   16.94   0
   0   5   0    2.07   17.12   0
  -1   5   0  311.70   15.93   0
   1  -5   0  321.59   15.46   0
   2  -5   0    2.27   10.94   0
   2   5   0    0.46   10.45   0
  -2  -5   0    1.55   18.66   0
  -2  -5   0    2.14   19.15   0
  -2   5   0    1.94   11.13   0
   3   5   0 1883.45   14.24   0
  -3   5   0 1819.56   18.71   0
   3  -5   0 1817.49   18.30   0
  -3  -5   0 1821.10   25.92   0
  -4  -5   0    2.05    9.85   0
   4   5   0    5.40    7.70   0
  -4   5   0    7.27   11.46   0
   4  -5   0   -0.38    9.01   0
  -5  -5   0  107.00    8.22   0
  -5  -5   0  109.09   11.79   0
  -5   5   0  112.76   11.31   0
   5  -5   0  102.50    9.03   0
   5   5   0  114.28    8.14   0
   6   5   0    2.55    9.69   0
  -6  -5   0    3.02    9.53   0
   6   5   0    8.92    7.62   0
  -6   5   0    1.80    8.34   0
   6  -5   0    5.69   10.30   0
  -6  -5   0    6.23    7.94   0
   7   5   0 3102.92   18.74   0
  -7  -5   0 3177.36   19.57   0
  -7  -5   0 3248.71   15.57   0
  -7   5   0 3263.67   16.46   0
   7  -5   0 3261.71   16.39   0
   8   5   0    4.88    7.80   0
   8  -5   0    6.07    7.43   0
  -8  -5   0  -11.85    7.58   0
  -8  -5   0   -2.63    7.82   0
  -8   5   0    0.05    7.86   0
   9   5   0    4.73    8.91   0
  -9  -5   0   11.73    7.09   0
  -9   5   0    1.00    7.87   0
  -9  -5   0    8.52    7.21   0
   9  -5   0    6.89    7.02   0
 -10   5   0    1.83    6.87   0
 -10  -5   0   -2.71    6.80   0
 -10  -5   0   -4.56    9.22   0
  10   5   0   -1.73    7.10   0
  10  -5   0   -5.22    6.85   0
  11   5   0 2528.62   14.25   0
 -11  -5   0 2636.94   14.67   0
 -11   5   0 2626.49   13.57   0
 -11  -5   0 2685.82   13.54   0
  11  -5   0 2552.14   13.26   0
 -12   5   0   -1.73    7.19   0
  12   5   0   -9.72    8.78   0
 -12  -5   0    3.27    7.26   0
 -12  -5   0    1.72    7.32   0
  12  -5   0   -1.24    7.01   0
 -13   5   0   65.58    7.04   0
  13   5   0   51.37    7.06   0
  13  -5   0   58.17    6.87   0
 -13  -5   0   60.95    6.56   0
 -13  -5   0   44.95    8.72   0
 -14  -5   0    5.84    6.72   0
 -14  -5   0    9.25    6.65   0
  14  -5   0    1.83    6.45   0
  14   5   0    4.36    6.92   0
 -14   5   0    4.99    6.44   0
 -15   5   0  662.67    8.48   0
 -15  -5   0  670.37    8.53   0
 -15  -5   0  662.29    9.35   0
  15  -5   0  632.86    8.35   0
  15   5   0  623.25    9.03   0
  16   5   0    5.15    6.54   0
 -16  -5   0   -2.21    6.44   0
 -16   5   0    6.57    7.03   0
 -16  -5   0    6.22    6.29   0
  16  -5   0   -2.12    6.17   0
 -17  -5   0  566.08    8.91   0
  17   5   0  571.63    8.51   0
 -17   5   0  614.53    8.35   0
 -17  -5   0  562.62    8.40   0
  17  -5   0  551.73    8.21   0
  18   5   0    6.41    6.49   0
 -18  -5   0    0.62    6.63   0
 -18   5   0   -2.60    6.26   0
  18  -5   0    0.90    6.14   0
 -18  -5   0   -3.31    6.37   0
 -19  -5   0  283.52    9.12   0
 -19  -5   0  304.68    7.66   0
 -19   5   0  283.83    7.40   0
  19  -5   0  265.77    7.29   0
  19   5   0  278.85    7.75   0
  20   5   0   -0.56    6.23   0
 -20   5   0   -6.62    6.21   0
  20  -5   0    9.39    6.31   0
 -20  -5   0   -1.89    6.22   0
 -20  -5   0   -3.22    6.40   0
   0  -6   0  632.72   23.76   0
   1  -6   0    2.22   10.85   0
  -1   6   0   -1.17   12.52   0
  -2   6   0  455.79   13.55   0
   2  -6   0  467.56   14.52   0
   2   6   0  466.48    9.58   0
   3   6   0   -1.07    7.50   0
  -3   6   0    5.57    8.01   0
   3  -6   0    7.22    9.89   0
  -3  -6   0    4.43   14.93   0
  -3  -6   0   -1.12   14.96   0
   4  -6   0   93.19    8.68   0
   4   6   0   98.45    8.01   0
  -4   6   0   94.97   10.45   0
  -4  -6   0   92.50   12.20   0
  -5  -6   0    1.29   10.08   0
  -5   6   0   -7.66   10.40   0
   5   6   0    9.68    7.57   0
   5  -6   0    2.77    8.12   0
   6   6   0  100.48    9.33   0
  -6   6   0   87.86    8.51   0
  -6  -6   0  108.06    8.04   0
  -6  -6   0   90.05    9.69   0
   6  -6   0   85.22    8.36   0
   7   6   0   -1.29    7.22   0
  -7  -6   0    4.12    7.29   0
   7  -6   0    1.02    7.51   0
  -7   6   0   -0.28    7.85   0
  -7  -6   0   -2.25    9.07   0
  -8  -6   0   31.45    7.25   0
   8  -6   0   24.32    7.68   0
   8   6   0   22.78    9.08   0
  -8   6   0   26.03    8.24   0
  -8  -6   0   25.84    7.03   0
  -9  -6   0    8.42    6.91   0
  -9  -6   0    1.38    7.06   0
   9   6   0    2.31    8.58   0
  -9   6   0   -1.92    7.98   0
   9  -6   0    5.67    7.54   0
 -10   6   0  413.08    9.03   0
  10   6   0  408.01    9.04   0
  10  -6   0  412.96    8.63   0
 -10  -6   0  423.91    9.19   0
 -10  -6   0  449.72    8.35   0
 -11   6   0    4.89    7.32   0
 -11  -6   0    4.44    7.55   0
  11   6   0    8.72    6.88   0
 -11  -6   0   -5.29    6.74   0
  11  -6   0   -5.57    6.93   0
  12   6   0  167.84    9.34   0
  12  -6   0  176.92    7.49   0
 -12  -6   0  189.81    8.01   0
 -12   6   0  163.49    7.84   0
 -12  -6   0  183.40    5.62   0
  13   6   0   -1.63    6.86   0
 -13   6   0  -10.19    7.02   0
  13  -6   0   -0.09    6.78   0
 -13  -6   0   -7.64    6.25   0
 -13  -6   0   -5.11    8.48   0
 -14   6   0   36.21    6.56   0
 -14  -6   0   32.13    6.77   0
 -14  -6   0   33.15    8.53   0
  14  -6   0   22.40    6.36   0
  14   6   0   31.68    6.86   0
 -15   6   0    6.41    6.52   0
 -15  -6   0   -3.49    6.73   0
  15  -6   0    2.63    6.50   0
 -15  -6   0    1.43    4.60   0
  15   6   0    8.33    8.31   0
  16  -6   0  325.13    7.51   0
 -16  -6   0  380.57    7.71   0
  16   6   0  350.35    7.89   0
 -16  -6   0  362.23    8.26   0
 -16   6   0  332.66    6.13   0
  17  -6   0   -0.13    4.54   0
 -17  -6   0    5.76    6.68   0
  17   6   0    2.16    7.98   0
 -17   6   0   11.71    6.57   0
 -17  -6   0    3.62    6.09   0
  18  -6   0   97.62    6.61   0
 -18  -6   0   88.95    7.26   0
 -18  -6   0   98.69    6.90   0
  18   6   0   99.27    7.00   0
 -18   6   0   95.62    6.67   0
 -19  -6   0    4.63    6.61   0
  19  -6   0   13.15    6.17   0
  19   6   0   -2.62    6.58   0
 -19   6   0    1.64    6.61   0
 -19  -6   0   -1.54    6.23   0
  -1   7   0    8.69   13.53   0
   1  -7   0   10.16   11.80   0
   1   7   0   14.21    7.87   0
   2  -7   0    2.86   10.69   0
  -2   7   0    2.09   10.98   0
   2   7   0   -0.51    7.60   0
  -3   7   0  180.37   10.75   0
   3   7   0  187.14    8.53   0
   3  -7   0  186.71   10.55   0
  -4   7   0    1.98    9.37   0
  -4  -7   0    3.49   15.31   0
   4   7   0   -2.46    7.65   0
   4  -7   0    5.78    9.31   0
  -4  -7   0    1.90   16.36   0
   5   7   0   58.32    7.64   0
  -5   7   0   44.13    7.99   0
   5  -7   0   51.01    7.85   0
  -5  -7   0   50.90   12.18   0
   6   7   0    7.08    7.71   0
   6  -7   0   -0.10    9.03   0
  -6  -7   0    3.90   10.55   0
  -6   7   0   -3.10    9.20   0
  -7   7   0   34.48    7.72   0
   7   7   0   37.29    7.44   0
   7  -7   0   32.96    7.67   0
  -7  -7   0   24.71    9.22   0
   8   7   0    9.13    7.21   0
  -8  -7   0    2.68    8.95   0
   8  -7   0    3.62    7.19   0
  -8  -7   0   10.57    6.89   0
  -8   7   0    7.20    9.48   0
  -9  -7   0  188.62    7.69   0
  -9  -7   0  174.07    9.67   0
   9  -7   0  183.19    7.94   0
  -9   7   0  180.51    8.21   0
  10  -7   0    7.71    7.00   0
 -10  -7   0   -4.42    6.94   0
 -10   7   0    9.63    7.19   0
 -10  -7   0    2.73    8.49   0
 -11  -7   0   58.43    7.17   0
 -11   7   0   49.78    7.34   0
  11   7   0   57.14    8.47   0
 -11  -7   0   41.06    7.13   0
  11  -7   0   57.84    6.97   0
 -12  -7   0    4.97    6.55   0
 -12   7   0   -1.39    6.80   0
  12  -7   0   -2.89    6.63   0
 -12  -7   0    9.56    6.64   0
  12   7   0    3.83    8.11   0
  13   7   0   10.77    6.74   0
 -13   7   0    7.46    6.44   0
  13  -7   0    3.80    6.29   0
 -13  -7   0    9.16    6.67   0
 -13  -7   0   14.44    6.38   0
 -14   7   0    4.96    6.40   0
  14   7   0  -10.76    7.59   0
 -14  -7   0   11.04    6.18   0
  14  -7   0    4.44    6.30   0
 -14  -7   0   -1.73    6.33   0
  15   7   0   21.11    6.78   0
 -15  -7   0   36.70    6.76   0
 -15   7   0   28.96    6.60   0
 -15  -7   0   26.88    6.61   0
  15  -7   0   22.87    6.42   0
 -16  -7   0    7.30    6.35   0
  16  -7   0    7.91    6.59   0
  16   7   0    0.02    7.95   0
 -16  -7   0  -10.19    6.85   0
 -16   7   0    0.00    6.41   0
 -17  -7   0   68.54    8.31   0
 -17   7   0   73.47    6.68   0
 -17  -7   0   69.45    6.67   0
  17   7   0   52.57    6.86   0
  17  -7   0   56.66    6.49   0
 -18  -7   0    5.92    6.12   0
 -18  -7   0    3.95    6.77   0
  18   7   0   -1.93    6.63   0
 -18   7   0    6.46    6.51   0
  18  -7   0    6.82    6.61   0
   1  -8   0   -0.22   14.96   0
   1   8   0    1.13    7.79   0
   2   8   0  883.36   11.02   0
  -2   8   0  876.91   18.00   0
   2  -8   0  870.46   17.61   0
   3   8   0    9.84    7.82   0
  -3   8   0    3.97    9.58   0
   3  -8   0    5.54   10.78   0
   4   8   0 1844.13   13.00   0
  -4   8   0 1816.41   17.08   0
   4  -8   0 1818.13   17.14   0
   5  -8   0   -2.82    9.05   0
  -5  -8   0    2.04   15.99   0
  -5  -8   0    1.22   16.87   0
  -5   8   0   -0.60    9.32   0
   5   8   0    6.38    7.56   0
  -6  -8   0  412.62   15.16   0
   6   8   0  435.50    8.74   0
  -6   8   0  426.25    9.95   0
   6  -8   0  427.82    9.23   0
  -6  -8   0  419.09   14.68   0
  -7   8   0    0.57    7.63   0
  -7  -8   0    3.53    9.89   0
   7  -8   0   -3.71    7.23   0
   7   8   0   12.19    7.21   0
  -8  -8   0 1054.70   14.55   0
   8  -8   0 1036.77   11.19   0
  -8   8   0 1041.37   11.50   0
   8   8   0 1055.42   10.16   0
  -9  -8   0   -1.09    9.22   0
   9  -8   0   -5.49    7.23   0
  -9   8   0   16.06    7.58   0
 -10  -8   0   30.12    7.32   0
 -10  -8   0   31.03    6.82   0
  10  -8   0   27.89    6.83   0
 -10   8   0   27.20    7.23   0
  11  -8   0    6.03    6.79   0
 -11  -8   0    3.03    8.20   0
 -11  -8   0    3.04    6.64   0
 -11   8   0    8.90    6.81   0
 -12   8   0  259.88    8.12   0
 -12  -8   0  241.46    7.51   0
 -12  -8   0  267.54    9.72   0
  12  -8   0  251.45    7.69   0
 -13  -8   0    3.39    6.46   0
  13  -8   0    3.54    6.69   0
 -13   8   0   17.05    6.94   0
 -13  -8   0    8.65    8.33   0
 -14  -8   0  135.09    6.84   0
  14  -8   0  129.66    7.13   0
 -14  -8   0  132.91    8.82   0
 -14   8   0  126.55    7.30   0
  15  -8   0   12.13    6.54   0
 -15  -8   0    4.82    6.41   0
 -15  -8   0    0.96    6.81   0
 -15   8   0    2.35    6.74   0
  16  -8   0  248.42    7.42   0
 -16   8   0  259.55    7.63   0
 -16  -8   0  242.45    7.89   0
 -16  -8   0  215.22    7.31   0
 -17  -8   0   -4.24    6.36   0
 -17  -8   0   -1.39    6.55   0
 -17   8   0    5.41    6.32   0
  17  -8   0   -5.20    6.68   0
   1   9   0  506.61    9.12   0
  -2   9   0   -4.04   12.36   0
   2  -9   0    5.42   12.83   0
   2   9   0    4.40    9.29   0
  -3   9   0   75.61   10.88   0
   3  -9   0   78.46   10.47   0
   3   9   0   83.90    7.36   0
   4  -9   0    6.43    9.94   0
   4   9   0   -1.29    7.08   0
  -4   9   0    0.63    8.85   0
  -5   9   0 1250.68   14.36   0
   5   9   0 1311.29   10.99   0
   5  -9   0 1216.38   14.17   0
   6  -9   0   -2.47    8.30   0
   6   9   0   -2.08    6.93   0
  -6   9   0    1.84    6.94   0
   7   9   0  462.08    8.34   0
   7  -9   0  424.94    8.96   0
  -7  -9   0  402.68   17.06   0
  -7   9   0  441.43   10.34   0
  -7  -9   0  416.39   15.79   0
   8  -9   0    4.12    6.55   0
  -8   9   0   -6.64    8.20   0
  -8  -9   0    4.34    9.54   0
   8   9   0    3.21    6.51   0
  -9   9   0  507.80   10.27   0
   9  -9   0  488.62   10.06   0
  -9  -9   0  492.68   12.61   0
 -10   9   0    6.70    7.04   0
 -10  -9   0   -4.05    8.08   0
  10  -9   0    9.45    6.82   0
  11  -9   0  667.11   10.42   0
 -11  -9   0  675.04   11.85   0
 -11   9   0  685.82    9.44   0
 -12   9   0    4.12    6.85   0
 -12  -9   0    3.14    8.27   0
  12  -9   0    5.87    6.83   0
 -13   9   0  626.62    9.20   0
 -13  -9   0  609.52   10.21   0
  13  -9   0  645.65    9.29   0
 -13  -9   0  594.76    8.67   0
 -14  -9   0    5.21    8.23   0
  14  -9   0    8.40    6.70   0
 -14  -9   0    8.78    6.35   0
 -14   9   0    7.26    6.81   0
 -15  -9   0   86.30    6.77   0
  15  -9   0  125.00    7.45   0
 -15  -9   0  128.41    7.64   0
 -15   9   0  114.96    7.38   0
  16  -9   0   -0.67    6.15   0
 -16   9   0    4.42    6.25   0
 -16  -9   0    8.05    8.27   0
 -16  -9   0   -6.17    6.09   0
   0  10   0   18.17    7.15   0
   1  10   0    0.71    6.94   0
   2  10   0   41.43    6.86   0
   3 -10   0    4.04   11.70   0
  -3  10   0    5.14   12.02   0
   3  10   0    3.51    6.53   0
  -4  10   0  635.67   14.04   0
   4 -10   0  608.27   13.67   0
   4  10   0  603.06    9.21   0
   5 -10   0    3.87    8.63   0
  -5  10   0   -2.45    9.80   0
   5  10   0   -0.45    6.41   0
   6  10   0 1051.52   10.24   0
  -6  10   0 1043.04   13.58   0
   6 -10   0 1014.34   13.36   0
  -7  10   0   -5.09    7.85   0
   7 -10   0    1.92    8.22   0
   7  10   0   -2.19    6.64   0
  -8 -10   0  641.96   25.88   0
  -8  10   0  661.77   11.38   0
   8 -10   0  653.26    9.89   0
  -8 -10   0  642.87   26.34   0
   8  10   0  667.44    9.37   0
  -9  10   0   -8.32    7.22   0
  -9 -10   0    3.81   12.03   0
  -9 -10   0    1.38   11.61   0
   9 -10   0    3.97    6.63   0
  10 -10   0  445.84    8.80   0
 -10 -10   0  434.45   13.27   0
 -10  10   0  494.18    8.90   0
 -11 -10   0   -2.84    8.01   0
  11 -10   0    7.17    7.97   0
 -11  10   0   -4.45    6.83   0
  12 -10   0 1165.26   11.36   0
 -12  10   0 1077.90   11.28   0
 -12 -10   0 1082.50   14.90   0
  13 -10   0   -3.94    6.51   0
 -13 -10   0   13.84    9.53   0
 -13  10   0    8.03    6.73   0
 -14 -10   0  285.58    9.96   0
 -14  10   0  272.67    9.52   0
  14 -10   0  244.75    8.12   0
 -15  10   0   -3.56    6.67   0
 -15 -10   0   -3.69    8.12   0
  15 -10   0    3.30    6.81   0
   0  11   0   -4.88    6.98   0
   1  11   0 1667.01   12.29   0
  -1  11   0 1665.62   12.14   0
   2  11   0    2.10    6.73   0
   3  11   0  532.69    8.79   0
   4 -11   0    1.85   10.47   0
   4  11   0    3.16    6.98   0
  -4  11   0    1.43   11.81   0
  -5  11   0  628.69   13.83   0
   5  11   0  622.38    8.88   0
   5 -11   0  627.84   13.98   0
   6  11   0    9.16    6.40   0
   6 -11   0    0.76    9.49   0
  -6  11   0    2.43    8.39   0
   7 -11   0  696.76   12.13   0
  -7  11   0  710.94   12.15   0
   7  11   0  748.48    9.28   0
   8 -11   0    8.18    8.00   0
   8  11   0   -9.85    6.66   0
  -8  11   0    5.90    8.06   0
   9 -11   0   54.61    8.48   0
  -9  11   0   60.19    8.65   0
  10 -11   0    3.21    8.13   0
 -10  11   0    1.76    6.61   0
 -11 -11   0  487.27   17.08   0
 -11 -11   0  497.20   16.91   0
 -11  11   0  527.72    9.14   0
  11 -11   0  492.83    9.08   0
 -12 -11   0    2.93   10.81   0
  12 -11   0    7.24    8.00   0
 -12 -11   0   -1.09    9.72   0
 -12  11   0    1.55    6.76   0
 -13  11   0  412.79    9.49   0
 -13 -11   0  433.87   13.89   0
  13 -11   0  429.67    9.51   0
   0  12   0  322.96    8.24   0
  -1  12   0   15.99    6.69   0
   1  12   0    9.36    6.79   0
   2  12   0  243.52    7.88   0
   3  12   0    0.12    6.60   0
   4  12   0  522.35   10.06   0
  -5  12   0    0.94   11.41   0
   5  12   0   -5.34    6.65   0
   6 -12   0  522.70   14.59   0
   6  12   0  597.48    9.32   0
  -6  12   0  569.83   13.68   0
   7 -12   0    4.42    9.18   0
   7  12   0   16.57    6.66   0
  -7  12   0   -2.71    9.14   0
   8 -12   0  117.22   10.12   0
  -8  12   0  112.20    9.00   0
   8  12   0  121.92    7.29   0
  -9  12   0    1.26    8.05   0
   9 -12   0   -0.62    8.25   0
 -10  12   0  203.31    9.95   0
  10 -12   0  248.16    8.42   0
  11 -12   0    7.38    8.07   0
 -11  12   0    2.75    6.80   0
   0  13   0   -4.12    6.63   0
   1  13   0  549.88   10.51   0
  -1  13   0  543.04    9.30   0
  -2  13   0   -7.19    8.09   0
   2  13   0    6.45    6.55   0
   3  13   0  344.41    8.41   0
   4  13   0   11.15    6.63   0
   5  13   0  579.88   10.80   0
   6  13   0   -4.90    6.49   0
  -6  13   0    0.04   12.03   0
   7  13   0  106.59    7.29   0
  -7  13   0  101.27   10.31   0
  -8  13   0   -1.24    8.98   0
   8  13   0   -4.71    6.47   0
   8 -13   0   -1.66    7.52   0
   9 -13   0   34.98    8.38   0
  -9  13   0   29.93    9.74   0
   0  14   0   11.84    6.91   0
  -1  14   0    9.93    8.23   0
   1  14   0   11.58    6.71   0
  -2  14   0  338.79    8.50   0
   2  14   0  300.97   10.11   0
  -3  14   0    0.18    6.56   0
   3  14   0   -3.77    6.67   0
   4  14   0  149.00    7.58   0
  -1   0   1    5.65   22.04   0
  -1   0  -1    8.86   20.79   0
  -1   0  -1    3.56   22.12   0
   1   0  -1    7.73   19.98   0
   1   0   1    9.61   20.15   0
   2   0   1    6.63   18.26   0
  -2   0  -1    0.78   19.25   0
  -2   0   1    2.71   19.42   0
   2   0  -1    4.21   12.74   0
   3   0  -1    1.40   16.03   0
  -3   0  -1   -0.29   16.63   0
  -3   0   1    8.71   16.17   0
   3   0   1    9.34   16.55   0
  -4   0  -1   12.03   15.92   0
   4   0   1   15.44   15.27   0
  -4   0   1   13.22   15.41   0
   4   0  -1   13.71   15.53   0
  -5   0  -1    1.30   13.12   0
   5   0   1    7.06   12.70   0
  -5   0   1    2.98   13.15   0
   5   0  -1    2.04   12.61   0
   6   0  -1   -2.45   10.07   0
   6   0   1    0.50   10.54   0
  -6   0  -1    6.99   10.69   0
  -6   0   1    1.03   10.72   0
  -7   0  -1   -1.46    9.43   0
   7   0  -1    4.93    9.09   0
   7   0   1   -2.72    9.10   0
  -7   0   1    1.83    9.40   0
   8   0   1    6.85    8.50   0
   8   0  -1   -1.23    8.65   0
  -8   0  -1  -15.39    9.05   0
  -8   0   1    6.45    8.79   0
   9   0  -1   -5.57    8.12   0
  -9   0  -1   -4.33    5.76   0
   9   0   1   -6.90    7.89   0
  -9   0   1    2.96    8.49   0
  10   0  -1    7.17    8.03   0
 -10   0   1   -0.78    8.03   0
 -10   0  -1   -5.26    8.14   0
  10   0   1    8.35    7.94   0
 -11   0  -1    4.66    7.72   0
  11   0  -1   13.65    7.61   0
 -11   0   1   12.22    7.62   0
  11   0   1   16.11    7.47   0
  12   0   1   -4.81    7.43   0
 -12   0  -1    3.80    7.58   0
  12   0  -1    2.55    7.42   0
 -12   0   1    2.14    5.47   0
  13   0  -1    3.12    7.27   0
 -13   0   1    7.75    7.54   0
  13   0   1    2.98    7.39   0
 -13   0  -1   -6.57    7.68   0
 -14   0   1    5.67    5.31   0
  14   0   1   13.39    7.10   0
 -14   0  -1    4.39    7.45   0
  14   0  -1   -4.31    6.91   0
 -15   0   1    1.10    6.85   0
 -15   0  -1   -3.41    6.84   0
  15   0  -1    8.92    6.67   0
  15   0   1    7.51    6.58   0
 -16   0   1  -11.74    7.02   0
 -16   0  -1    6.27    7.06   0
  16   0   1   -8.16    6.93   0
  16   0  -1    7.94    6.85   0
 -17   0  -1    4.76    4.72   0
  17   0   1    3.76    6.38   0
  17   0  -1    2.18    6.52   0
 -17   0   1    2.82    6.63   0
 -18   0   1   -4.93    6.57   0
  18   0  -1   11.33    6.44   0
 -18   0  -1   -8.30    6.66   0
  18   0   1   -2.05    6.35   0
  19   0   1   13.23    6.07   0
 -19   0   1   -5.21    6.43   0
 -19   0  -1   -1.74    6.36   0
 -19   0  -1    8.65    6.37   0
  19   0  -1    2.18    6.41   0
 -20   0   1    8.23    6.53   0
  20   0   1   -5.25    6.27   0
 -20   0  -1   10.29    6.07   0
 -20   0  -1    0.10    6.39   0
  20   0  -1   -3.45    6.40   0
  21   0   1    2.87    4.31   0
 -21   0  -1    3.86    6.48   0
 -21   0   1   13.11    6.32   0
  21   0  -1  -11.95    6.29   0
 -21   0   1   -3.50    4.56   0
 -21   0  -1    9.41    6.21   0
   0   1  -1    6.12   20.93   0
   0  -1   1    5.28   22.32   0
  -1   1  -1 1892.16   31.27   0
   1   1  -1 1956.57   32.30   0
   1   1   1 1935.92   28.56   0
  -1   1   1 1892.40   32.49   0
  -1  -1  -1 1868.36   37.97   0
   1  -1  -1 1891.18   31.80   0
  -1  -1   1 2006.00   35.05   0
  -1  -1  -1 1914.63   29.34   0
   1   1   1 1900.70   38.95   0
   1  -1   1 1913.10   30.67   0
  -2  -1  -1 1168.77   27.68   0
   2   1   1 1145.71   22.41   0
   2   1  -1 1118.03   23.92   0
  -2   1  -1 1131.91   23.55   0
   2  -1   1 1107.45   23.04   0
   2   1   1 1145.95   24.85   0
   2  -1  -1 1113.16   23.30   0
  -2  -1   1 1144.95   23.55   0
  -2   1   1 1107.78   23.68   0
  -2  -1  -1 1200.29   19.40   0
   3   1   1 5003.54   32.80   0
   3   1  -1 4947.29   32.19   0
  -3  -1   1 5001.26   32.20   0
  -3   1   1 5103.45   31.47   0
  -3   1  -1 5114.10   31.12   0
  -3  -1  -1 5050.33   33.25   0
   3  -1  -1 4994.39   30.99   0
  -3  -1  -1 5122.14   30.60   0
   3  -1   1 5174.98   31.01   0
   5  -1  -1  102.21   12.30   0
  -5   1   1   95.52   12.55   0
   5   1  -1  108.51   12.61   0
   5   1   1  110.77   12.47   0
  -5   1  -1   97.17   12.81   0
   5  -1   1   93.96   12.48   0
  -5  -1  -1  105.72   13.11   0
  -5  -1   1  105.71   12.96   0
  -6  -1  -1 1587.33   16.03   0
   6  -1  -1 1568.42   12.98   0
  -6   1   1 1550.53   15.05   0
   6   1  -1 1581.79   15.48   0
  -6  -1   1 1589.09   15.77   0
  -6   1  -1 1564.34   15.18   0
   6  -1   1 1591.45   14.92   0
   6   1   1 1591.32   15.63   0
  -7   1   1   14.08    9.13   0
  -7  -1  -1   15.87    9.67   0
   7   1   1   21.66    9.48   0
   7  -1  -1   16.08    9.24   0
   7  -1   1   14.95    8.90   0
  -7   1  -1   13.53    9.33   0
  -7  -1   1   12.59    9.14   0
   7   1  -1   10.91    9.07   0
  -8   1   1   15.91    8.74   0
   8   1  -1   12.76    8.31   0
   8  -1  -1   10.37    8.62   0
  -8   1  -1    5.42    9.51   0
  -8  -1   1    8.04    6.06   0
   8  -1   1    6.56    9.57   0
   8   1   1   13.35    8.30   0
  -8  -1  -1    8.04    8.63   0
   9  -1   1   23.45    8.51   0
   9   1  -1   32.57    8.15   0
   9  -1  -1   23.68    8.40   0
  -9  -1  -1   29.17    8.31   0
  -9  -1   1   26.12    5.95   0
  -9   1   1   28.34    8.84   0
   9   1   1   37.49    8.03   0
  -9   1  -1   23.92    8.68   0
  10  -1   1  253.43    8.75   0
 -10   1   1  263.36    8.98   0
  10   1   1  262.56    8.49   0
  10   1  -1  253.03    8.34   0
 -10  -1   1  263.47    8.60   0
 -10   1  -1  256.38    9.00   0
 -10  -1  -1  251.64    6.86   0
  10  -1  -1  252.68    8.92   0
 -11  -1  -1  282.32    6.59   0
 -11   1   1  277.71    8.46   0
  11  -1   1  265.36    8.15   0
  11   1  -1  281.97    8.36   0
  11   1   1  289.65    8.49   0
 -11   1  -1  276.37    6.45   0
 -11  -1   1  297.69    8.46   0
  11  -1  -1  272.98    8.30   0
  12  -1   1   90.20    7.45   0
 -12   1   1   74.39    7.47   0
  12   1   1   91.98    7.73   0
  12   1  -1   81.65    7.50   0
 -12   1  -1   91.81    7.80   0
 -12  -1  -1   82.92    5.59   0
  12  -1  -1   75.62    7.32   0
 -12  -1   1   81.15    7.48   0
  13  -1  -1   68.78    7.43   0
  13  -1   1   90.88    7.60   0
 -13  -1  -1   61.75    7.60   0
  13   1   1   57.53    5.08   0
 -13   1  -1   82.47    7.77   0
  13   1  -1   57.59    7.35   0
 -13  -1   1   61.69    7.39   0
 -13   1   1   71.86    7.86   0
  14   1   1    5.05    6.95   0
 -14  -1  -1   18.63    7.34   0
 -14   1  -1   11.71    7.44   0
  14  -1  -1   33.09    6.99   0
 -14  -1   1    6.56    7.28   0
 -14   1   1    9.95    5.25   0
  14   1  -1    4.16    7.09   0
  14  -1   1   25.17    7.09   0
  15  -1   1  285.97    7.66   0
 -15   1   1  290.26    7.82   0
  15  -1  -1  274.21    7.62   0
 -15  -1  -1  291.84    7.73   0
 -15   1  -1  290.28    7.79   0
  15   1  -1  254.84    7.53   0
  15   1   1  255.39    7.33   0
 -15  -1   1  276.88    7.58   0
 -16   1   1   51.28    7.06   0
 -16  -1   1   49.66    6.49   0
 -16  -1  -1   54.25    6.98   0
  16  -1   1   58.35    6.87   0
  16   1  -1   59.93    6.70   0
 -16   1  -1   47.55    7.08   0
  16   1   1   55.47    6.92   0
  16  -1  -1   67.53    6.81   0
 -16  -1  -1   52.81    6.98   0
 -17  -1  -1  103.89    6.94   0
 -17   1   1  134.32    7.21   0
  17  -1   1  120.13    6.91   0
  17   1   1  125.16    6.80   0
 -17  -1  -1  105.39    6.89   0
  17  -1  -1  119.89    6.94   0
 -17   1  -1  126.10    7.06   0
  17   1  -1  106.02    6.61   0
 -17  -1   1  119.64    7.08   0
 -18  -1  -1   88.35    6.76   0
  18   1  -1   91.41    6.72   0
  18  -1   1   74.43    6.72   0
 -18  -1  -1   82.61    6.91   0
  18  -1  -1   86.92    6.81   0
 -18  -1   1   94.28    6.91   0
  18   1   1   86.17    4.87   0
 -18   1  -1   96.73    6.87   0
 -18   1   1  102.36    6.88   0
  19  -1  -1   20.28    6.57   0
  19   1   1   16.42    6.31   0
 -19  -1   1   33.71    6.46   0
 -19   1  -1   24.36    4.72   0
  19   1  -1   17.76    6.34   0
 -19   1   1   22.87    6.52   0
 -19  -1   1   32.98    6.56   0
 -19  -1  -1   20.37    6.45   0
 -19  -1  -1    9.59    6.45   0
  19  -1   1   13.01    6.30   0
 -20  -1  -1   23.79    6.36   0
  20  -1  -1   26.37    6.37   0
  20   1  -1   33.72    6.49   0
 -20   1  -1   33.05    6.47   0
 -20   1   1   33.27    6.57   0
 -20  -1   1   33.19    6.29   0
  20  -1   1   30.03    6.36   0
  20   1   1   40.92    6.65   0
 -20  -1   1   38.11    6.52   0
 -20  -1  -1   29.83    6.77   0
  21   1   1   61.51    6.78   0
 -21  -1   1   58.37    6.63   0
 -21  -1  -1   59.52    6.60   0
  21  -1   1   62.83    6.61   0
 -21  -1   1   54.66    6.68   0
  21   1  -1   60.30    4.66   0
 -21   1  -1   69.19    6.83   0
 -21   1   1   71.59    6.65   0
 -21  -1  -1   55.57    4.77   0
  21  -1  -1   62.50    5.00   0
  -1   2  -1  533.34   23.32   0
   1  -2   1  538.31   23.09   0
   1  -2  -1  528.14   20.59   0
  -1  -2   1  530.48   18.34   0
   1   2  -1  561.13   19.21   0
  -1   2   1  531.64   20.86   0
   2   2   1    5.86   16.06   0
   2   2   1    3.46   18.69   0
   2   2  -1    4.74   16.06   0
   2  -2   1   -6.16   19.29   0
  -2  -2   1    4.67   15.11   0
  -2  -2   1    4.70   14.19   0
   2  -2  -1    3.94   15.11   0
  -2  -2  -1   21.13   15.79   0
  -2   2   1    8.42   15.95   0
  -2   2  -1    7.02   16.72   0
  -2  -2  -1    6.15   17.84   0
  -3  -2  -1  430.18   16.31   0
  -3  -2  -1  448.14   16.04   0
  -3   2   1  421.66   16.57   0
   3   2   1  425.36   15.82   0
  -3  -2   1  416.67   15.57   0
   3   2  -1  416.22   16.36   0
   3   2   1  432.40   16.68   0
  -3   2  -1  434.55   16.86   0
   3  -2  -1  431.00   16.54   0
  -3  -2   1  410.36   16.07   0
   3  -2   1  436.66   16.50   0
  -4  -2  -1 8112.06   30.21   0
  -5  -2   1  881.02   14.06   0
  -5  -2  -1  911.85   11.65   0
   5  -2  -1  879.52   13.93   0
  -5  -2  -1  877.36   14.53   0
   5   2   1  872.45   14.26   0
  -5   2  -1  887.26   14.18   0
   5  -2   1  872.07   13.79   0
  -5   2   1  859.56   14.09   0
  -5  -2   1  890.74   14.43   0
   5   2  -1  887.49   14.44   0
   6  -2  -1  287.05   10.81   0
  -6  -2   1  278.40   10.68   0
  -6  -2  -1  304.01    8.19   0
   6   2  -1  283.33   10.72   0
  -6   2  -1  285.94   10.89   0
  -6  -2  -1  288.82   10.87   0
  -6  -2   1  280.82   10.90   0
   6   2   1  289.66   10.63   0
  -6   2   1  291.53   10.73   0
   6  -2   1  284.43   10.52   0
  -7  -2  -1  127.75    9.29   0
  -7  -2  -1  127.06    9.40   0
   7  -2   1  118.67    8.77   0
  -7   2  -1  120.08    9.23   0
  -7  -2   1  119.05    9.10   0
   7  -2  -1  111.39    8.67   0
   7   2   1  125.67    9.17   0
   7   2  -1  110.63    9.05   0
  -7   2   1  120.72    9.07   0
   8   2   1   36.49    8.06   0
  -8  -2  -1   52.44    8.98   0
  -8   2  -1   46.40    8.57   0
   8  -2   1   55.20    8.51   0
  -8   2   1   37.98    6.15   0
  -8  -2  -1   45.95    8.54   0
  -8  -2   1   36.72    8.36   0
   8  -2  -1   46.25    8.45   0
   8   2  -1   37.57    8.05   0
   9   2  -1  118.52    8.20   0
   9  -2  -1   99.60    8.49   0
  -9   2   1  113.88    8.44   0
  -9   2  -1  110.52    8.68   0
  -9  -2  -1  109.84    8.36   0
   9   2   1  102.17    8.11   0
  -9  -2   1  106.11    8.23   0
   9  -2   1  107.61    8.46   0
  -9  -2  -1  112.71    8.82   0
 -10   2   1  115.84    8.12   0
 -10  -2  -1  116.23    7.83   0
  10  -2   1  112.40    8.09   0
 -10   2  -1  105.83    5.95   0
 -10  -2  -1  108.03    8.14   0
  10   2  -1   97.67    7.79   0
 -10  -2   1  112.70    7.72   0
  10  -2  -1  105.12    8.10   0
  10   2   1  103.74    7.85   0
  11   2  -1   71.93    7.31   0
 -11   2   1   56.32    7.80   0
 -11   2  -1   64.30    7.75   0
  11  -2   1   60.57    7.62   0
 -11  -2  -1   62.15    7.39   0
 -11  -2  -1   68.17    7.78   0
  11  -2  -1   60.68    7.48   0
 -11  -2   1   59.38    7.52   0
  11   2   1   55.61    7.66   0
 -12   2   1   -0.54    7.76   0
 -12   2  -1   12.43    7.49   0
  12  -2  -1    7.42    7.61   0
  12   2  -1    2.93    6.78   0
  12   2   1   -1.29    6.70   0
  12  -2   1   -2.81    5.52   0
 -12  -2   1    8.68    6.78   0
 -12  -2  -1    0.18    6.91   0
 -12  -2  -1    4.87    7.03   0
  13  -2   1  151.73    7.76   0
 -13  -2  -1  145.86    7.69   0
  13   2  -1  137.27    7.29   0
 -13  -2  -1  146.14    7.52   0
  13  -2  -1  159.46    7.74   0
 -13  -2   1  154.00    7.39   0
 -13   2  -1  149.11    5.99   0
  13   2   1  129.39    7.12   0
 -13   2   1  151.06    8.04   0
 -14   2  -1  115.61    7.41   0
 -14  -2   1  102.73    7.23   0
  14   2   1  117.71    7.32   0
 -14  -2   1   99.49    7.30   0
  14  -2  -1  104.68    7.49   0
  14   2  -1   99.41    7.19   0
  14  -2   1  112.34    7.21   0
 -14  -2  -1  110.38    7.42   0
 -14  -2  -1  101.63    7.26   0
 -14   2   1  108.80    7.64   0
 -15   2   1  471.82    7.90   0
 -15  -2  -1  434.38    8.05   0
 -15   2  -1  410.92    7.97   0
 -15  -2   1  454.24    7.99   0
 -15  -2  -1  445.78    7.96   0
  15   2  -1  423.30    7.77   0
  15   2   1  430.52    7.87   0
 -15  -2   1  433.09    6.31   0
  15  -2  -1  426.74    7.77   0
  15  -2   1  432.33    7.87   0
  16   2   1  260.09    5.59   0
 -16  -2   1  269.75    7.38   0
 -16  -2   1  278.83    7.78   0
 -16   2   1  266.72    5.94   0
  16  -2  -1  253.51    7.25   0
  16  -2   1  271.90    7.32   0
 -16  -2  -1  248.17    7.43   0
 -16   2  -1  278.93    7.56   0
 -16  -2  -1  271.99    7.59   0
  16   2  -1  253.71    5.63   0
  17   2   1   98.60    6.70   0
  17  -2   1   99.80    6.69   0
 -17  -2   1  105.50    6.84   0
  17   2  -1   99.76    5.25   0
 -17   2  -1  101.21    6.97   0
  17  -2  -1  109.79    6.61   0
 -17  -2  -1  119.47    6.92   0
 -17   2   1  114.21    6.90   0
 -17  -2  -1  131.36    6.82   0
 -17  -2   1  113.32    6.98   0
 -18   2  -1    2.42    6.65   0
 -18  -2   1    4.26    6.44   0
 -18  -2  -1   -3.35    6.55   0
  18  -2   1    3.41    6.44   0
  18  -2  -1   -3.10    6.40   0
 -18  -2  -1   10.62    6.67   0
 -18   2   1   14.42    6.50   0
  18   2  -1    8.86    6.28   0
  18   2   1   -1.19    6.12   0
 -18  -2   1   10.14    6.56   0
 -19  -2   1   18.63    6.56   0
 -19   2  -1   15.67    6.34   0
 -19  -2  -1   33.99    6.33   0
  19  -2   1   18.12    6.46   0
 -19  -2   1   23.85    6.52   0
  19   2   1   28.30    4.57   0
 -19   2   1   18.02    6.52   0
  19  -2  -1   14.38    6.48   0
 -19  -2  -1   15.05    6.70   0
  19   2  -1   26.62    6.25   0
  20  -2  -1   44.39    6.73   0
 -20  -2   1   50.86    6.36   0
 -20  -2  -1   56.60    6.27   0
  20   2  -1   28.73    6.63   0
 -20  -2   1   54.78    6.64   0
  20  -2   1   40.97    6.51   0
 -20   2  -1   54.81    4.69   0
  20   2   1   38.01    6.42   0
 -20  -2  -1   54.08    6.48   0
 -20   2   1   62.52    6.72   0
 -21   2   1   12.06    6.43   0
 -21  -2  -1   -2.37    6.59   0
 -21  -2   1   -2.65    6.75   0
 -21  -2   1   10.47    6.09   0
 -21  -2  -1    5.47    6.27   0
  21  -2   1    0.43    6.40   0
  21   2   1    5.19    6.45   0
  21  -2  -1   10.72    6.43   0
 -21   2  -1   10.27    6.38   0
  21   2  -1   -8.19    6.63   0
   0   3  -1    4.69   19.72   0
   0  -3   1    1.16   18.32   0
  -2  -3  -1  619.96   23.91   0
   2   3   1  612.21   15.01   0
  -2   3   1  622.56   19.37   0
  -2   3  -1  615.80   19.60   0
   2   3   1  616.06   22.81   0
   2  -3  -1  606.55   16.09   0
   2   3  -1  645.33   15.67   0
  -2  -3   1  594.11   18.95   0
   2  -3   1  602.41   16.03   0
  -2  -3   1  623.36   14.76   0
  -3  -3  -1  531.58   13.74   0
  -3  -3   1  544.59   13.62   0
   3  -3  -1  537.50   14.32   0
  -3  -3  -1  528.68   17.68   0
  -3  -3   1  524.94   16.63   0
  -3   3  -1  531.49   17.30   0
   3  -3   1  537.04   16.97   0
   3   3   1  531.54   17.88   0
   3   3   1  560.95   10.81   0
   3   3  -1  559.29   14.30   0
  -3   3   1  535.39   16.89   0
   4  -3   1    2.18   10.57   0
  -4   3  -1   -1.50   11.04   0
  -4  -3  -1    2.26   12.37   0
   4  -3  -1    0.25   10.51   0
   4   3   1    4.94   10.52   0
  -4  -3   1   -0.29   10.69   0
   4   3  -1    7.38   10.78   0
  -4  -3  -1   -5.53   10.90   0
   4   3   1   -0.23   10.64   0
  -4   3   1    2.57   10.61   0
  -4  -3   1    4.26    9.82   0
   4   3  -1   -1.06   10.67   0
  -5   3  -1 1273.40   14.14   0
  -5  -3  -1 1324.33   13.82   0
   5  -3   1 1238.74   13.93   0
  -5  -3   1 1244.75   14.62   0
  -5   3   1 1265.65   14.06   0
   5   3   1 1319.35   13.64   0
  -5  -3  -1 1263.91   15.34   0
  -5  -3   1 1308.89   14.21   0
   5   3   1 1245.01   15.58   0
   5  -3  -1 1234.11   13.79   0
   5   3  -1 1265.90   15.38   0
  -6  -3   1 2388.42   15.69   0
  -6   3  -1 2369.19   15.97   0
   6   3   1 2296.82   17.43   0
  -6  -3   1 2314.74   16.53   0
   6   3  -1 2281.01   16.57   0
   6  -3   1 2346.48   15.86   0
  -6  -3  -1 2347.47   18.48   0
  -6   3   1 2318.01   15.84   0
  -6  -3  -1 2387.89   15.33   0
   6  -3  -1 2294.99   15.67   0
  -7   3   1  183.37    8.97   0
  -7   3  -1  186.29    9.36   0
   7   3   1  187.92    9.34   0
   7  -3   1  191.66    9.23   0
  -7  -3   1  198.31    9.17   0
  -7  -3  -1  201.94    9.17   0
   7   3  -1  186.17    9.29   0
  -7  -3  -1  198.92    9.19   0
   7  -3  -1  191.81    8.75   0
  -7  -3   1  196.04    8.62   0
  -8  -3   1  697.44   10.22   0
  -8  -3  -1  686.66   10.20   0
   8  -3   1  663.56   10.07   0
   8   3   1  670.46   10.67   0
  -8   3   1  657.44   10.16   0
  -8  -3  -1  638.92   10.74   0
  -8   3  -1  657.58   10.33   0
   8   3  -1  660.47   10.22   0
  -8  -3   1  645.48   10.70   0
   8  -3  -1  638.38   10.06   0
  -9  -3   1   11.92    7.71   0
   9   3   1    4.49    7.51   0
  -9  -3  -1    2.51    8.05   0
  -9  -3  -1    5.29    7.93   0
  -9  -3   1    3.85    7.67   0
   9   3  -1   -1.70    7.75   0
   9  -3   1   -8.25    7.89   0
   9  -3  -1   -1.47    7.76   0
  -9   3  -1    2.18    7.93   0
  -9   3   1   -2.43    5.69   0
  10  -3   1   12.23    7.42   0
 -10  -3   1   22.46    7.30   0
 -10   3   1   28.13    7.74   0
 -10  -3  -1   18.58    7.64   0
  10  -3  -1   14.91    5.43   0
  10   3   1   16.54    7.60   0
 -10  -3  -1   10.31    8.00   0
 -10   3  -1   23.94    7.69   0
  10   3  -1   33.68    7.35   0
 -10  -3   1   23.31    7.58   0
  11   3  -1   31.01    7.44   0
 -11   3  -1   38.58    7.61   0
 -11   3   1   37.87    7.33   0
 -11  -3  -1   29.44    8.10   0
 -11  -3   1   16.23    7.46   0
 -11  -3  -1   32.35    7.59   0
  11   3   1   22.50    7.29   0
  11  -3  -1   23.03    5.10   0
  11  -3   1   23.93    7.53   0
 -11  -3   1   26.27    7.87   0
 -12  -3  -1   65.28    7.96   0
 -12   3  -1   76.10    7.60   0
  12   3  -1   68.69    7.77   0
  12   3   1   72.87    7.25   0
 -12   3   1   68.10    5.63   0
 -12  -3   1   73.48    7.48   0
 -12  -3   1   59.35    5.48   0
  12  -3   1   77.67    7.31   0
  12  -3  -1   65.28    7.53   0
 -12  -3  -1   65.75    5.44   0
  13  -3   1   18.74    7.38   0
 -13  -3   1   19.82    7.27   0
  13   3  -1   10.42    6.82   0
 -13   3  -1   21.85    7.54   0
 -13  -3   1   18.32    7.03   0
  13  -3  -1   24.97    7.38   0
  13   3   1   20.26    7.01   0
 -13  -3  -1    9.68    7.23   0
 -13  -3  -1   21.71    7.28   0
 -13   3   1   18.68    5.33   0
 -14   3   1  416.97    8.48   0
  14  -3  -1  428.89    8.05   0
  14  -3   1  413.86    6.34   0
 -14  -3  -1  454.53    8.40   0
 -14  -3  -1  441.03    8.23   0
  14   3   1  427.89    6.71   0
 -14   3  -1  438.11    8.29   0
  14   3  -1  410.90    8.35   0
 -14  -3   1  441.19    8.04   0
 -14  -3   1  426.67    8.56   0
 -15   3  -1   35.82    7.06   0
  15  -3   1   34.66    6.90   0
 -15   3   1   29.29    7.05   0
  15   3   1   43.73    7.01   0
  15   3  -1   46.96    6.68   0
  15  -3  -1   46.50    6.69   0
 -15  -3  -1   49.75    6.87   0
 -15  -3   1   35.83    6.89   0
 -15  -3   1   33.18    6.87   0
 -15  -3  -1   43.43    7.06   0
 -16   3  -1    9.29    6.59   0
 -16  -3  -1   -0.30    6.77   0
 -16  -3  -1   -4.71    6.27   0
 -16   3   1   -0.81    6.71   0
 -16  -3   1   20.39    6.58   0
  16  -3  -1   -0.37    6.51   0
  16   3  -1    2.80    6.32   0
  16  -3   1    6.09    4.61   0
 -16  -3   1    3.97    6.59   0
  16   3   1    7.62    6.38   0
 -17  -3   1   70.59    6.67   0
 -17  -3  -1   66.77    4.87   0
  17  -3  -1   61.12    4.87   0
 -17   3   1   64.58    6.83   0
 -17  -3  -1   66.73    6.69   0
 -17  -3   1   69.88    5.05   0
  17  -3   1   69.17    6.60   0
  17   3   1   74.49    6.67   0
 -17   3  -1   58.68    6.93   0
  17   3  -1   65.10    6.66   0
 -18  -3   1   10.17    6.44   0
 -18  -3  -1   23.93    6.52   0
  18  -3  -1    8.86    6.43   0
 -18   3   1   30.20    6.61   0
  18  -3   1   25.23    4.67   0
 -18  -3  -1   23.19    6.56   0
 -18  -3   1   26.31    6.44   0
  18   3  -1   23.56    6.23   0
 -18   3  -1   24.55    4.66   0
  18   3   1   24.51    6.15   0
  19  -3   1    3.76    6.33   0
 -19   3   1    1.30    4.69   0
  19   3   1   11.17    6.30   0
  19  -3  -1   15.60    6.42   0
 -19   3  -1    7.42    4.67   0
  19   3  -1    4.09    6.41   0
 -19  -3   1   15.30    6.46   0
 -19  -3   1   12.46    5.96   0
 -19  -3  -1   15.20    6.50   0
 -19  -3  -1   -2.35    6.44   0
  20   3  -1   12.00    6.37   0
 -20   3   1    8.24    6.45   0
  20  -3   1   13.51    4.55   0
 -20  -3   1   18.37    6.44   0
 -20  -3   1   15.06    6.37   0
  20  -3  -1   27.40    6.36   0
 -20  -3  -1   28.63    6.31   0
 -20  -3  -1   12.09    6.66   0
 -20   3  -1   22.67    6.58   0
  20   3   1   16.37    6.44   0
  21   3   1    9.57    6.36   0
  21  -3  -1    3.73    6.42   0
  21   3  -1    6.37    6.32   0
 -21  -3  -1    0.27    6.38   0
 -21  -3  -1   12.31    6.14   0
 -21  -3   1    0.14    6.24   0
  21  -3   1   12.93    6.32   0
 -21  -3   1   -5.42    6.35   0
 -21   3   1   -4.99    6.38   0
 -21   3  -1   -3.16    6.28   0
   0   4  -1 1307.11   24.59   0
   0  -4   1 1347.10   24.25   0
  -1   4   1 1324.77   24.39   0
   1   4  -1 1313.25   15.75   0
   1  -4  -1 1299.46   23.97   0
   1  -4   1 1324.89   20.86   0
  -1  -4   1 1296.93   24.57   0
  -1   4  -1 1283.32   21.07   0
   2  -4   1 1677.82   18.95   0
   2   4  -1 1702.55   16.34   0
  -2   4  -1 1701.80   20.91   0
   2  -4  -1 1688.69   21.08   0
  -2  -4   1 1628.90   24.89   0
  -2   4   1 1703.68   21.41   0
  -2  -4  -1 1701.74   37.21   0
  -2  -4   1 1682.88   25.06   0
   2   4   1 1760.15   16.20   0
  -3  -4  -1    0.87   12.89   0
   3   4   1    5.07   13.83   0
   3   4   1   26.48    9.84   0
  -3  -4   1    5.26    9.03   0
   3   4  -1    4.46   11.57   0
   3  -4   1    8.05   12.68   0
  -3   4   1    6.57   12.74   0
   3  -4  -1    3.33   12.30   0
  -3  -4   1    3.65   11.67   0
  -3   4  -1    3.60   12.84   0
  -4  -4  -1  140.48   11.43   0
   4   4   1  144.34    9.60   0
   4   4  -1  148.17    9.64   0
   4  -4   1  137.78   10.30   0
   4   4   1  137.93   12.19   0
  -4  -4  -1  146.00    9.80   0
  -4  -4   1  149.75    9.33   0
   4  -4  -1  144.67   11.89   0
  -4  -4   1  128.21   11.46   0
  -4   4   1  145.01   12.21   0
  -4   4  -1  148.40   10.20   0
   5   4   1  893.58   15.00   0
  -5   4   1  944.15   12.75   0
   5   4  -1  957.13   13.32   0
  -5  -4   1  923.74   14.86   0
   5  -4  -1  908.61   12.56   0
   5   4  -1  882.66   14.95   0
  -5   4  -1  930.54   12.82   0
   5  -4   1  925.18   12.50   0
  -5  -4   1  957.89   11.80   0
   5   4   1  948.75   11.45   0
  -5  -4  -1  966.78   11.61   0
  -5  -4  -1  932.38   13.57   0
  -6  -4  -1  341.29    9.43   0
   6   4   1  357.81    9.40   0
   6  -4   1  337.64   10.88   0
  -6  -4  -1  335.34   10.39   0
  -6   4   1  349.16    9.28   0
  -6  -4   1  347.23    9.53   0
   6   4  -1  329.05   10.47   0
   6   4   1  329.88   12.51   0
  -6  -4   1  334.45   10.09   0
  -6   4  -1  326.09    9.41   0
   6  -4  -1  327.05    9.18   0
  -7  -4  -1  936.28   13.93   0
  -7  -4   1  904.53   11.67   0
  -7  -4   1  916.12   10.78   0
   7   4  -1  888.85   11.75   0
  -7   4   1  949.32   11.14   0
   7   4   1  891.47   13.85   0
   7  -4  -1  936.71   10.82   0
  -7  -4  -1  949.01   10.88   0
   7  -4   1  915.34   10.84   0
  -7   4  -1  936.96   11.20   0
  -8  -4   1    6.97    7.67   0
  -8   4   1    3.73    7.84   0
  -8   4  -1    8.26    7.96   0
   8   4   1   12.69    8.16   0
  -8  -4   1   15.38    9.85   0
  -8  -4  -1    6.75    7.69   0
   8  -4   1    6.78    7.53   0
   8  -4  -1    6.12    7.68   0
   8   4  -1   14.86    9.64   0
  -8  -4  -1    4.10    8.02   0
   9  -4  -1    2.19    7.42   0
  -9  -4  -1   -1.16    7.43   0
  -9  -4   1   10.09    7.48   0
  -9  -4   1    4.92    7.90   0
  -9   4  -1   -0.11    5.42   0
   9   4  -1    5.99    7.73   0
  -9   4   1    3.75    7.72   0
   9  -4   1    5.29    5.29   0
  -9  -4  -1   12.40    8.05   0
   9   4   1   15.93    7.64   0
 -10  -4   1   63.43    7.88   0
  10  -4  -1   76.55    7.36   0
  10  -4   1   68.95    7.45   0
  10   4   1   63.38    7.85   0
 -10   4   1   80.69    7.50   0
 -10  -4   1   75.32    7.34   0
 -10   4  -1   77.77    7.54   0
  10   4  -1   63.48    7.72   0
 -10  -4  -1   84.44    7.45   0
 -10  -4  -1   71.64    8.26   0
  11  -4   1    0.23    6.67   0
  11   4  -1   12.52    7.60   0
 -11   4   1    4.20    6.96   0
 -11  -4   1   12.17    7.76   0
 -11  -4   1   14.04    6.68   0
  11   4   1   18.17    7.70   0
 -11  -4  -1   24.49    9.63   0
  11  -4  -1   19.93    6.88   0
 -11   4  -1   12.34    6.95   0
 -11  -4  -1   15.54    7.54   0
 -12  -4   1   33.44    5.32   0
  12   4  -1   30.69    7.29   0
 -12   4  -1   39.38    7.44   0
 -12  -4   1   30.81    7.74   0
 -12  -4  -1   24.81    7.86   0
  12   4   1   29.48    7.23   0
  12  -4  -1   26.83    6.66   0
 -12   4   1   27.30    6.83   0
  12  -4   1   21.16    5.23   0
 -12  -4  -1   28.98    7.55   0
  13  -4   1  308.16    7.95   0
 -13  -4  -1  299.21    8.13   0
  13  -4  -1  294.10    7.60   0
  13   4   1  306.09    7.88   0
 -13  -4   1  303.77    8.17   0
 -13   4   1  302.85    7.97   0
  13   4  -1  304.63    7.87   0
 -13  -4   1  309.89    7.99   0
 -13  -4  -1  324.23    7.94   0
 -13   4  -1  317.14    7.91   0
  14  -4   1  106.88    6.80   0
 -14  -4  -1   88.64    7.42   0
  14   4  -1   90.53    7.26   0
 -14   4   1   90.59    7.02   0
 -14   4  -1  116.53    7.00   0
 -14  -4   1   94.59    6.86   0
 -14  -4  -1  104.27    7.00   0
  14   4   1   86.85    7.05   0
  14  -4  -1  100.18    6.59   0
 -14  -4   1   87.90    7.39   0
  15  -4   1   43.52    6.84   0
 -15   4   1   29.73    7.10   0
  15  -4  -1   32.85    6.68   0
  15   4  -1   40.12    6.65   0
 -15  -4   1   23.90    6.82   0
 -15  -4   1   33.14    6.82   0
 -15   4  -1   37.20    6.75   0
 -15  -4  -1   32.26    6.94   0
 -15  -4  -1   30.58    6.83   0
  15   4   1   34.03    8.03   0
 -16   4  -1    6.50    6.79   0
  16   4  -1   -3.48    6.39   0
 -16  -4  -1    7.54    6.79   0
 -16  -4  -1   -1.48    6.54   0
  16  -4  -1    3.22    6.33   0
 -16  -4   1    0.25    6.53   0
 -16   4   1   13.94    6.62   0
  16  -4   1   10.35    6.64   0
 -16  -4   1   -5.70    6.74   0
  16   4   1    8.86    6.42   0
 -17  -4  -1   57.15    6.72   0
 -17  -4  -1   48.36    6.89   0
 -17  -4   1   56.83    6.67   0
  17  -4  -1   44.18    6.21   0
 -17  -4   1   52.36    6.10   0
  17   4  -1   51.16    6.47   0
  17  -4   1   45.23    6.27   0
  17   4   1   48.43    6.61   0
 -17   4  -1   40.70    6.73   0
 -17   4   1   48.47    6.78   0
  18  -4   1    9.27    6.41   0
  18  -4  -1   18.38    6.52   0
  18   4   1    7.76    6.33   0
 -18  -4   1   15.84    6.45   0
 -18   4   1   25.88    6.40   0
  18   4  -1   18.31    6.25   0
 -18  -4  -1   10.73    6.63   0
 -18  -4   1   14.23    4.42   0
 -18   4  -1   25.75    6.49   0
 -18  -4  -1    1.67    6.32   0
 -19   4   1   22.52    6.42   0
 -19  -4   1   16.96    6.22   0
 -19  -4  -1   24.66    4.58   0
 -19  -4   1   18.81    6.22   0
 -19   4  -1   22.29    5.99   0
  19   4  -1   32.60    6.21   0
  19  -4   1   35.08    6.23   0
 -19  -4  -1   20.31    6.54   0
  19   4   1   23.29    6.45   0
  19  -4  -1   20.26    6.20   0
 -20  -4  -1   14.46    6.34   0
 -20   4  -1   17.62    6.30   0
  20   4   1   26.10    6.23   0
 -20  -4   1   13.62    6.40   0
 -20  -4  -1   22.13    6.47   0
  20  -4   1   18.11    4.70   0
  20   4  -1   15.23    6.36   0
  20  -4  -1    8.25    6.78   0
 -20   4   1   15.30    6.22   0
 -20  -4   1    4.84    6.21   0
   0   5  -1    3.18   13.20   0
   0  -5   1    1.68   14.75   0
  -1   5  -1 2854.47   25.77   0
   1  -5   1 2890.07   26.94   0
   1  -5  -1 2846.19   31.21   0
   1   5  -1 2885.34   18.50   0
   2  -5   1   21.08   11.56   0
   2   5  -1   15.09   11.14   0
  -2  -5   1   13.88   14.22   0
  -2  -5   1   12.29   14.18   0
   2  -5  -1   19.60   10.94   0
  -2   5  -1   13.35   11.41   0
   2   5   1   17.25    8.52   0
  -2   5   1   16.86   11.23   0
   3   5   1  285.01    9.12   0
  -3   5   1  270.49   12.37   0
   3   5  -1  286.00    9.60   0
   3  -5   1  255.37   12.60   0
  -3  -5   1  270.14   14.22   0
  -3  -5  -1  273.69   17.30   0
   3  -5  -1  252.63   12.06   0
  -3   5  -1  265.10   13.17   0
  -4   5   1    8.66   11.37   0
   4   5  -1    6.17    8.13   0
  -4  -5   1    8.83   10.15   0
   4  -5  -1    6.67    8.94   0
  -4  -5   1    5.63    7.93   0
  -4   5  -1   11.37    9.31   0
  -4  -5  -1   11.98   11.64   0
   4   5   1    5.96    8.13   0
   4  -5   1    7.37   10.99   0
  -5  -5   1  393.79   11.81   0
   5  -5   1  404.02   10.32   0
  -5   5  -1  406.94   10.44   0
   5  -5  -1  404.47   10.57   0
  -5  -5  -1  400.76   12.14   0
   5   5   1  407.76    8.99   0
   5   5  -1  405.63    9.17   0
  -5  -5   1  412.89    9.43   0
   5   5   1  378.50   13.46   0
  -5   5   1  416.87   10.74   0
  -5  -5  -1  397.51    9.26   0
  -6  -5   1    0.36    9.50   0
   6   5   1   -3.44    7.80   0
   6   5  -1    5.33    7.64   0
  -6  -5  -1    1.82    7.66   0
  -6  -5   1   -1.41    7.61   0
  -6  -5  -1   17.63    7.76   0
  -6   5  -1    4.78   10.31   0
   6   5   1    1.73    9.65   0
   6  -5  -1    7.78   10.16   0
   6  -5   1    0.84    8.25   0
  -6   5   1   10.22    8.00   0
   7   5   1  352.81    8.59   0
   7  -5   1  349.86    9.09   0
  -7  -5   1  328.93    9.33   0
   7   5  -1  320.81   11.22   0
  -7  -5  -1  337.27    9.78   0
  -7   5   1  355.57   11.14   0
  -7  -5   1  335.65    8.99   0
   7   5   1  330.55    9.49   0
  -7  -5  -1  332.99    8.81   0
  -7   5  -1  360.05    9.17   0
   7  -5  -1  358.27    9.11   0
  -8  -5  -1   36.69    7.74   0
  -8  -5   1   36.88    7.69   0
  -8   5  -1   36.91    7.77   0
  -8  -5  -1   34.01    7.90   0
   8  -5  -1   28.59    7.70   0
   8   5  -1   25.72    7.67   0
  -8  -5   1   26.56    7.92   0
   8  -5   1   28.06    8.10   0
  -8   5   1   26.47    7.97   0
   8   5   1   32.04    7.72   0
  -9   5   1  448.73    9.07   0
  -9  -5  -1  423.17   10.71   0
   9  -5  -1  444.33   10.18   0
  -9  -5  -1  430.79    8.49   0
  -9  -5   1  441.05    8.69   0
   9   5  -1  421.80    8.99   0
   9   5   1  421.22    9.17   0
  -9  -5   1  424.88    9.33   0
  -9   5  -1  445.63    9.15   0
   9  -5   1  446.40    9.08   0
  10   5  -1   90.29    7.98   0
 -10  -5   1  105.52    7.17   0
 -10   5   1  107.02    7.77   0
 -10   5  -1   90.10    7.39   0
  10  -5   1  103.23    7.39   0
 -10  -5  -1   92.38    8.28   0
 -10  -5   1   95.77    7.77   0
  10  -5  -1   86.29    7.38   0
  10   5   1   92.79    7.68   0
 -10  -5  -1   95.34    7.01   0
  11  -5   1  398.54    8.13   0
  11   5   1  407.29    8.63   0
 -11  -5   1  444.97    8.56   0
 -11  -5   1  409.00    9.16   0
 -11  -5  -1  402.03    8.79   0
  11   5  -1  393.74    8.91   0
 -11  -5  -1  408.75    8.38   0
  11  -5  -1  405.97    8.29   0
 -11   5  -1  387.55    8.47   0
 -11   5   1  412.49    8.62   0
 -12   5  -1   40.79    7.46   0
  12  -5   1   34.76    7.00   0
 -12  -5   1   36.50    7.10   0
  12   5  -1   30.50    7.19   0
 -12  -5  -1   29.58    7.35   0
  12   5   1   37.98    7.11   0
  12  -5  -1   44.37    7.08   0
 -12   5   1   31.13    7.37   0
 -12  -5  -1   33.49    5.15   0
 -12  -5   1   25.24    9.05   0
  13   5   1    4.73    6.86   0
  13  -5   1    5.08    6.59   0
 -13   5  -1    2.85    6.87   0
 -13  -5  -1   -6.37    6.96   0
  13   5  -1   -2.94    6.91   0
 -13   5   1   15.89    6.75   0
 -13  -5  -1    5.86    6.78   0
  13  -5  -1   12.76    6.83   0
 -13  -5   1    5.49    6.77   0
 -13  -5   1   -5.64    6.70   0
  14  -5  -1  114.21    6.83   0
 -14  -5   1  134.03    6.86   0
 -14   5   1  136.24    6.98   0
 -14  -5   1  127.57    7.57   0
 -14  -5  -1  133.54    6.98   0
  14   5  -1  125.88    7.00   0
 -14   5  -1  138.60    7.09   0
 -14  -5  -1  146.63    7.41   0
  14   5   1  133.36    7.02   0
  14  -5   1  119.02    6.94   0
 -15  -5  -1   37.29    6.73   0
  15  -5  -1   37.09    6.52   0
 -15  -5  -1   32.28    6.81   0
 -15  -5   1   41.23    6.95   0
 -15   5   1   40.07    6.72   0
  15   5   1   31.12    6.90   0
  15  -5   1   35.32    6.33   0
  15   5  -1   36.35    7.01   0
 -15   5  -1   36.98    6.60   0
 -15  -5   1   29.33    6.54   0
 -16   5  -1   34.35    6.48   0
 -16  -5   1   22.00    6.67   0
 -16   5   1   33.99    6.96   0
  16   5   1   28.75    6.76   0
 -16  -5  -1   29.20    6.47   0
 -16  -5   1   37.29    6.33   0
  16   5  -1   37.49    6.32   0
 -16  -5  -1   23.69    6.44   0
  16  -5  -1   32.05    6.31   0
  16  -5   1   19.91    6.43   0
 -17   5   1   36.11    6.62   0
  17   5  -1   19.34    6.75   0
 -17   5  -1   21.76    6.43   0
 -17  -5  -1   18.41    6.75   0
  17  -5  -1   20.83    6.38   0
 -17  -5   1   24.69    6.65   0
 -17  -5   1   25.92    6.55   0
  17   5   1   13.39    6.51   0
  17  -5   1   19.04    4.66   0
 -17  -5  -1   29.08    6.65   0
 -18  -5   1   -1.09    6.25   0
 -18   5   1   16.58    6.27   0
  18   5  -1    9.13    6.28   0
  18   5   1    8.43    6.27   0
  18  -5   1    9.68    6.19   0
  18  -5  -1   16.44    6.35   0
 -18  -5   1   14.12    6.52   0
 -18   5  -1    7.61    6.19   0
 -18  -5  -1    4.72    6.40   0
 -18  -5  -1   12.04    6.64   0
  19  -5   1    7.51    6.08   0
  19  -5  -1   -0.40    4.39   0
 -19  -5  -1    0.32    6.43   0
 -19   5  -1    7.89    6.05   0
 -19  -5   1   17.30    6.36   0
  19   5   1    5.95    6.42   0
 -19   5   1    3.64    6.40   0
 -19  -5  -1    4.40    6.49   0
  19   5  -1    4.92    6.45   0
 -19  -5   1    4.17    6.52   0
 -20  -5   1    3.81    6.23   0
 -20  -5  -1   13.53    5.95   0
  20  -5   1    0.27    6.02   0
 -20  -5  -1    3.62    6.31   0
  20   5  -1    2.34    6.39   0
 -20   5   1   -2.97    6.30   0
 -20  -5   1    5.90    6.70   0
  20   5   1    4.44    6.62   0
  20  -5  -1   -3.29    6.38   0
 -20   5  -1   -1.53    6.16   0
   0  -6   1 1007.30   21.21   0
   1  -6  -1   33.25   12.55   0
   1   6  -1   36.29    8.62   0
  -1   6  -1   35.06   11.83   0
  -1   6   1   30.72   12.84   0
   1  -6   1   30.75    9.69   0
  -1  -6   1   31.16   15.10   0
   2   6  -1 1301.38   12.87   0
  -2  -6   1 1265.53   25.25   0
  -2   6   1 1251.49   18.70   0
  -2  -6   1 1225.67   24.35   0
   2   6   1 1271.14   12.10   0
   2  -6   1 1245.56   16.78   0
   2  -6  -1 1223.41   18.49   0
  -2   6  -1 1225.07   17.77   0
  -3  -6   1  226.08   14.47   0
   3   6  -1  243.99    9.16   0
  -3   6  -1  234.20   11.43   0
  -3   6   1  235.83   11.39   0
   3  -6  -1  233.91   11.37   0
   3   6   1  250.40    8.50   0
  -3  -6   1  234.44   14.03   0
   3  -6   1  238.89   11.62   0
  -4  -6   1    5.45   10.23   0
  -4   6  -1    4.60   10.69   0
   4  -6  -1    1.97    8.13   0
  -4  -6  -1    0.06   12.35   0
   4   6  -1    3.23    7.72   0
  -4   6   1    0.48    8.55   0
   4   6   1   11.33    7.66   0
   4  -6   1    6.51   10.15   0
   5  -6   1  160.32   10.64   0
   5  -6  -1  139.54   10.52   0
  -5   6  -1  148.25    9.14   0
   5   6  -1  151.24    8.60   0
  -5   6   1  148.82    9.21   0
  -5  -6  -1  146.63    9.93   0
   5   6   1  155.88    8.26   0
  -5  -6   1  148.34   11.28   0
   6  -6  -1   38.50    9.68   0
   6   6  -1   34.48    7.78   0
  -6   6   1   31.24    8.23   0
   6  -6   1   37.82    7.93   0
  -6  -6  -1   26.05   10.68   0
   6   6   1   26.62    8.94   0
  -6  -6   1   20.47    8.97   0
   6   6   1   23.72    7.77   0
  -6  -6   1   27.72    8.15   0
  -6   6  -1   33.57   10.16   0
   7  -6   1  684.20   10.34   0
  -7  -6  -1  698.60   12.49   0
   7  -6  -1  661.90   10.11   0
  -7   6  -1  687.91   10.35   0
   7   6   1  659.84   12.23   0
  -7   6   1  699.32   11.79   0
  -7  -6   1  698.27   10.06   0
   7   6   1  737.25    9.69   0
  -7  -6   1  672.19   12.10   0
  -7  -6  -1  691.15    9.69   0
   8   6   1   50.55    7.37   0
  -8   6  -1   36.41    8.01   0
  -8   6   1   33.29    8.08   0
   8  -6   1   27.24    7.90   0
  -8  -6  -1   45.20    9.07   0
  -8  -6  -1   38.96    7.27   0
   8  -6  -1   36.45    8.14   0
  -8  -6   1   44.17    8.96   0
  -8  -6   1   34.66    7.45   0
   8   6   1   43.81    9.16   0
  -9  -6   1   11.90    8.93   0
  -9  -6   1    9.29    7.42   0
   9   6   1    6.08    7.33   0
   9  -6   1   14.81    7.48   0
  -9   6  -1   12.70    7.93   0
   9  -6  -1   10.77    7.76   0
  -9   6   1   15.35    8.00   0
   9   6  -1    8.41    7.33   0
  -9  -6  -1   15.49    7.38   0
  -9  -6  -1    2.04    9.73   0
  10  -6  -1   50.87    7.48   0
  10  -6   1   42.59    7.31   0
 -10   6   1   49.40    8.10   0
  10   6   1   53.30    7.36   0
  10   6  -1   41.86    7.43   0
 -10   6  -1   48.24    7.48   0
 -10  -6  -1   49.76    7.25   0
 -10  -6   1   46.74    7.29   0
 -10  -6  -1   56.73    7.85   0
 -10  -6   1   47.59    6.86   0
  11  -6   1   14.96    7.01   0
 -11  -6   1   21.30    7.22   0
 -11   6   1   19.48    7.31   0
  11   6  -1    1.53    8.80   0
 -11   6  -1   15.15    7.25   0
 -11  -6   1   17.67    7.33   0
 -11  -6  -1    5.70    7.07   0
  11   6   1   12.99    8.68   0
 -11  -6  -1    2.15    8.96   0
  11  -6  -1    1.28    8.64   0
 -12  -6  -1  633.32    9.98   0
  12   6   1  610.49    9.78   0
  12  -6  -1  641.68    9.08   0
  12   6  -1  619.09    9.84   0
 -12  -6   1  631.80    8.97   0
 -12  -6  -1  633.33    8.61   0
 -12  -6   1  646.51   11.33   0
 -12   6   1  653.19    9.16   0
  12  -6   1  653.51    9.07   0
 -12   6  -1  644.25    9.32   0
 -13   6  -1   85.97    7.20   0
 -13   6   1   92.72    6.95   0
 -13  -6  -1   89.42    6.83   0
 -13  -6   1   78.74    6.95   0
  13  -6  -1   75.60    6.94   0
 -13  -6   1   84.67    6.75   0
  13  -6   1   81.01    6.89   0
  13   6  -1   70.58    7.12   0
 -13  -6  -1   78.56    7.25   0
  13   6   1   86.55    7.00   0
 -14  -6  -1   15.70    6.58   0
 -14   6   1   16.99    6.69   0
  14   6  -1   12.64    6.60   0
 -14  -6   1   18.55    7.01   0
  14  -6   1   21.80    6.42   0
  14  -6  -1   22.98    6.47   0
 -14   6  -1   18.23    6.86   0
  14   6   1   27.70    8.52   0
 -14  -6   1   17.19    6.53   0
 -14  -6  -1    8.76    6.93   0
  15   6   1  287.71    7.62   0
 -15  -6  -1  296.58    7.95   0
 -15   6   1  283.53    7.37   0
 -15  -6   1  300.29    7.83   0
  15  -6  -1  257.00    5.87   0
 -15   6  -1  278.14    7.89   0
  15   6  -1  272.93    8.01   0
 -15  -6   1  275.64    8.03   0
  15  -6   1  262.02    6.10   0
 -15  -6  -1  273.46    7.19   0
 -16  -6   1   -0.13    6.45   0
  16   6  -1    9.01    8.14   0
  16  -6   1    6.85    6.43   0
 -16  -6  -1   13.86    6.28   0
 -16  -6  -1   14.86    6.71   0
 -16   6  -1    8.68    6.45   0
  16   6   1    4.44    8.14   0
  16  -6  -1    4.51    6.16   0
 -16  -6   1    5.23    6.94   0
 -16   6   1    4.57    6.39   0
 -17   6   1   64.95    6.72   0
 -17  -6  -1   67.79    6.57   0
 -17   6  -1   74.59    6.61   0
  17  -6   1   61.13    6.59   0
 -17  -6  -1   86.57    7.10   0
 -17  -6   1   53.07    6.97   0
  17  -6  -1   64.77    6.57   0
 -17  -6   1   71.81    6.66   0
  17   6   1   70.41    6.97   0
  17   6  -1   66.11    6.79   0
  18  -6   1   52.00    6.18   0
 -18  -6  -1   33.52    6.73   0
 -18   6   1   40.05    6.36   0
 -18  -6   1   24.86    7.29   0
  18   6   1   38.94    6.73   0
 -18  -6   1   31.25    6.39   0
 -18   6  -1   40.46    6.50   0
  18   6  -1   29.43    6.51   0
 -18  -6  -1   45.65    6.38   0
  18  -6  -1   34.85    6.31   0
  19  -6   1    5.19    6.31   0
  19   6  -1    6.50    6.42   0
 -19  -6   1    5.61    6.74   0
  19  -6  -1    4.30    6.34   0
 -19  -6  -1    8.49    6.38   0
 -19  -6  -1   -2.57    6.21   0
 -19  -6   1   -1.95    6.40   0
 -19   6  -1   17.23    6.40   0
  19   6   1    7.30    6.66   0
 -19   6   1    2.67    6.37   0
   0  -7   1    0.38   14.27   0
   1   7  -1  124.77    8.58   0
   1  -7  -1  119.58   16.45   0
  -1   7  -1  118.91   13.49   0
  -1   7   1  122.17   16.85   0
   1  -7   1  125.14   13.14   0
  -2   7  -1   95.54   11.66   0
   2   7   1   96.10    9.83   0
   2   7  -1   89.90    8.41   0
  -2   7   1   91.99   13.10   0
   2  -7   1   97.41   11.59   0
   2  -7  -1   94.25   11.59   0
  -3   7  -1   22.49    9.61   0
   3   7   1   29.37    7.99   0
  -3  -7   1   27.69   16.21   0
   3  -7  -1   30.35   10.76   0
   3   7  -1   23.11    7.69   0
  -3   7   1   30.50    9.56   0
  -3  -7   1   27.78   15.93   0
   3  -7   1   34.44    9.58   0
  -4  -7   1    7.16   13.34   0
   4  -7   1   10.41    9.26   0
   4  -7  -1    9.32    9.25   0
  -4   7   1    8.43    9.52   0
   4   7  -1    3.11    7.54   0
  -4  -7   1   10.93   14.21   0
   4   7   1   10.91    7.47   0
  -4   7  -1   17.76    9.56   0
  -5  -7  -1   10.58   13.13   0
   5   7  -1   16.52    7.74   0
  -5   7   1   13.76    7.84   0
  -5  -7   1    8.69   10.68   0
   5   7   1   16.53    7.74   0
  -5  -7   1   16.81   12.84   0
  -5   7  -1   13.67    7.76   0
   5  -7   1   21.86    7.43   0
   5  -7  -1   17.40    9.14   0
  -6   7   1   28.18    7.62   0
   6  -7   1   28.21    7.48   0
   6  -7  -1   33.01    7.27   0
  -6  -7  -1   21.00   11.06   0
   6   7  -1   24.40    7.72   0
  -6   7  -1   23.33    8.01   0
   6   7   1   37.98    7.14   0
  -6  -7   1   24.78   10.75   0
  -7  -7  -1  507.39   12.16   0
   7   7  -1  521.94    9.10   0
  -7  -7   1  492.50   11.69   0
  -7   7  -1  512.32    9.85   0
   7   7   1  535.22    9.00   0
   7  -7   1  503.89   10.90   0
   7  -7  -1  495.69    9.40   0
  -7   7   1  507.70    9.75   0
  -8   7   1  461.90    9.13   0
  -8  -7  -1  446.96    8.57   0
  -8  -7   1  442.04   11.25   0
  -8   7  -1  461.93    9.16   0
   8  -7  -1  437.19    8.86   0
   8   7   1  465.59    8.47   0
  -8  -7   1  467.89    9.24   0
  -8  -7  -1  447.24   11.70   0
   8  -7   1  445.38    8.85   0
  -9  -7   1   16.25    7.27   0
   9   7   1   17.62    8.45   0
  -9   7   1   19.79    7.57   0
  -9   7  -1   26.09    7.51   0
  -9  -7  -1   16.09    9.20   0
   9  -7   1   14.66    7.42   0
  -9  -7  -1   16.06    5.00   0
  -9  -7   1   19.26    7.16   0
   9  -7  -1   11.57    7.14   0
 -10  -7  -1  180.40    9.76   0
 -10  -7   1  168.54    7.55   0
  10   7   1  157.30    9.15   0
  10  -7  -1  163.14    7.77   0
 -10  -7  -1  166.23    7.53   0
 -10   7   1  175.01    9.58   0
 -10   7  -1  166.91    7.94   0
  10  -7   1  164.20    7.60   0
 -10  -7   1  170.14    9.03   0
  11   7   1  349.14    8.55   0
  11  -7  -1  351.87    8.44   0
 -11  -7  -1  329.96    7.65   0
 -11  -7   1  346.38    7.81   0
 -11  -7   1  345.90    9.77   0
 -11   7   1  361.21    8.45   0
 -11   7  -1  360.14    8.12   0
 -11  -7  -1  351.37   10.72   0
  11  -7   1  354.74    8.14   0
  12   7   1  194.91    7.29   0
  12  -7   1  206.25    7.38   0
 -12  -7   1  196.11    7.31   0
 -12  -7   1  205.28    7.74   0
  12  -7  -1  213.54    7.41   0
 -12  -7  -1  201.35    7.83   0
 -12   7  -1  205.40    7.66   0
 -12  -7  -1  218.06    7.22   0
 -12   7   1  208.09    7.53   0
  13  -7  -1   13.39    6.52   0
 -13   7   1   13.88    6.70   0
  13   7   1   15.33    6.72   0
  13  -7   1   17.13    6.67   0
 -13  -7  -1    6.59    6.84   0
 -13  -7   1   20.22    6.97   0
 -13   7  -1   17.61    6.90   0
  13   7  -1   31.94    8.28   0
 -13  -7   1   27.15    6.55   0
 -13  -7  -1   19.99    6.99   0
  14  -7   1   19.94    6.62   0
  14   7   1   34.19    8.18   0
 -14  -7  -1   50.75    8.24   0
 -14  -7   1   26.69    6.72   0
 -14  -7   1   35.77    6.16   0
  14  -7  -1   35.23    6.22   0
 -14   7   1   33.23    6.55   0
  14   7  -1   33.17    6.77   0
 -14  -7  -1   34.75    6.90   0
 -14   7  -1   46.45    6.70   0
 -15   7   1   95.24    6.89   0
 -15  -7   1   94.06    6.52   0
 -15  -7  -1   95.80    7.15   0
  15  -7  -1   99.13    6.83   0
 -15   7  -1  122.48    6.87   0
 -15  -7  -1  100.87    6.70   0
  15   7  -1   97.91    7.11   0
  15   7   1   77.00    7.18   0
 -15  -7   1   92.98    7.05   0
  15  -7   1   88.87    6.78   0
 -16  -7  -1   23.74    6.66   0
 -16  -7   1   27.63    6.92   0
  16  -7  -1   32.74    6.24   0
  16   7   1   33.64    6.47   0
 -16  -7  -1   27.59    6.78   0
  16   7  -1   30.08    6.68   0
  16  -7   1   30.68    6.42   0
 -16  -7   1   32.25    6.75   0
 -16   7  -1   32.99    6.72   0
 -16   7   1   41.97    6.41   0
 -17   7  -1   -9.89    6.46   0
 -17   7   1    4.72    6.46   0
  17  -7  -1    7.98    6.27   0
 -17  -7  -1   11.59    6.66   0
 -17  -7   1   10.34    4.47   0
 -17  -7  -1    8.73    6.14   0
  17   7  -1   10.50    6.65   0
 -17  -7   1   -3.77    6.86   0
  17  -7   1    7.30    6.43   0
  17   7   1    9.22    6.47   0
 -18   7  -1   11.38    6.66   0
  18   7   1   15.78    6.69   0
 -18  -7  -1   11.97    6.77   0
 -18   7   1   14.22    4.82   0
 -18  -7   1    4.02    6.14   0
 -18  -7   1    7.87    6.77   0
  18  -7   1   11.94    6.49   0
 -18  -7  -1    1.24    5.02   0
  18  -7  -1   15.17    6.27   0
  18   7  -1   16.54    6.77   0
   1   8  -1  116.73    8.00   0
  -1   8  -1  106.50   14.68   0
   1   8   1  118.20    8.29   0
   1  -8   1  110.15   14.34   0
   2  -8  -1  774.73   17.88   0
   2   8  -1  809.66   10.16   0
  -2   8  -1  799.18   17.24   0
   2  -8   1  807.06   16.94   0
   2   8   1  827.56   12.03   0
  -2   8   1  799.04   18.44   0
   3   8   1  371.99    8.72   0
   3   8  -1  385.14    8.94   0
  -3   8   1  375.77   13.32   0
   3  -8   1  384.46   13.19   0
  -3   8  -1  368.79   11.93   0
   3  -8  -1  373.62   13.00   0
   4   8   1    4.19    7.71   0
  -4   8   1    8.58    9.54   0
  -4   8  -1    2.77    9.58   0
   4   8  -1    8.00    7.67   0
   4  -8  -1    1.58    9.05   0
   4  -8   1    1.22    9.35   0
  -5   8  -1  257.40   10.69   0
   5  -8   1  268.45    9.08   0
  -5  -8   1  257.72   14.86   0
   5   8   1  254.38    8.39   0
  -5  -8   1  253.14   15.42   0
  -5   8   1  253.64   10.61   0
   5   8  -1  263.15    8.34   0
   5  -8  -1  262.48   10.52   0
  -6  -8   1    8.47   12.05   0
   6  -8   1    5.98    9.27   0
   6   8  -1   -1.41    7.49   0
  -6   8  -1   10.31    7.95   0
   6  -8  -1   10.75    9.15   0
  -6  -8   1   11.22   10.00   0
  -6  -8  -1    9.61   13.07   0
  -6  -8  -1   10.67   12.41   0
  -6   8   1   12.03    9.33   0
   6   8   1   16.23    6.87   0
  -7  -8  -1  176.02   11.35   0
   7   8  -1  166.27    7.73   0
  -7   8  -1  176.45   10.11   0
   7   8   1  186.77    7.65   0
   7  -8  -1  171.49    8.08   0
  -7   8   1  177.50    8.31   0
   7  -8   1  184.66    9.81   0
  -7  -8   1  172.24   10.84   0
  -8  -8   1   60.84    9.14   0
  -8   8  -1   55.00    7.75   0
   8  -8  -1   59.37    7.24   0
   8  -8   1   56.10    9.21   0
  -8  -8  -1   64.94   10.37   0
  -8   8   1   57.47    7.58   0
   8   8   1   63.87    7.34   0
  -9   8  -1   32.45    9.61   0
  -9  -8  -1   30.60    9.04   0
   9  -8  -1   38.96    7.26   0
  -9  -8   1   30.10    8.75   0
  -9   8   1   30.63    7.69   0
   9  -8   1   43.06    9.05   0
 -10   8   1  152.90    7.83   0
 -10  -8  -1  147.61    9.78   0
 -10   8  -1  148.28    7.83   0
  10  -8   1  146.43    8.52   0
 -10  -8   1  152.08    7.45   0
  10  -8  -1  148.47    7.76   0
 -10  -8   1  167.25    9.05   0
 -11  -8   1  156.10    6.91   0
 -11  -8  -1  155.58    7.70   0
  11  -8   1  155.18    7.78   0
 -11  -8   1  160.21    8.95   0
 -11  -8  -1  160.73    7.06   0
 -11   8  -1  170.16    7.73   0
 -11   8   1  165.27    8.86   0
  11  -8  -1  162.42    7.49   0
 -12   8  -1   13.47    7.29   0
 -12  -8  -1    4.13    7.28   0
 -12  -8   1    8.19    8.02   0
 -12   8   1    0.29    7.20   0
 -12  -8  -1    7.69    6.45   0
  12  -8  -1   -3.03    7.29   0
 -12  -8   1   -7.40    6.54   0
  12  -8   1    2.61    6.62   0
 -13  -8  -1   92.09    8.63   0
  13  -8  -1   83.02    7.04   0
 -13  -8  -1   77.76    7.03   0
  13  -8   1   79.01    6.89   0
  13   8   1   83.93    6.96   0
 -13  -8   1   86.96    6.62   0
 -13   8  -1   92.10    6.87   0
 -13   8   1   94.11    7.20   0
 -13  -8   1   75.39    8.57   0
 -14  -8  -1   13.52    6.76   0
 -14   8  -1   22.88    6.93   0
 -14  -8   1   15.34    6.87   0
 -14   8   1   20.80    6.48   0
 -14  -8   1   17.79    6.45   0
  14  -8   1   14.85    6.30   0
 -14  -8  -1   15.38    6.30   0
  14   8   1   11.81    8.08   0
  14  -8  -1   12.46    6.82   0
 -15   8  -1   71.30    6.83   0
  15  -8  -1   55.04    6.85   0
  15   8   1   52.67    6.99   0
  15  -8   1   44.95    6.44   0
 -15  -8   1   55.43    6.46   0
 -15  -8  -1   67.43    6.35   0
 -15  -8   1   52.72    7.08   0
 -15   8   1   62.14    6.93   0
 -15  -8  -1   60.61    8.63   0
 -16  -8   1   62.59    4.72   0
 -16  -8  -1   76.38    6.93   0
 -16  -8   1   81.11    6.96   0
  16  -8  -1   66.60    6.61   0
  16   8   1   77.52    6.90   0
 -16   8  -1   67.19    6.81   0
  16  -8   1   70.73    6.68   0
 -16   8   1   92.07    6.72   0
 -16  -8  -1   66.96    6.76   0
 -17   8   1    1.21    6.37   0
 -17  -8   1    7.37    8.04   0
 -17  -8  -1    0.45    6.74   0
  17  -8   1    9.40    6.32   0
  17  -8  -1    6.02    6.36   0
 -17  -8   1   -2.61    6.14   0
 -17  -8  -1   -1.59    6.34   0
  17   8   1    9.55    6.55   0
 -17   8  -1   10.79    6.49   0
   0   9  -1   10.06    8.92   0
   1   9  -1  490.12    9.46   0
   1  -9   1  485.11   21.00   0
   1   9   1  519.27    9.00   0
   2  -9   1    3.76   10.72   0
   2   9   1   -7.86    7.30   0
  -2   9  -1   -1.93   11.26   0
   2   9  -1   -5.46    8.62   0
  -2   9   1    3.21   16.09   0
   3  -9  -1   50.96   11.35   0
   3   9  -1   55.40    8.71   0
  -3   9  -1   50.73   10.71   0
  -3   9   1   53.12   11.66   0
   3  -9   1   47.69   10.33   0
   3   9   1   58.33    7.32   0
   4  -9  -1   77.63   10.23   0
  -4   9  -1   80.59    9.45   0
   4   9  -1   78.15    9.12   0
  -4   9   1   76.35   10.78   0
   4  -9   1   76.60    9.18   0
   4   9   1   68.26    7.39   0
  -5   9   1   43.27   10.61   0
  -5   9  -1   51.50    8.92   0
   5  -9   1   48.46    8.69   0
   5  -9  -1   47.81    8.92   0
   5   9  -1   50.34    7.40   0
   5   9   1   45.24    7.36   0
   6   9   1  494.81    8.66   0
  -6   9   1  473.17    9.44   0
   6   9  -1  485.16    8.75   0
  -6  -9   1  470.77   19.02   0
  -6  -9   1  454.07   19.42   0
   6  -9  -1  466.16    9.31   0
  -6   9  -1  460.43   10.90   0
   6  -9   1  466.97    9.51   0
  -7   9  -1  206.80    9.03   0
  -7  -9   1  196.72   13.20   0
   7  -9  -1  194.80    7.60   0
   7   9   1  219.57    7.40   0
  -7  -9   1  206.81   12.67   0
   7  -9   1  186.06    9.03   0
   7   9  -1  220.74    7.69   0
  -7   9   1  197.27    9.56   0
  -7  -9  -1  195.49   17.19   0
  -7  -9  -1  193.85   16.72   0
  -8  -9   1    9.01    9.88   0
   8  -9  -1   10.11    8.34   0
  -8  -9   1    7.46    9.94   0
   8   9   1   -0.73    6.64   0
  -8   9   1    6.77    6.97   0
   8   9  -1    8.84    6.80   0
  -8   9  -1   -4.86    8.56   0
   8  -9   1    1.41    6.67   0
  -8  -9  -1    8.61   10.67   0
   9  -9  -1  374.14    9.74   0
  -9  -9  -1  383.20   12.40   0
   9   9   1  389.58    7.89   0
  -9  -9   1  382.99   10.86   0
  -9   9  -1  381.81   10.06   0
   9  -9   1  370.64    9.83   0
  -9   9   1  385.04    8.43   0
 -10  -9   1   44.88    8.07   0
  10  -9  -1   37.72    8.64   0
 -10   9   1   36.32    7.23   0
 -10  -9  -1   40.90    8.38   0
  10  -9   1   35.75    6.99   0
 -10   9  -1   41.04    7.43   0
  11  -9   1   34.62    6.84   0
 -11   9  -1   27.77    8.31   0
 -11  -9   1   32.54    8.10   0
 -11  -9  -1   24.96    8.32   0
 -11   9   1   30.10    6.88   0
  11  -9  -1   30.68    6.93   0
 -12  -9  -1  187.05    9.51   0
  12  -9   1  191.44    7.78   0
 -12  -9   1  186.93    9.13   0
 -12  -9   1  204.17    7.57   0
 -12   9   1  191.32    9.12   0
  12  -9  -1  186.91    7.73   0
 -12   9  -1  187.25    8.08   0
 -13  -9   1   22.41    8.22   0
  13  -9   1   31.84    6.92   0
 -13   9  -1   19.53    6.93   0
 -13   9   1   26.00    6.98   0
 -13  -9  -1   19.28    8.41   0
 -13  -9   1   20.57    6.76   0
  13  -9  -1   18.11    7.10   0
  14  -9  -1   25.22    8.14   0
 -14  -9  -1   23.83    8.29   0
 -14  -9  -1   28.82    6.50   0
  14  -9   1   26.02    6.60   0
 -14  -9   1   20.52    8.22   0
 -14   9  -1   22.99    6.98   0
 -14   9   1   22.40    6.97   0
 -14  -9   1   22.25    6.26   0
  15  -9  -1   21.13    6.50   0
 -15  -9   1   34.68    6.45   0
 -15   9  -1   27.69    6.92   0
  15  -9   1   30.22    6.97   0
 -15  -9  -1   28.17    6.63   0
 -15  -9   1   32.63    8.19   0
 -15  -9  -1   26.79    8.24   0
 -15   9   1   22.06    6.66   0
 -16  -9  -1   -0.87    6.54   0
 -16  -9   1    5.24    6.02   0
 -16  -9   1    3.19    7.98   0
  16  -9   1   13.22    7.87   0
  16  -9  -1   12.75    6.56   0
 -16  -9  -1   -7.06    6.30   0
 -16   9  -1   -4.87    6.51   0
 -16   9   1   13.05    7.90   0
   0  10  -1  441.19    9.06   0
   0  10   1  443.88    8.78   0
   1  10  -1  136.00    7.76   0
   1  10   1  140.60    7.28   0
   2  10   1   65.97    7.16   0
   2 -10   1   52.13   14.40   0
   2  10  -1   56.30    7.55   0
  -3  10  -1   26.15   11.17   0
  -3  10   1   25.36   14.00   0
   3  10   1   29.63    6.83   0
   3 -10   1   28.27   11.13   0
   3  10  -1   33.69    8.32   0
   4  10  -1   33.43    6.91   0
   4 -10   1   17.22    8.58   0
   4 -10  -1   20.13   10.50   0
   4  10   1   30.95    6.80   0
  -4  10  -1   22.74    8.70   0
  -4  10   1   24.94   10.23   0
   5 -10   1   32.25    8.29   0
  -5  10  -1   39.36   10.00   0
  -5  10   1   30.65    8.84   0
   5  10  -1   33.71    6.97   0
   5 -10  -1   35.14   10.04   0
   5  10   1   41.63    8.24   0
   6 -10   1   19.75    8.62   0
   6  10  -1   19.39    7.04   0
   6 -10  -1   18.34    8.54   0
  -6  10   1   16.48    8.56   0
  -6  10  -1   18.16    8.52   0
   6  10   1   17.07    8.01   0
   7  10   1   71.19    7.12   0
  -7  10   1   70.08    8.30   0
  -7  10  -1   63.94    8.54   0
   7  10  -1   58.44    6.81   0
   7 -10   1   55.77    8.52   0
   7 -10  -1   63.76    8.69   0
  -8  10   1    0.07    8.37   0
   8  10   1   -1.98    6.32   0
  -8 -10   1    2.89   12.32   0
   8 -10  -1    6.30    8.54   0
  -8 -10   1    3.15   12.66   0
   8  10  -1    6.74    6.90   0
  -8  10  -1    6.42    8.27   0
   8 -10   1   -8.37    6.92   0
  -9 -10  -1    0.75   13.14   0
  -9 -10   1    1.39    9.98   0
  -9 -10   1   -2.40    9.56   0
   9 -10   1    4.41    6.59   0
   9  10   1   12.42    6.44   0
  -9  10   1    5.35    6.85   0
  -9  10  -1    9.56    6.95   0
   9 -10  -1   -1.76    6.91   0
  -9 -10  -1   -3.05   13.05   0
 -10 -10   1    8.46    9.70   0
  10 -10  -1    3.16    6.55   0
 -10  10  -1   -1.82    6.81   0
 -10 -10   1    7.27    9.52   0
  10 -10   1   11.98    8.04   0
 -10 -10  -1    6.87    9.60   0
 -10  10   1   14.68    8.13   0
 -11 -10  -1    0.83    9.44   0
  11 -10  -1    6.81    6.46   0
 -11 -10   1   -1.71    9.44   0
 -11  10   1    1.78    6.87   0
  11 -10   1    7.78    6.33   0
 -11  10  -1   15.51    8.46   0
 -12  10   1    2.00    6.82   0
 -12  10  -1    4.04    6.80   0
  12 -10   1    6.51    6.81   0
 -12 -10   1    0.46    7.89   0
 -12 -10  -1   10.84    9.45   0
  12 -10  -1    8.42    6.52   0
  13 -10  -1   11.83    8.05   0
 -13 -10   1    3.94    8.21   0
  13 -10   1    9.57    6.67   0
 -13  10   1    9.69    6.78   0
 -13 -10  -1   12.45    8.26   0
 -13  10  -1    4.68    6.72   0
 -14 -10  -1   43.84    9.92   0
  14 -10  -1   50.78    6.94   0
 -14 -10   1   48.99    8.33   0
  14 -10   1   40.69    6.84   0
 -14  10  -1   51.66    6.88   0
 -14  10   1   42.07    6.99   0
  15 -10   1    4.15    6.56   0
 -15 -10  -1    4.89    8.14   0
 -15  10   1    0.40    6.66   0
  15 -10  -1   -1.58    6.62   0
 -15  10  -1    2.40    6.67   0
 -15 -10   1   -0.32    8.10   0
   0  11   1   -2.80    6.91   0
   0  11  -1   -0.78    6.75   0
   1  11  -1    2.20    6.71   0
  -1  11  -1    4.24    7.08   0
   1  11   1    2.62    7.04   0
   2  11   1    0.15    8.55   0
   2  11  -1   13.36    6.81   0
   3  11  -1   19.75    6.60   0
   3 -11   1   11.10   12.62   0
   3  11   1    9.82    8.64   0
  -4  11   1  117.78   13.81   0
   4  11  -1  135.31    7.39   0
  -4  11  -1  117.51   11.88   0
   4  11   1  111.39    8.95   0
   4 -11   1  119.53   11.78   0
   5  11   1   26.28    7.01   0
   5 -11  -1   28.04    9.70   0
  -5  11   1   29.75    9.72   0
   5 -11   1   33.75    9.78   0
  -5  11  -1   27.20    8.44   0
   5  11  -1   32.05    7.23   0
   6 -11   1   -0.23    8.27   0
  -6  11   1    7.24    8.33   0
  -6  11  -1    7.10    9.45   0
   6  11  -1   10.46    6.83   0
   6 -11  -1    4.03    9.62   0
   6  11   1   18.12    6.55   0
   7  11  -1   15.69    6.54   0
   7 -11   1   20.87    8.25   0
   7 -11  -1   10.14    8.42   0
  -7  11  -1   12.26    8.08   0
  -7  11   1   11.13    8.36   0
   7  11   1    6.54    6.41   0
   8 -11   1   25.31    8.24   0
  -8  11  -1   36.87    8.36   0
   8  11  -1   37.80    6.87   0
   8  11   1   49.01    6.94   0
  -8  11   1   32.72    8.51   0
   8 -11  -1   37.15    8.35   0
  -9  11  -1   12.00    6.74   0
   9  11   1   12.65    6.55   0
  -9  11   1   12.85    7.79   0
   9 -11  -1    2.47    8.27   0
   9 -11   1   16.14    8.06   0
  10 -11  -1   14.33    6.53   0
 -10  11  -1    6.11    8.15   0
 -10  11   1   14.33    8.25   0
  10 -11   1   18.90    7.85   0
 -10 -11   1    8.45   12.77   0
 -10 -11   1    4.32   12.60   0
 -11 -11  -1   32.45   14.14   0
  11 -11   1   42.25    6.78   0
 -11 -11  -1   32.56   13.05   0
 -11 -11   1   28.10   11.29   0
 -11  11  -1   49.04    8.51   0
 -11  11   1   37.21    8.34   0
  11 -11  -1   36.87    8.18   0
 -11 -11   1   38.64   11.09   0
 -12  11   1  113.70    8.38   0
 -12 -11   1  107.43   10.68   0
 -12 -11  -1  108.30   11.84   0
 -12 -11  -1  101.18   11.96   0
 -12  11  -1  118.83    7.44   0
  12 -11   1   98.16    8.63   0
 -12 -11   1  103.25   10.54   0
  12 -11  -1   93.88    8.59   0
 -13 -11  -1   19.26    9.82   0
  13 -11  -1   22.76    8.38   0
 -13  11   1   18.42    8.39   0
  13 -11   1   28.66    6.90   0
 -13  11  -1   20.17    6.88   0
 -13 -11   1   20.01    8.68   0
   0  12  -1   10.48    8.24   0
   0  12   1    2.46    6.61   0
  -1  12   1   -0.54    6.76   0
   1  12  -1   -3.78    6.79   0
   1  12   1    4.25    6.65   0
  -1  12  -1    5.48    8.17   0
  -2  12  -1   12.50    6.61   0
   2  12   1   14.39    8.03   0
   2  12  -1   16.20    8.00   0
   3  12  -1   -0.56    8.16   0
   3  12   1    5.60    6.72   0
   4  12  -1   11.46    6.82   0
   4  12   1   15.01    6.44   0
   5  12  -1   89.44    7.24   0
  -5  12   1   87.40   13.39   0
  -5  12  -1   91.00   11.15   0
   5  12   1   88.39    7.01   0
   5 -12   1   90.82   11.06   0
  -6  12  -1  174.86   10.72   0
  -6  12   1  166.46   10.95   0
   6 -12   1  165.16   10.94   0
   6  12  -1  184.92    8.86   0
   6  12   1  183.87    7.38   0
  -7  12   1   33.35    8.51   0
   7 -12  -1   38.80    8.24   0
  -7  12  -1   45.90    9.28   0
   7  12   1   46.55    6.59   0
   7  12  -1   41.51    6.59   0
   7 -12   1   42.02    9.64   0
   8  12   1    9.22    6.48   0
  -8  12   1   18.10    9.18   0
  -8  12  -1   20.43    8.09   0
   8  12  -1    7.21    6.68   0
   8 -12   1   13.66    8.08   0
   8 -12  -1    7.90    8.19   0
  -9  12  -1   22.03    8.28   0
   9 -12  -1   26.60    8.16   0
   9  12   1   18.85    6.52   0
  -9  12   1   21.08    8.15   0
   9 -12   1   20.30    8.02   0
 -10  12  -1   17.19    8.18   0
  10 -12   1   -1.23    8.00   0
  10 -12  -1   14.97    8.24   0
 -10  12   1    3.34    8.29   0
  11 -12   1   44.68    8.32   0
 -11  12   1   50.12    7.15   0
 -11  12  -1   42.00    8.45   0
  11 -12  -1   44.91    7.03   0
   0  13  -1    3.98    8.08   0
   0  13   1   -5.59    8.18   0
   1  13  -1   -4.20    6.66   0
   1  13   1   10.67    6.58   0
  -1  13  -1    5.67    8.20   0
  -1  13   1    6.41    6.58   0
  -2  13  -1    4.70    6.73   0
   2  13  -1   10.28    6.63   0
  -2  13   1    9.94    8.07   0
   2  13   1    0.91    6.74   0
   3  13  -1   80.88    8.61   0
   3  13   1   67.50    6.97   0
  -3  13  -1   57.64    7.17   0
   4  13  -1   39.72    7.01   0
   4  13   1   24.48    6.90   0
   5  13  -1    6.05    6.59   0
   5  13   1    1.57    6.65   0
  -6  13  -1    2.26   10.35   0
   6  13   1    9.82    6.55   0
  -6  13   1   -0.18   13.61   0
   6  13  -1   -2.81    6.78   0
  -7  13   1   31.18   10.79   0
   7  13   1   34.25    8.14   0
   7  13  -1   25.97    6.74   0
   7 -13   1   23.55    9.61   0
  -7  13  -1   22.52   10.72   0
   8  13   1    6.74    6.40   0
  -8  13   1    6.48    9.48   0
   8 -13   1    3.74    9.19   0
  -8  13  -1   12.27    9.52   0
   0  14  -1    3.90    6.58   0
   0  14   1   -1.67    7.96   0
  -1  14  -1   -0.13    6.65   0
  -1  14   1    9.80    6.56   0
   1  14  -1    1.94    6.74   0
   1  14   1    2.24    6.40   0
   2  14   1   55.66    7.13   0
   2  14  -1   46.96    6.84   0
  -2  14  -1   39.04    8.53   0
  -2  14   1   62.77    6.95   0
  -3  14   1    7.54    6.66   0
   3  14   1   -4.29    6.66   0
  -3  14  -1    6.31    6.41   0
   3  14  -1    4.17    8.30   0
   4  14   1   21.08    8.15   0
  -4  14  -1   20.09    8.23   0
   4  14  -1   15.22    6.61   0
   0   0  -2 9999.99   62.82   0
   0   0   2 9715.52   60.79   0
  -1   0  -2  551.89   24.15   0
   1   0   2  557.24   23.07   0
  -1   0  -2  568.56   24.86   0
   1   0   2  556.11   23.84   0
  -2   0  -2 4382.50   35.89   0
   2   0   2 4283.56   33.63   0
  -2   0  -2 4265.85   34.16   0
  -2   0   2 4147.13   33.03   0
   2   0  -2 4196.01   32.56   0
   3   0   2 6225.22   33.82   0
  -3   0   2 6049.26   30.64   0
   3   0  -2 6035.14   30.76   0
  -3   0  -2 6398.16   34.49   0
   4   0  -2 3722.95   24.85   0
  -4   0  -2 3876.54   25.82   0
  -4   0   2 3864.27   25.29   0
   4   0   2 3912.46   25.61   0
  -5   0  -2 8592.27   30.40   0
  -6   0   2 4906.53   22.12   0
   6   0  -2 4948.54   21.92   0
  -6   0  -2 5131.86   22.67   0
   6   0   2 5072.69   22.26   0
   7   0   2 3306.32   17.66   0
   7   0  -2 3321.83   17.54   0
  -7   0   2 3299.54   17.59   0
  -7   0  -2 3368.36   17.79   0
   8   0  -2 5641.14   20.28   0
   8   0   2 5657.05   20.32   0
  -8   0  -2 5765.30   20.65   0
  -8   0   2 5742.27   20.65   0
   9   0   2   49.29    8.45   0
  -9   0  -2   43.56    8.84   0
  -9   0   2   45.09    8.19   0
   9   0  -2   55.80    8.58   0
 -10   0  -2  938.35   10.79   0
 -10   0   2  924.32    9.13   0
  10   0  -2  912.13   10.27   0
  10   0   2  927.59   10.56   0
  11   0   2   -4.54    7.75   0
 -11   0   2    6.42    5.69   0
  11   0  -2    5.92    7.82   0
 -11   0  -2    0.52    8.03   0
 -12   0  -2  447.32    7.02   0
 -12   0   2  445.17    8.86   0
  12   0  -2  437.96    8.55   0
  12   0   2  433.34    8.67   0
  13   0   2  846.61    9.75   0
 -13   0  -2  866.64   10.00   0
  13   0  -2  849.07    9.56   0
 -13   0   2  868.88    9.71   0
 -14   0   2    5.01    7.26   0
  14   0  -2   17.55    6.86   0
  14   0   2   -6.69    7.11   0
 -14   0  -2    3.77    7.32   0
 -15   0   2  787.89    9.08   0
  15   0   2  756.52    8.97   0
  15   0  -2  758.48    8.93   0
 -15   0  -2  813.63    9.14   0
 -16   0  -2  254.60    7.64   0
  16   0  -2  225.89    7.49   0
  16   0   2  250.67    7.44   0
 -16   0   2  262.82    7.69   0
 -17   0   2  162.07    5.42   0
  17   0   2  151.05    5.38   0
  17   0  -2  143.61    6.91   0
 -17   0  -2  143.42    7.20   0
 -18   0  -2  275.16    7.34   0
 -18   0  -2  273.05    7.33   0
 -18   0   2  260.78    7.38   0
  18   0  -2  247.60    7.49   0
  18   0   2  267.33    7.28   0
  19   0  -2    7.40    6.42   0
 -19   0  -2    7.21    6.46   0
 -19   0   2   19.43    6.46   0
  19   0   2   20.39    6.31   0
 -19   0  -2   18.69    6.32   0
  20   0  -2  246.59    7.21   0
 -20   0  -2  232.79    5.71   0
 -20   0  -2  243.71    7.14   0
  20   0   2  232.69    7.06   0
 -20   0   2  247.84    7.22   0
 -21   0   2   65.50    6.58   0
 -21   0  -2   71.64    6.42   0
 -21   0  -2   72.02    6.78   0
  21   0   2   65.45    6.39   0
  21   0  -2   74.18    6.60   0
   0   1  -2   21.87   19.37   0
   0  -1   2   14.12   23.09   0
   0   1   2   18.68   19.24   0
   1   1   2 8705.84   44.95   0
   2  -1   2  229.92   18.21   0
  -2  -1   2  228.40   17.89   0
  -2  -1  -2  250.68   18.01   0
   2   1   2  245.87   17.97   0
   2  -1  -2  223.85   18.11   0
  -2   1  -2  229.11   18.78   0
  -2  -1  -2  219.70   18.68   0
  -2   1   2  230.13   18.58   0
   2   1   2  228.25   18.34   0
  -3   1  -2 3416.87   26.31   0
   3   1   2 3443.73   27.96   0
  -3  -1   2 3454.66   27.32   0
  -3  -1  -2 3640.45   26.41   0
   3   1  -2 3429.31   27.11   0
  -3   1   2 3372.22   26.75   0
   3  -1   2 3493.03   26.25   0
  -3  -1  -2 3513.84   28.43   0
   3  -1  -2 3460.50   26.69   0
   3   1   2 3699.97   26.39   0
  -4  -1  -2 4528.73   25.78   0
   4  -1   2 4437.44   25.69   0
  -4   1  -2 4365.26   25.73   0
  -4  -1   2 4325.79   26.12   0
  -4  -1  -2 4350.10   27.22   0
   4   1  -2 4291.77   25.74   0
   4   1   2 4408.43   27.05   0
  -4   1   2 4392.65   25.75   0
   4  -1  -2 4268.09   23.26   0
  -5  -1  -2   58.67   12.21   0
  -5   1   2   64.88   11.97   0
  -5  -1  -2   58.73   12.64   0
   5  -1   2   67.25   11.97   0
  -5  -1   2   67.06   12.38   0
   5   1  -2   60.80   11.96   0
   5  -1  -2   67.58   11.75   0
  -5   1  -2   65.92   12.40   0
   5   1   2   58.17   12.01   0
  -6   1   2  621.51    9.84   0
  -6  -1   2  630.25   13.07   0
  -6  -1  -2  645.33   10.01   0
  -6  -1  -2  647.38   13.29   0
   6   1   2  643.30   12.84   0
   6  -1   2  625.68   11.97   0
   6   1  -2  638.09   12.60   0
   6  -1  -2  619.80   11.79   0
  -6   1  -2  632.53   12.41   0
  -7  -1  -2 3530.33   18.13   0
   7   1  -2 3669.23   18.05   0
  -7   1   2 3617.37   17.90   0
   7   1   2 3660.56   18.36   0
   7  -1  -2 3639.96   17.91   0
  -7  -1  -2 3851.85   18.38   0
   7  -1   2 3728.81   18.04   0
  -7  -1   2 3593.72   18.04   0
  -7   1  -2 3707.40   18.18   0
  -8  -1  -2  198.04    9.38   0
  -8  -1   2  196.44    9.10   0
  -8   1   2  221.44    9.14   0
   8   1   2  208.23    9.02   0
   8   1  -2  197.64    9.09   0
  -8   1  -2  210.22   10.49   0
   8  -1   2  216.35    7.22   0
   8  -1  -2  206.07    9.25   0
  -9  -1  -2  876.28   10.82   0
   9   1  -2  816.91   10.38   0
   9   1   2  829.47   10.55   0
  -9  -1   2  825.92   10.62   0
   9  -1   2  876.16   10.95   0
  -9   1   2  875.07   10.83   0
   9  -1  -2  868.43   10.78   0
  -9   1  -2  884.34   11.11   0
 -10  -1  -2  571.83    9.77   0
 -10  -1   2  578.15    9.47   0
 -10   1  -2  587.52    9.92   0
  10  -1  -2  574.30    9.72   0
  10   1   2  556.12    9.45   0
 -10   1   2  600.24    9.95   0
  10  -1   2  583.02    9.66   0
  10   1  -2  572.79    9.26   0
 -11  -1   2  802.30    8.32   0
 -11  -1  -2  845.72   10.25   0
  11  -1  -2  846.53    9.71   0
  11  -1   2  868.61    9.72   0
  11   1   2  806.08    9.85   0
 -11   1  -2  859.53    9.82   0
  11   1  -2  785.02    9.86   0
 -11   1   2  854.74    9.77   0
  12  -1   2  115.56    7.43   0
  12   1  -2  129.40    7.69   0
  12   1   2  118.49    7.34   0
 -12  -1   2  124.02    7.81   0
  12  -1  -2  122.93    7.66   0
 -12  -1  -2  107.31    7.60   0
 -12   1   2  119.47    7.85   0
 -12   1  -2  115.99    5.61   0
 -13  -1   2  270.77    8.48   0
  13  -1   2  284.10    8.11   0
 -13  -1  -2  260.45    8.47   0
  13   1  -2  248.43    8.18   0
 -13   1  -2  290.21    8.34   0
  13   1   2  256.35    7.56   0
  13  -1  -2  288.34    8.14   0
 -13  -1  -2  244.80    8.18   0
 -13   1   2  274.69    8.37   0
 -14   1   2   48.46    7.23   0
  14  -1   2   40.89    7.05   0
  14   1  -2   30.78    5.32   0
  14   1   2   30.41    6.93   0
  14  -1  -2   34.00    7.05   0
 -14  -1  -2   34.63    7.21   0
 -14  -1   2   48.70    7.34   0
 -14  -1  -2   42.79    5.11   0
 -14   1  -2   33.09    7.42   0
 -15  -1  -2   14.35    6.67   0
 -15   1  -2    8.75    6.95   0
  15   1  -2   22.16    6.58   0
 -15  -1  -2   25.89    7.01   0
 -15  -1   2   15.65    6.75   0
  15  -1   2    8.88    6.68   0
  15   1   2   15.91    6.52   0
  15  -1  -2    3.95    6.74   0
 -15   1   2   12.48    6.85   0
  16  -1   2  129.67    7.27   0
 -16  -1  -2  124.65    6.87   0
  16   1   2  104.78    6.70   0
 -16   1  -2  112.56    7.22   0
  16  -1  -2  111.78    7.00   0
 -16  -1   2  124.27    6.50   0
  16   1  -2  106.14    6.62   0
 -16   1   2   99.13    7.20   0
 -16  -1  -2  115.65    7.26   0
 -17   1   2  382.04    7.63   0
 -17  -1   2  384.33    7.77   0
 -17  -1  -2  371.81    7.72   0
  17   1   2  363.49    7.63   0
 -17   1  -2  410.04    7.80   0
 -17  -1  -2  398.28    7.73   0
  17  -1  -2  388.27    7.52   0
  17  -1   2  370.78    7.55   0
  17   1  -2  349.63    7.34   0
 -18   1  -2   45.81    6.77   0
  18  -1  -2   47.54    6.58   0
  18   1   2   35.58    6.40   0
 -18  -1  -2   38.95    6.72   0
  18  -1   2   54.33    6.61   0
  18   1  -2   55.05    6.46   0
 -18  -1   2   47.85    6.67   0
 -18  -1  -2   50.81    6.63   0
 -18   1   2   59.32    6.88   0
 -19  -1   2   75.48    6.88   0
  19   1   2   69.37    6.47   0
 -19   1   2   89.10    6.79   0
 -19   1  -2   74.71    6.87   0
  19  -1   2   80.17    6.56   0
  19  -1  -2   80.13    6.61   0
 -19  -1  -2   79.68    6.46   0
  19   1  -2   82.41    6.52   0
 -19  -1  -2   73.82    6.58   0
  20   1  -2   -3.00    5.95   0
 -20  -1   2   21.02    6.35   0
 -20   1   2   -1.14    6.43   0
  20  -1  -2   10.15    6.42   0
  20   1   2   -2.83    6.22   0
  20  -1   2    2.44    6.09   0
 -20  -1  -2   -2.87    6.19   0
 -20  -1   2    9.00    6.11   0
 -20   1  -2   -2.55    6.31   0
 -20  -1  -2    5.73    6.15   0
  21   1   2   17.15    6.51   0
  21  -1   2   25.47    6.65   0
 -21  -1  -2   26.75    6.44   0
  21  -1  -2   24.57    6.61   0
  21   1  -2   19.91    6.28   0
 -21   1  -2   31.16    6.52   0
 -21   1   2   34.49    6.53   0
 -21  -1  -2   11.13    6.45   0
 -21  -1   2   25.06    6.32   0
 -21   1  -2   36.23    6.55   0
 -21  -1   2   31.32    6.30   0
  -1  -2   2 2497.06   30.38   0
  -1   2  -2 3275.54   30.04   0
   1   2  -2 3471.48   34.95   0
  -1  -2   2 3250.66   31.13   0
   1  -2   2 3345.47   31.69   0
  -1   2   2 3228.12   33.42   0
   1  -2  -2 3261.01   35.09   0
   2   2   2 3391.63   25.33   0
  -2  -2   2 3126.31   29.66   0
   2  -2  -2 3117.43   30.33   0
   2  -2   2 3242.81   27.38   0
  -2  -2   2 3438.30   28.51   0
  -2  -2  -2 3338.95   25.30   0
  -2  -2  -2 3287.45   34.87   0
  -2   2   2 3131.12   27.98   0
   2   2  -2 3433.73   28.88   0
   2   2   2 3336.91   34.85   0
  -2   2  -2 3245.14   30.16   0
   3  -2  -2 2710.83   23.66   0
  -3  -2   2 2755.14   26.24   0
   3  -2   2 2764.33   23.27   0
  -3   2   2 2810.02   24.08   0
   3   2   2 2942.83   22.30   0
  -3  -2  -2 2851.85   27.85   0
   3   2   2 2822.73   26.14   0
  -3  -2  -2 2845.16   22.38   0
  -3  -2   2 2853.08   24.03   0
  -3   2  -2 2754.53   23.57   0
  -4  -2  -2  705.21   16.05   0
  -4   2  -2  708.13   15.18   0
  -4  -2  -2  689.34   14.50   0
   4   2   2  707.99   15.87   0
  -4  -2   2  685.31   14.99   0
  -4   2   2  713.03   15.18   0
   4  -2  -2  704.03   15.01   0
  -4  -2   2  694.65   14.73   0
   4   2  -2  658.83   15.40   0
   4   2   2  704.71   14.47   0
   4  -2   2  721.81   15.11   0
   5   2  -2   84.00   11.00   0
   5  -2  -2   80.70   11.15   0
  -5   2  -2   97.42   11.45   0
  -5  -2  -2   83.95   10.91   0
  -5  -2   2   86.54   11.18   0
  -5  -2  -2   87.97   13.69   0
   5   2   2   79.92   10.66   0
   5  -2   2   88.49   11.06   0
  -5   2   2   75.14   11.42   0
   5   2   2   79.70   11.15   0
  -6  -2   2 2019.15   15.88   0
   6   2  -2 1990.70   15.98   0
  -6  -2  -2 2129.86   15.33   0
  -6   2  -2 2141.54   15.76   0
   6   2   2 2097.29   16.26   0
   6  -2  -2 2067.04   15.52   0
   6  -2   2 2083.96   15.38   0
  -6  -2  -2 2119.78   16.57   0
  -6   2   2 2151.12   15.78   0
  -7  -2   2  584.60   10.79   0
  -7  -2  -2  597.39   10.65   0
  -7   2   2  580.15   10.45   0
  -7  -2  -2  596.15   10.91   0
  -7   2  -2  580.81   10.77   0
   7   2  -2  576.84   10.71   0
   7   2   2  569.48   10.71   0
   7  -2  -2  560.72   10.26   0
   7  -2   2  580.88   10.41   0
   8  -2   2 3592.36   16.76   0
   8   2  -2 3411.85   16.87   0
   8  -2  -2 3457.14   16.50   0
  -8  -2   2 3425.88   17.01   0
  -8   2  -2 3539.24   15.60   0
   8   2   2 3477.04   17.03   0
  -8  -2  -2 3537.93   17.21   0
  -8  -2  -2 3641.53   16.96   0
  -8   2   2 3524.66   16.61   0
  -9   2   2    5.97    7.87   0
   9  -2  -2    3.57    7.97   0
  -9   2  -2   -7.54    8.32   0
   9   2  -2   -2.38    7.76   0
  -9  -2  -2   -1.79    7.96   0
  -9  -2   2    4.79    7.74   0
   9  -2   2    7.12    8.08   0
  -9  -2  -2    3.89    8.24   0
   9   2   2    0.06    7.87   0
 -10  -2  -2  689.49    9.89   0
  10  -2  -2  682.32    9.70   0
  10   2   2  658.34    9.50   0
 -10  -2   2  664.31    9.51   0
  10  -2   2  680.74    9.75   0
  10   2  -2  641.92    9.46   0
 -10   2  -2  696.84    9.82   0
 -10  -2  -2  665.32    9.59   0
 -10   2   2  691.67    9.89   0
  11   2  -2  108.59    7.47   0
 -11  -2  -2  112.09    7.65   0
  11  -2  -2  116.90    7.85   0
 -11   2   2   96.93    7.93   0
 -11   2  -2  107.60    5.65   0
 -11  -2  -2  105.60    7.86   0
 -11  -2   2  109.11    7.61   0
  11  -2   2  102.98    5.72   0
  11   2   2  112.46    7.64   0
  12  -2   2 1062.12   10.30   0
 -12  -2   2 1008.18    9.86   0
 -12  -2  -2 1039.17   10.36   0
  12   2  -2 1025.32    8.50   0
  12  -2  -2 1051.15   10.32   0
  12   2   2 1028.30    9.79   0
 -12   2   2 1093.68   10.60   0
 -12   2  -2 1071.95   10.64   0
 -12  -2  -2 1032.24   10.05   0
 -13   2   2  366.70    8.45   0
 -13  -2   2  365.06    7.97   0
  13  -2   2  330.18    8.34   0
  13  -2  -2  339.50    8.37   0
  13   2   2  359.84    7.86   0
 -13  -2  -2  338.12    8.12   0
 -13   2  -2  352.00    6.71   0
  13   2  -2  346.49    8.02   0
 -13  -2  -2  361.95    8.37   0
 -14  -2  -2   59.49    7.53   0
  14  -2   2   73.71    7.13   0
 -14  -2  -2   57.23    7.23   0
  14   2  -2   53.42    6.92   0
 -14   2   2   68.52    7.38   0
  14   2   2   61.18    7.20   0
  14  -2  -2   59.77    7.11   0
 -14  -2   2   61.56    7.26   0
 -14   2  -2   71.74    7.49   0
 -15  -2  -2  113.60    7.00   0
 -15  -2  -2  111.06    6.99   0
  15  -2  -2  119.33    6.90   0
 -15  -2   2  110.85    5.25   0
  15  -2   2  116.42    7.05   0
  15   2  -2  122.75    6.85   0
  15   2   2  105.98    6.79   0
 -15   2  -2  119.04    7.09   0
 -15   2   2  104.95    7.01   0
  16  -2  -2  276.89    7.49   0
 -16  -2   2  275.21    7.37   0
 -16   2  -2  290.90    7.49   0
  16  -2   2  290.69    7.38   0
 -16  -2  -2  262.32    7.55   0
  16   2   2  283.68    7.31   0
  16   2  -2  264.47    7.19   0
 -16  -2  -2  275.23    7.47   0
 -16  -2   2  270.71    7.65   0
 -16   2   2  294.25    7.57   0
 -17  -2  -2   12.72    6.72   0
 -17   2  -2   23.35    6.72   0
 -17  -2  -2    6.92    6.44   0
 -17  -2   2   10.51    6.66   0
  17   2  -2    2.47    6.25   0
 -17  -2   2   24.53    6.38   0
  17   2   2   10.00    4.49   0
 -17   2   2    2.86    4.74   0
  17  -2  -2   14.35    6.34   0
  17  -2   2    6.15    6.61   0
 -18  -2  -2  421.41    6.40   0
 -18   2   2  443.16    7.91   0
 -18  -2   2  422.97    7.85   0
 -18  -2  -2  444.30    8.07   0
  18   2   2  435.45    7.82   0
 -18  -2   2  428.91    6.37   0
 -18   2  -2  435.33    6.33   0
  18  -2   2  417.59    7.91   0
  18  -2  -2  403.97    7.66   0
  18   2  -2  434.80    7.68   0
 -19  -2  -2  131.95    6.91   0
 -19  -2  -2  123.34    6.85   0
  19   2   2  120.19    6.93   0
  19   2  -2  128.42    6.73   0
  19  -2   2  118.10    6.77   0
 -19  -2   2  125.84    6.85   0
 -19   2  -2  110.76    5.06   0
 -19  -2   2  122.14    6.70   0
 -19   2   2  115.63    6.88   0
  19  -2  -2  118.81    6.80   0
  20   2   2   79.11    6.54   0
  20   2  -2   72.25    6.55   0
 -20   2  -2   77.84    5.00   0
 -20  -2  -2   88.52    6.52   0
  20  -2   2   74.65    6.72   0
 -20   2   2   82.38    6.63   0
 -20  -2   2   76.84    6.64   0
 -20  -2  -2   78.67    6.53   0
  20  -2  -2   64.32    6.76   0
 -20  -2   2   85.61    6.68   0
  21  -2  -2    5.72    6.31   0
 -21   2   2   -2.99    6.44   0
  21   2  -2   12.81    6.19   0
 -21  -2  -2    0.97    6.21   0
 -21  -2   2   14.21    6.33   0
 -21  -2   2    3.97    6.19   0
  21   2   2   -2.28    6.31   0
 -21  -2  -2   -1.12    6.54   0
 -21   2  -2    0.64    4.55   0
   0   3   2    5.02   22.56   0
   0  -3   2    5.48   15.57   0
   0   3  -2    6.57   16.75   0
  -1  -3   2 3741.01   32.51   0
   1   3  -2 3931.54   30.05   0
   1  -3   2 3963.09   31.19   0
  -1   3  -2 3761.81   28.79   0
   2   3  -2 3844.65   26.04   0
  -2   3  -2 3630.18   26.20   0
  -2  -3  -2 3555.22   39.08   0
   2  -3  -2 3601.82   29.34   0
   2   3   2 3647.26   22.26   0
  -2  -3   2 3501.34   25.15   0
  -2   3   2 3610.40   27.96   0
   2  -3   2 3668.20   26.00   0
  -3   3  -2   70.29   12.44   0
   3   3  -2   98.60   11.77   0
  -3  -3   2   85.74   11.12   0
   3  -3   2   67.90   11.90   0
  -3  -3   2   84.38   11.14   0
  -3  -3  -2   96.31   11.88   0
  -3   3   2   75.16   12.09   0
  -3  -3  -2   80.07   14.56   0
   3   3   2   81.56   11.78   0
   3  -3  -2   69.01   11.80   0
   3   3   2   79.32   14.96   0
  -4  -3  -2   44.21   13.29   0
   4  -3   2   27.60   10.69   0
  -4   3   2   51.93   12.78   0
  -4  -3   2   42.22   10.22   0
   4   3   2   39.12   13.66   0
  -4   3  -2   41.30   10.68   0
  -4  -3   2   36.15    9.72   0
   4  -3  -2   37.58   12.28   0
  -4  -3  -2   40.13   11.31   0
   4   3   2   35.41   10.30   0
   5   3  -2 5017.36   24.42   0
  -5  -3   2 5492.63   23.11   0
   5  -3  -2 5107.93   22.88   0
  -5  -3   2 5132.85   24.46   0
   5   3   2 5376.39   21.55   0
  -5   3   2 5172.54   22.86   0
   5  -3   2 5240.12   23.05   0
  -5   3  -2 5288.05   23.18   0
  -5  -3  -2 5417.25   21.83   0
   6   3   2   46.59    9.04   0
  -6   3  -2   49.25    9.12   0
  -6  -3  -2   49.62    8.91   0
   6  -3  -2   55.40    8.73   0
  -6  -3  -2   41.05    8.74   0
   6   3   2   44.06    8.57   0
  -6   3   2   47.15    9.12   0
  -6  -3   2   43.48    8.58   0
  -6  -3   2   40.60    8.89   0
   6   3  -2   33.24    9.00   0
   6  -3   2   43.48    8.99   0
  -7   3   2 1595.64   13.08   0
   7   3   2 1591.51   14.23   0
  -7  -3   2 1606.46   13.14   0
   7  -3  -2 1597.40   12.96   0
  -7  -3   2 1559.61   13.41   0
   7   3  -2 1527.97   13.14   0
   7  -3   2 1610.70   13.15   0
  -7  -3  -2 1621.05   13.06   0
  -7   3  -2 1612.52   13.23   0
  -7  -3  -2 1584.92   15.42   0
  -8   3   2 1250.89   11.79   0
   8   3   2 1242.64   12.40   0
  -8  -3   2 1243.01   12.09   0
  -8  -3  -2 1283.02   13.16   0
   8   3  -2 1226.69   11.90   0
  -8   3  -2 1263.26   11.79   0
   8  -3   2 1257.55   11.69   0
  -8  -3  -2 1293.96   10.23   0
   8  -3  -2 1219.55   11.55   0
  -8  -3   2 1244.78   11.80   0
  -9  -3  -2 1716.26   13.37   0
  -9  -3  -2 1778.47   12.73   0
   9  -3   2 1758.98   12.45   0
  -9   3  -2 1751.05   12.62   0
  -9  -3   2 1811.67   12.70   0
   9   3  -2 1685.77   12.64   0
   9  -3  -2 1733.17   12.54   0
  -9  -3   2 1743.87   12.86   0
  -9   3   2 1713.88   11.16   0
   9   3   2 1702.42   13.12   0
 -10  -3   2   54.65    7.51   0
 -10  -3  -2   58.51    7.72   0
 -10  -3  -2   59.83    7.99   0
  10  -3  -2   58.02    7.60   0
  10   3   2   52.59    8.33   0
 -10   3  -2   62.80    5.76   0
  10  -3   2   69.74    7.69   0
 -10  -3   2   51.61    7.67   0
 -10   3   2   60.83    8.00   0
  10   3  -2   62.56    7.59   0
 -11  -3  -2 2420.18   12.64   0
  11  -3   2 2361.93   13.18   0
 -11  -3  -2 2346.51   13.80   0
 -11   3   2 2440.43   13.17   0
  11  -3  -2 2336.11   13.05   0
 -11   3  -2 2368.63   11.72   0
 -11  -3   2 2305.76   13.08   0
  11   3  -2 2279.37   13.56   0
  11   3   2 2313.68   13.82   0
 -11  -3   2 2377.64   13.08   0
 -12  -3  -2  153.31    7.96   0
 -12  -3  -2  150.91    7.76   0
 -12   3   2  135.67    8.00   0
  12   3   2  149.55    7.79   0
 -12  -3   2  150.75    7.76   0
  12  -3   2  134.05    7.78   0
 -12   3  -2  142.38    7.61   0
  12  -3  -2  134.51    7.82   0
  12   3  -2  147.46    7.73   0
 -12  -3   2  146.20    7.60   0
  13   3   2 1222.02   10.37   0
 -13  -3   2 1226.69   10.48   0
 -13   3  -2 1292.83   10.60   0
  13   3  -2 1221.90   10.45   0
 -13   3   2 1301.08   10.64   0
 -13  -3  -2 1337.29   10.50   0
 -13  -3   2 1232.23   10.48   0
  13  -3  -2 1258.29   10.55   0
 -13  -3  -2 1259.32   10.63   0
  13  -3   2 1260.49   10.45   0
 -14  -3  -2    0.77    6.83   0
 -14   3   2    1.34    7.05   0
  14   3   2    8.58    6.91   0
  14  -3  -2    7.15    6.78   0
  14   3  -2   -4.44    6.56   0
  14  -3   2   -6.15    6.64   0
 -14  -3   2   -9.13    6.85   0
 -14  -3   2   -2.64    7.03   0
 -14   3  -2    9.78    6.95   0
 -14  -3  -2   -0.19    7.19   0
 -15  -3  -2   54.66    7.20   0
 -15   3   2   61.54    6.95   0
  15  -3   2   55.89    4.98   0
 -15  -3   2   62.83    6.55   0
 -15  -3  -2   48.40    6.83   0
  15   3   2   57.90    6.96   0
 -15  -3   2   55.74    6.72   0
  15   3  -2   65.02    6.78   0
  15  -3  -2   63.55    6.68   0
 -15   3  -2   69.82    7.26   0
  16   3  -2  196.61    6.95   0
 -16  -3  -2  215.87    7.31   0
 -16  -3   2  221.06    7.14   0
  16  -3  -2  213.62    7.22   0
 -16  -3  -2  227.77    5.55   0
 -16  -3   2  230.07    5.78   0
  16   3   2  228.52    7.09   0
 -16   3  -2  223.82    7.40   0
 -16   3   2  217.62    7.32   0
  16  -3   2  210.35    7.23   0
 -17   3  -2 1040.91    9.62   0
 -17   3   2 1047.09    9.37   0
  17  -3  -2  973.93    9.23   0
 -17  -3  -2  994.39    9.28   0
 -17  -3   2  997.61    9.45   0
 -17  -3   2 1000.14    9.67   0
 -17  -3  -2 1006.03    9.34   0
  17   3   2  937.60    9.14   0
  17   3  -2  956.35    9.51   0
  17  -3   2  958.00    9.24   0
  18   3   2   21.15    6.47   0
  18  -3  -2   21.07    6.54   0
  18  -3   2   18.81    6.46   0
 -18   3   2   31.88    6.55   0
 -18  -3   2   17.03    6.31   0
 -18  -3  -2   34.44    6.66   0
 -18  -3   2   29.05    6.53   0
 -18  -3  -2   23.66    6.22   0
 -18   3  -2   34.93    6.66   0
  18   3  -2   22.02    6.32   0
 -19   3   2  183.71    7.17   0
  19   3  -2  188.36    7.04   0
 -19  -3   2  206.07    7.26   0
 -19  -3   2  193.15    7.25   0
 -19  -3  -2  206.12    7.59   0
 -19  -3  -2  185.87    6.84   0
  19   3   2  175.97    7.43   0
  19  -3   2  200.20    7.14   0
  19  -3  -2  199.72    7.00   0
 -19   3  -2  204.27    7.23   0
 -20  -3   2   19.93    6.42   0
  20  -3   2   17.78    4.58   0
 -20  -3  -2   33.18    6.51   0
 -20   3  -2   28.10    6.45   0
 -20   3   2   24.34    6.36   0
 -20  -3  -2   16.51    6.58   0
  20   3   2   25.11    6.56   0
 -20  -3   2   20.72    6.38   0
  20  -3  -2    9.59    6.39   0
  20   3  -2   17.49    6.34   0
 -21  -3   2   57.55    6.58   0
  21  -3  -2   52.74    5.19   0
  21  -3   2   67.93    6.64   0
  21   3  -2   52.40    6.88   0
  21   3   2   68.98    6.72   0
 -21  -3  -2   49.15    6.74   0
 -21   3  -2   79.20    6.53   0
 -21  -3   2   41.34    6.64   0
 -21  -3  -2   67.66    6.79   0
   0   4  -2   32.32   14.49   0
   0  -4   2   31.42   13.31   0
   1  -4  -2 1457.84   24.52   0
  -1   4   2 1484.11   25.01   0
  -1  -4   2 1456.64   21.32   0
  -1   4  -2 1450.48   18.95   0
   1  -4   2 1494.78   20.42   0
   1   4  -2 1501.32   17.37   0
   2  -4  -2  117.02   13.29   0
   2   4  -2  129.47   10.33   0
   2  -4   2  130.44   13.76   0
  -2  -4  -2  113.09   23.34   0
   2   4   2  127.44   10.64   0
  -2   4   2  129.14   13.57   0
   2   4   2  116.75   22.19   0
  -2  -4   2  116.91   15.17   0
  -2   4  -2  130.03   13.98   0
   3  -4   2 2879.15   21.73   0
  -3  -4   2 2753.58   23.68   0
  -3  -4  -2 2877.89   29.95   0
  -3   4   2 2887.04   21.61   0
   3  -4  -2 2809.40   21.23   0
  -3   4  -2 2905.63   20.57   0
   3   4   2 2964.45   17.80   0
   3   4  -2 2982.06   19.94   0
  -3  -4   2 2855.73   19.44   0
   4   4   2  275.95   12.94   0
  -4  -4  -2  276.40    9.60   0
  -4  -4   2  286.26    9.53   0
  -4  -4   2  267.54   12.09   0
   4   4   2  276.25    9.66   0
  -4  -4  -2  281.91   12.49   0
   4  -4  -2  275.28   10.53   0
  -4   4   2  280.86   13.26   0
  -4   4  -2  289.72   10.72   0
   4   4  -2  286.87   10.16   0
   4  -4   2  288.13   10.56   0
   5   4   2   98.39   11.42   0
  -5  -4  -2   95.74    8.77   0
   5  -4   2   96.68    9.21   0
  -5   4  -2  102.93    9.15   0
  -5  -4   2  107.07    8.75   0
   5  -4  -2   99.94    9.34   0
  -5  -4   2  103.75    9.21   0
   5   4   2  109.39    8.77   0
  -5   4   2  100.44    9.25   0
  -5  -4  -2  103.75   11.00   0
  -6  -4   2 1329.46   12.24   0
   6   4  -2 1233.15   13.98   0
   6   4   2 1256.77   14.76   0
  -6  -4  -2 1305.23   12.17   0
   6  -4  -2 1283.51   12.70   0
  -6   4   2 1290.73   12.73   0
   6   4   2 1324.88   12.02   0
  -6  -4   2 1253.25   13.67   0
   6  -4   2 1284.65   12.09   0
  -6  -4  -2 1283.44   14.51   0
  -6   4  -2 1316.19   12.40   0
  -7   4  -2   80.71    8.52   0
  -7  -4  -2   75.25    8.30   0
  -7  -4  -2   73.08    9.01   0
  -7  -4   2   67.49    8.23   0
   7   4   2   74.84   10.74   0
   7  -4   2   82.33    7.86   0
   7   4   2   83.08    5.92   0
   7  -4  -2   81.59    7.94   0
  -7  -4   2   90.91    7.95   0
   7   4  -2   66.63    8.54   0
  -7   4   2   75.50    8.13   0
   8   4  -2 1731.77   13.32   0
  -8  -4   2 1850.30   12.90   0
  -8   4  -2 1816.24   12.90   0
   8  -4  -2 1745.34   12.74   0
  -8  -4  -2 1787.04   13.92   0
  -8  -4   2 1766.86   13.31   0
  -8   4   2 1793.18   12.91   0
  -8  -4  -2 1836.88   12.78   0
   8   4   2 1785.51   13.75   0
   8  -4   2 1783.10   12.75   0
  -9  -4   2 1525.11   12.52   0
   9   4  -2 1524.28   12.58   0
  -9  -4   2 1591.31   11.84   0
  -9   4  -2 1579.48   11.91   0
   9   4   2 1543.88   12.88   0
  -9   4   2 1581.30   12.11   0
  -9  -4  -2 1623.77   11.77   0
  -9  -4  -2 1554.45   13.10   0
   9  -4   2 1547.19   11.77   0
   9  -4  -2 1584.88   12.12   0
  10   4  -2  977.75   10.79   0
  10  -4   2 1003.77    9.98   0
  10  -4  -2 1001.10   10.20   0
 -10   4   2 1029.86   10.41   0
 -10  -4   2  984.74   10.95   0
 -10  -4  -2 1031.58   10.32   0
  10   4   2  981.45   12.19   0
 -10   4  -2 1028.51   10.14   0
 -10  -4   2 1038.81   10.07   0
 -10  -4  -2  979.89   11.02   0
  11  -4  -2   11.34    6.75   0
  11   4   2   24.59    9.43   0
 -11  -4   2    9.17    6.59   0
 -11   4  -2   19.58    7.34   0
  11  -4   2   15.38    7.10   0
 -11  -4  -2   10.42    7.85   0
 -11  -4  -2   13.66    7.37   0
  11   4  -2   14.55    7.57   0
 -11  -4   2    5.68    7.71   0
 -11   4   2    9.55    6.82   0
 -12  -4  -2  969.02   10.47   0
  12   4   2  936.01   11.49   0
  12   4  -2  915.10   10.15   0
  12  -4  -2  955.50    9.33   0
 -12   4  -2  973.85    9.63   0
 -12  -4   2  970.57    9.50   0
 -12  -4  -2  977.80   10.13   0
 -12   4   2  969.74    9.49   0
 -12  -4   2  930.41   10.11   0
  12  -4   2  953.33    8.41   0
  13  -4   2   66.26    7.09   0
  13  -4  -2   63.76    7.28   0
 -13  -4  -2   75.52    7.20   0
 -13   4   2   75.81    6.78   0
  13   4  -2   56.51    7.10   0
 -13  -4   2   62.16    7.18   0
 -13   4  -2   68.87    7.45   0
 -13  -4   2   74.46    7.16   0
  13   4   2   68.63    7.20   0
 -13  -4  -2   64.18    7.38   0
  14   4  -2  106.58    7.14   0
  14  -4  -2  118.44    6.77   0
 -14  -4  -2  109.80    7.35   0
 -14  -4   2  112.25    7.33   0
 -14  -4   2  125.76    6.86   0
 -14  -4  -2  114.40    7.21   0
 -14   4   2  126.64    7.23   0
  14  -4   2  120.80    6.91   0
  14   4   2  115.91    6.92   0
 -14   4  -2  122.99    7.21   0
  15   4   2   90.97    6.98   0
 -15  -4  -2   93.55    7.03   0
 -15  -4   2   99.31    6.71   0
  15   4  -2   89.14    5.02   0
 -15   4  -2   99.37    6.67   0
 -15   4   2  106.56    7.18   0
  15  -4   2   99.05    6.87   0
 -15  -4   2   96.75    7.09   0
 -15  -4  -2   97.18    7.06   0
  15  -4  -2   94.33    7.00   0
 -16   4   2 1175.05    8.23   0
 -16  -4  -2 1185.96    9.76   0
  16   4  -2 1105.98    9.49   0
 -16  -4  -2 1140.49   10.15   0
 -16  -4   2 1161.22    9.72   0
 -16  -4   2 1180.25    9.74   0
  16  -4  -2 1118.74    9.38   0
 -16   4  -2 1179.75    9.70   0
  16  -4   2 1139.80    9.70   0
  16   4   2 1129.58    9.91   0
  17   4  -2   26.10    6.47   0
 -17  -4  -2   16.93    6.56   0
  17  -4  -2   23.33    6.26   0
 -17  -4   2   26.22    6.79   0
 -17  -4  -2   21.57    6.62   0
  17  -4   2    3.19    6.46   0
 -17   4   2   24.79    6.69   0
 -17   4  -2   11.02    4.66   0
  17   4   2    9.78    6.50   0
 -17  -4   2   19.09    6.32   0
 -18  -4   2  144.51    7.09   0
  18   4   2  135.44    7.19   0
  18   4  -2  144.13    6.91   0
 -18   4   2  151.12    7.05   0
  18  -4  -2  156.66    6.86   0
  18  -4   2  144.77    5.01   0
 -18   4  -2  142.31    6.88   0
 -18  -4   2  134.80    6.89   0
 -18  -4  -2  140.77    6.94   0
 -18  -4  -2  165.72    6.81   0
  19   4  -2   24.73    6.09   0
 -19   4   2   22.53    6.49   0
 -19  -4  -2   24.32    6.51   0
 -19  -4  -2   21.98    6.27   0
  19   4   2   11.62    6.43   0
 -19  -4   2   26.16    6.34   0
 -19   4  -2   21.40    6.02   0
  19  -4  -2   24.18    6.28   0
 -19  -4   2   25.51    6.45   0
  19  -4   2   21.88    6.13   0
 -20   4   2   77.01    4.79   0
  20  -4  -2   57.26    6.35   0
 -20  -4   2   65.12    5.12   0
 -20  -4   2   71.44    6.62   0
  20   4  -2   84.25    6.48   0
 -20  -4  -2   67.39    6.65   0
  20   4   2   82.00    6.74   0
  20  -4   2   72.45    6.41   0
 -20  -4  -2   67.81    6.78   0
 -20   4  -2   84.04    6.63   0
   0  -5   2   -0.04   11.26   0
   0   5  -2    2.57   11.80   0
  -1   5  -2  852.96   17.59   0
  -1  -5   2  875.63   18.14   0
   1  -5   2  890.83   16.15   0
   1  -5  -2  847.41   19.86   0
   1   5  -2  906.48   15.15   0
  -1   5   2  884.53   21.56   0
  -2   5  -2  417.38   13.39   0
   2   5   2  415.95    9.91   0
  -2  -5   2  384.36   15.02   0
  -2  -5   2  412.85   15.27   0
   2  -5  -2  403.52   13.58   0
   2  -5   2  425.97   11.51   0
  -2   5   2  418.34   13.78   0
   2   5  -2  434.80   10.87   0
  -3  -5   2 2075.16   21.20   0
  -3   5   2 2247.97   20.05   0
   3   5   2 2202.19   14.64   0
   3  -5   2 2175.81   17.94   0
   3  -5  -2 2091.38   18.37   0
  -3  -5   2 2137.84   22.80   0
  -3   5  -2 2146.04   18.08   0
   3   5  -2 2234.97   16.52   0
  -4   5   2  417.99   11.55   0
   4  -5   2  431.26   11.24   0
   4   5   2  448.01    9.57   0
  -4  -5   2  408.66   12.52   0
   4   5  -2  431.22   10.69   0
   4  -5  -2  409.65   13.18   0
  -4  -5   2  428.91    9.81   0
   4   5   2  424.34   14.88   0
  -4   5  -2  416.95   11.17   0
  -4  -5  -2  408.17   14.65   0
  -5  -5  -2  519.96   14.14   0
  -5   5  -2  522.02   12.53   0
   5   5  -2  545.92   10.17   0
   5  -5  -2  523.54   10.94   0
   5   5   2  533.20    9.76   0
   5   5   2  505.21   14.17   0
  -5  -5   2  543.24   10.02   0
   5  -5   2  522.25   10.21   0
  -5  -5   2  506.54   11.18   0
  -5   5   2  525.83   11.20   0
  -5  -5  -2  512.11    7.98   0
  -6   5  -2   74.03    8.33   0
  -6   5   2   68.69    8.66   0
  -6  -5   2   71.42    9.62   0
   6   5   2   67.29   10.42   0
   6   5   2   67.73    8.02   0
  -6  -5  -2   67.96    9.95   0
   6  -5   2   72.49    8.34   0
  -6  -5   2   67.94    7.73   0
   6  -5  -2   75.00    8.46   0
  -6  -5  -2   78.06    8.23   0
  -7   5  -2 1317.61   12.27   0
  -7  -5  -2 1264.90   13.64   0
  -7  -5  -2 1314.97   11.56   0
  -7   5   2 1318.15   12.29   0
   7  -5  -2 1280.63   12.28   0
   7   5   2 1276.09   11.33   0
   7   5   2 1262.77   13.50   0
  -7  -5   2 1308.97   11.64   0
   7  -5   2 1336.57   12.24   0
  -7  -5   2 1262.91   14.19   0
   8  -5  -2  143.03    7.99   0
  -8   5   2  155.73    8.28   0
   8   5   2  144.67    9.76   0
  -8  -5  -2  152.99    8.53   0
   8  -5   2  155.53    8.02   0
  -8   5  -2  150.00    8.28   0
   8   5  -2  144.60    9.99   0
  -8  -5  -2  151.47    8.02   0
  -8  -5   2  150.94    9.67   0
  -8  -5   2  143.75    8.17   0
   9  -5   2  721.85   10.01   0
   9   5   2  741.79   11.94   0
  -9  -5  -2  743.49    7.91   0
  -9  -5   2  758.57    9.98   0
   9  -5  -2  722.91    9.82   0
  -9   5   2  739.88   10.06   0
   9   5  -2  709.39   10.74   0
  -9  -5   2  715.53   10.61   0
  -9  -5  -2  729.53   10.50   0
  -9   5  -2  738.99   10.17   0
 -10   5  -2   82.56    7.49   0
  10   5   2   78.50    7.38   0
 -10  -5   2   75.88    7.80   0
 -10  -5  -2   78.02    7.50   0
  10   5  -2   84.21    7.58   0
 -10  -5  -2   78.27    7.70   0
  10  -5  -2   74.14    7.73   0
 -10  -5   2   85.20    6.79   0
  10  -5   2   83.96    7.27   0
 -10   5   2   71.88    7.55   0
 -11  -5   2 1482.79   11.03   0
 -11  -5  -2 1547.64   11.37   0
  11   5  -2 1443.12   11.91   0
 -11  -5   2 1425.25   11.92   0
  11   5   2 1456.07   11.88   0
  11  -5   2 1477.70   11.13   0
  11  -5  -2 1501.24   11.08   0
 -11   5   2 1513.75   11.29   0
 -11  -5  -2 1367.01   13.42   0
 -11   5  -2 1495.73   11.07   0
  12  -5  -2    8.61    6.84   0
  12   5  -2   -0.11    7.04   0
 -12  -5   2    9.84    6.97   0
 -12  -5  -2    8.07    7.00   0
  12   5   2    6.55    7.12   0
 -12  -5  -2    8.80    7.16   0
 -12   5  -2    8.39    5.16   0
  12  -5   2   -0.53    6.79   0
 -12   5   2   14.46    7.24   0
 -12  -5   2   13.69    7.14   0
 -13  -5  -2   93.51    7.47   0
 -13  -5   2   93.78    7.51   0
  13  -5  -2   91.82    7.28   0
 -13   5   2  100.13    7.02   0
 -13   5  -2   97.85    7.04   0
 -13  -5   2   86.67    6.96   0
  13   5  -2  102.38    6.90   0
 -13  -5  -2   97.46    7.20   0
  13   5   2   88.77    8.72   0
  13  -5   2   89.23    6.95   0
  14   5   2  377.51    8.00   0
  14   5  -2  362.20    8.05   0
  14  -5  -2  360.46    7.70   0
 -14  -5  -2  364.36    8.15   0
 -14   5   2  388.62    7.86   0
 -14  -5   2  365.10    7.59   0
  14  -5   2  388.02    7.73   0
 -14  -5  -2  362.59    7.77   0
 -14  -5   2  394.16    8.33   0
 -14   5  -2  394.57    7.85   0
 -15  -5  -2  599.34    8.78   0
 -15   5  -2  629.77    8.50   0
  15   5   2  600.65    8.98   0
  15  -5  -2  572.38    8.47   0
  15  -5   2  592.85    8.20   0
 -15  -5  -2  597.56    6.92   0
 -15  -5   2  599.91    8.40   0
  15   5  -2  573.38    8.99   0
 -15   5   2  619.04    8.59   0
 -15  -5   2  571.84    8.99   0
 -16  -5   2  160.60    6.99   0
  16  -5   2  160.30    6.83   0
  16  -5  -2  154.93    6.91   0
 -16  -5  -2  148.68    7.66   0
 -16  -5   2  162.48    7.11   0
  16   5  -2  149.40    7.57   0
 -16   5   2  164.27    7.41   0
 -16   5  -2  142.69    6.88   0
 -16  -5  -2  156.98    7.13   0
  16   5   2  142.06    7.12   0
  17  -5   2  355.23    7.40   0
 -17  -5  -2  373.41    7.98   0
 -17   5  -2  365.31    7.62   0
 -17   5   2  385.65    7.74   0
 -17  -5   2  364.55    7.44   0
 -17  -5   2  352.80    8.20   0
  17   5  -2  332.01    7.67   0
  17  -5  -2  370.14    7.55   0
 -17  -5  -2  335.44    7.75   0
  17   5   2  344.94    7.84   0
 -18   5   2   18.60    6.45   0
 -18  -5   2    6.54    6.60   0
 -18   5  -2   10.76    6.56   0
 -18  -5  -2   18.96    6.45   0
  18   5   2    3.77    5.94   0
  18   5  -2    3.43    6.39   0
  18  -5   2   11.60    6.19   0
 -18  -5   2    0.93    6.36   0
 -18  -5  -2    9.41    6.85   0
  18  -5  -2    2.06    6.21   0
  19   5   2   98.34    6.95   0
 -19  -5   2  122.04    6.79   0
 -19   5  -2  114.46    7.10   0
 -19  -5   2  109.13    6.58   0
 -19   5   2  131.44    6.83   0
 -19  -5  -2  109.05    7.04   0
  19   5  -2   97.38    6.87   0
  19  -5   2  103.72    5.12   0
  19  -5  -2  101.87    5.06   0
 -19  -5  -2  115.67    6.88   0
 -20   5  -2    3.71    6.26   0
  20   5  -2    6.99    6.44   0
  20   5   2   17.79    6.42   0
 -20  -5   2   15.51    4.31   0
 -20   5   2   18.08    6.50   0
 -20  -5   2   13.47    6.43   0
 -20  -5  -2   10.00    6.64   0
  20  -5   2    7.32    6.35   0
 -20  -5  -2   24.23    6.04   0
  20  -5  -2    9.09    6.36   0
   0   6  -2 2251.36   23.42   0
   0  -6   2 2313.28   23.14   0
  -1   6  -2  190.43   11.65   0
  -1  -6   2  188.85   13.63   0
   1   6  -2  193.96   11.43   0
  -1   6   2  191.01   15.73   0
   1  -6   2  188.41   12.97   0
   2  -6   2 3729.63   24.25   0
   2   6   2 3789.45   17.21   0
  -2   6  -2 3669.19   24.07   0
   2   6  -2 3823.68   19.33   0
  -3   6  -2  223.26    9.50   0
  -3  -6   2  211.12   12.02   0
   3  -6   2  219.56    9.45   0
   3  -6  -2  213.19   11.23   0
   3   6  -2  229.21    8.78   0
   3   6   2  238.39    8.68   0
  -3   6   2  235.07   11.13   0
  -3  -6   2  218.38   12.60   0
   4  -6   2 2114.18   17.27   0
  -4   6   2 2127.14   17.86   0
   4   6  -2 2141.25   15.62   0
  -4  -6   2 2041.42   21.18   0
  -4  -6   2 2025.08   20.70   0
  -4  -6  -2 2028.88   29.00   0
   4   6   2 2073.17   13.37   0
   4  -6  -2 2059.52   17.73   0
  -4   6  -2 2075.60   16.09   0
  -5   6   2  492.10   10.16   0
  -5   6  -2  491.80   10.47   0
   5  -6  -2  468.23   10.21   0
  -5  -6  -2  486.84   14.14   0
   5  -6   2  496.87   12.03   0
   5   6   2  466.19   13.60   0
   5   6  -2  519.69    9.59   0
  -5  -6   2  486.17   11.93   0
   5   6   2  502.15    9.13   0
   6  -6   2 1931.72   14.15   0
  -6   6   2 1943.58   14.67   0
   6   6   2 1873.94   19.17   0
   6   6   2 2029.01   12.65   0
   6  -6  -2 1861.33   14.33   0
  -6   6  -2 1925.79   14.11   0
   6   6  -2 1997.41   13.36   0
  -6  -6  -2 1930.01   18.77   0
  -6  -6   2 1884.80   13.22   0
  -6  -6   2 1871.51   16.67   0
   7  -6   2  731.83   10.33   0
  -7  -6  -2  718.45    9.41   0
   7   6   2  743.29    9.52   0
   7  -6  -2  699.01   10.11   0
   7   6   2  686.66   12.44   0
  -7   6  -2  733.25   12.10   0
  -7   6   2  714.72   10.34   0
  -7  -6   2  728.40   10.07   0
  -7  -6  -2  695.83   12.68   0
  -7  -6   2  689.80   10.63   0
  -8   6   2  472.65    9.46   0
   8   6   2  477.50    8.43   0
   8  -6  -2  454.31    9.08   0
  -8  -6  -2  452.49   10.03   0
  -8  -6   2  439.24    9.57   0
  -8  -6   2  461.39    8.59   0
  -8  -6  -2  462.32    8.64   0
   8  -6   2  459.87    9.55   0
   8   6   2  452.92   11.14   0
  -8   6  -2  477.56   11.33   0
   9   6   2  318.21   10.14   0
  -9   6  -2  312.13    8.91   0
  -9   6   2  311.01    8.90   0
   9  -6   2  311.29    8.51   0
  -9  -6   2  310.09   10.07   0
  -9  -6  -2  295.10    7.65   0
   9  -6  -2  308.45    8.72   0
  -9  -6  -2  300.00    9.29   0
  -9  -6   2  313.33    8.41   0
 -10  -6   2 2128.40   12.62   0
 -10  -6  -2 2019.50   14.82   0
 -10  -6   2 2028.99   15.05   0
  10  -6   2 2018.73   12.50   0
 -10   6  -2 2046.10   12.83   0
 -10  -6  -2 2096.15   12.08   0
  10   6   2 1999.06   14.54   0
 -10   6   2 2054.01   13.11   0
  10  -6  -2 1991.30   12.74   0
  11  -6  -2  546.14    8.66   0
 -11   6   2  558.91    8.94   0
 -11  -6   2  581.19    8.72   0
  11  -6   2  537.66    8.88   0
  11   6  -2  526.64    9.39   0
 -11   6  -2  566.06    9.12   0
  11   6   2  533.37    9.24   0
 -11  -6  -2  541.37    9.65   0
 -11  -6   2  522.58    9.55   0
 -11  -6  -2  568.64    8.64   0
 -12  -6   2  168.66    9.33   0
 -12  -6   2  157.58    7.15   0
  12   6   2  165.33    7.72   0
 -12  -6  -2  161.53    7.20   0
  12  -6   2  155.74    7.55   0
  12   6  -2  157.60    7.91   0
 -12   6  -2  158.70    7.51   0
 -12  -6  -2  156.55    8.05   0
 -12   6   2  161.50    7.62   0
  12  -6  -2  155.89    7.30   0
 -13  -6   2  105.56    6.75   0
  13   6   2  114.44    7.19   0
 -13   6  -2  124.35    7.22   0
  13   6  -2  100.28    7.04   0
  13  -6  -2  109.35    6.97   0
 -13  -6   2  104.73    8.75   0
 -13  -6  -2  101.20    6.78   0
  13  -6   2  112.08    6.91   0
 -13  -6  -2  111.92    7.50   0
 -13   6   2  114.10    6.90   0
  14   6   2  470.49    8.76   0
 -14  -6  -2  457.17    8.94   0
  14  -6  -2  465.93    7.99   0
 -14   6  -2  475.25    8.02   0
 -14   6   2  485.77    8.20   0
 -14  -6  -2  496.33    7.98   0
  14  -6   2  464.94    7.82   0
 -14  -6   2  501.60    8.17   0
 -14  -6   2  488.30    8.61   0
  14   6  -2  471.63    8.47   0
 -15  -6  -2    9.93    6.72   0
 -15   6   2   14.63    6.54   0
  15  -6   2   -8.47    6.79   0
  15   6   2    0.05    6.79   0
 -15   6  -2   -4.14    7.01   0
  15   6  -2   13.45    6.37   0
 -15  -6   2   11.18    6.11   0
 -15  -6  -2   -4.21    6.49   0
  15  -6  -2    6.98    6.41   0
 -15  -6   2    0.92    6.86   0
  16   6  -2  311.04    7.83   0
 -16  -6  -2  316.82    7.63   0
 -16   6  -2  339.18    7.64   0
 -16  -6  -2  323.81    7.92   0
  16  -6  -2  302.97    7.25   0
 -16  -6   2  299.79    9.48   0
  16   6   2  319.53    7.80   0
  16  -6   2  305.77    7.40   0
 -16   6   2  320.69    7.67   0
 -16  -6   2  324.23    7.53   0
  17  -6  -2   33.35    6.38   0
 -17  -6   2   36.75    6.46   0
 -17   6   2   44.01    6.57   0
  17   6   2   36.15    6.32   0
 -17  -6   2   36.14    6.76   0
 -17  -6  -2   23.77    4.68   0
  17   6  -2   27.81    6.63   0
 -17   6  -2   43.64    4.99   0
  17  -6   2   35.99    6.64   0
 -17  -6  -2   26.32    6.97   0
 -18  -6  -2  308.22    8.10   0
 -18  -6   2  339.68    7.66   0
 -18   6  -2  325.92    7.64   0
  18   6  -2  303.84    9.60   0
 -18   6   2  341.17    7.47   0
 -18  -6  -2  261.37    7.47   0
  18  -6   2  280.68    7.64   0
 -18  -6   2  304.66    8.77   0
  18   6   2  309.49    8.08   0
  18  -6  -2  310.50    7.41   0
 -19   6   2    5.70    6.07   0
  19  -6   2    2.37    6.22   0
 -19  -6  -2    3.06    6.70   0
  19  -6  -2    8.27    6.01   0
  19   6   2    1.46    6.68   0
  19   6  -2    3.45    6.30   0
 -19  -6   2    7.84    6.34   0
 -19   6  -2   15.35    6.53   0
 -19  -6   2    8.79    6.64   0
 -19  -6  -2    6.92    4.45   0
   0  -7   2    1.18   12.48   0
   1  -7   2 4257.86   28.70   0
   1   7  -2 4227.30   19.48   0
  -2  -7   2   73.00   14.09   0
   2  -7  -2   74.40   11.35   0
   2   7  -2   69.06    7.96   0
  -2   7  -2   73.68   10.09   0
  -2   7   2   70.53   12.91   0
  -2  -7   2   66.18   12.76   0
   2  -7   2   77.96   10.26   0
   2   7   2   70.61    7.66   0
   3   7   2 2359.45   14.06   0
   3  -7  -2 2213.19   20.90   0
   3   7  -2 2379.31   15.01   0
  -3   7  -2 2224.04   18.47   0
  -3  -7   2 2267.97   26.01   0
   3  -7   2 2282.53   18.59   0
  -3  -7   2 2218.54   25.56   0
  -3   7   2 2265.37   21.11   0
  -4   7   2  624.98   12.64   0
   4  -7  -2  622.83   12.57   0
  -4  -7   2  595.50   14.95   0
   4   7   2  659.97    9.76   0
   4   7  -2  651.41   10.04   0
   4  -7   2  629.67   12.20   0
  -4  -7   2  613.66   15.62   0
  -4   7  -2  626.54   10.83   0
  -5   7  -2 1796.95   15.65   0
  -5  -7   2 1817.60   20.04   0
  -5  -7   2 1787.10   18.66   0
   5   7  -2 1857.45   13.34   0
  -5   7   2 1862.61   16.28   0
   5  -7   2 1847.07   14.67   0
  -5  -7  -2 1822.65   26.99   0
   5   7   2 1885.15   12.46   0
   5  -7  -2 1781.70   15.78   0
   6   7  -2    2.55    7.72   0
  -6   7  -2    6.78    7.91   0
  -6  -7  -2    8.19   12.30   0
  -6  -7   2    3.27   10.58   0
  -6   7   2    3.99    7.65   0
   6  -7   2    2.41    7.50   0
   6   7   2   -1.60    6.73   0
   6  -7  -2    5.05    7.48   0
  -7  -7   2 1466.94   16.31   0
  -7  -7  -2 1487.33   17.78   0
   7  -7   2 1459.90   12.22   0
  -7   7   2 1453.24   12.80   0
  -7   7  -2 1474.52   12.63   0
  -7  -7   2 1446.35   12.03   0
   7   7   2 1519.00   10.97   0
   7  -7  -2 1421.01   12.87   0
  -8  -7  -2   10.51    8.72   0
   8  -7   2    0.77    9.22   0
   8  -7  -2   10.93    7.29   0
  -8  -7   2   11.57    9.10   0
  -8   7  -2    1.10    7.69   0
  -8  -7   2   24.29    7.67   0
   8   7   2   14.71    6.80   0
  -8   7   2    8.66    7.65   0
   8   7   2   11.26    8.63   0
  -9  -7  -2  894.82   12.99   0
   9  -7  -2  848.22   10.19   0
   9   7   2  863.35    9.50   0
  -9   7   2  864.88   10.59   0
   9  -7   2  856.31   10.31   0
  -9  -7   2  898.83    9.95   0
  -9   7  -2  861.70   10.16   0
   9   7   2  871.98   12.54   0
  -9  -7   2  858.48   12.41   0
  -9  -7  -2  876.61    9.53   0
  10  -7   2  570.65    8.84   0
 -10  -7   2  533.79    8.72   0
  10  -7  -2  559.36    9.10   0
  10   7   2  573.33   11.22   0
 -10   7  -2  574.64    9.10   0
 -10  -7  -2  561.41    8.63   0
 -10  -7  -2  577.85   11.48   0
 -10   7   2  602.81    9.37   0
 -10  -7   2  557.56   10.78   0
  11  -7  -2 1047.85   11.64   0
  11   7   2 1057.38   12.62   0
 -11  -7   2 1088.59   12.36   0
 -11  -7  -2 1085.29   12.56   0
 -11  -7  -2 1096.24    9.71   0
 -11  -7   2 1097.56   10.17   0
 -11   7  -2 1002.16   10.02   0
 -11   7   2 1082.58   10.62   0
  11  -7   2 1042.05   10.05   0
 -12   7   2   49.85    6.98   0
 -12  -7  -2   40.22    4.56   0
 -12   7  -2   42.53    6.93   0
  12   7   2   45.76    6.78   0
 -12  -7   2   43.38    5.00   0
 -12  -7  -2   34.86    8.76   0
 -12  -7   2   53.89    6.97   0
  12  -7  -2   38.39    6.65   0
  12  -7   2   61.65    6.85   0
 -13  -7   2  373.79    7.73   0
 -13  -7   2  377.61    8.53   0
 -13   7   2  377.36    8.07   0
  13  -7   2  358.01    7.73   0
 -13  -7  -2  392.37    7.79   0
 -13  -7  -2  366.64    9.98   0
  13  -7  -2  351.79    7.93   0
  13   7   2  360.87    9.73   0
 -13   7  -2  365.16    8.02   0
 -14  -7   2    6.62    6.51   0
 -14   7   2   23.46    6.27   0
 -14  -7  -2   15.87    7.04   0
  14   7   2   15.02    7.08   0
 -14  -7   2   18.38    8.22   0
 -14  -7  -2    6.07    6.42   0
  14  -7  -2   13.76    6.29   0
  14  -7   2   11.77    6.23   0
 -14   7  -2   10.85    6.70   0
 -15  -7   2  472.19    8.69   0
  15  -7  -2  478.64    8.35   0
  15   7   2  534.67    8.94   0
 -15   7   2  531.81    8.60   0
 -15  -7  -2  532.36   10.44   0
  15  -7   2  481.50    8.35   0
 -15  -7  -2  489.80    8.12   0
 -15   7  -2  511.75    8.49   0
 -15  -7   2  502.82    8.19   0
 -16  -7  -2   13.86    6.67   0
  16  -7  -2    4.29    6.23   0
  16   7   2    8.17    7.96   0
 -16  -7  -2    8.67    6.20   0
 -16  -7   2   10.25    6.17   0
 -16  -7   2    6.61    8.35   0
  16  -7   2   20.41    6.39   0
 -16   7  -2    5.76    6.35   0
 -16   7   2    6.85    6.44   0
 -17  -7   2  206.31    5.72   0
 -17  -7  -2  195.31    7.24   0
  17  -7  -2  232.68    7.29   0
  17   7   2  233.71    7.49   0
 -17  -7   2  220.78    8.00   0
  17  -7   2  223.03    7.19   0
 -17   7   2  219.80    7.37   0
 -17  -7  -2  244.09    7.73   0
 -17   7  -2  232.29    7.29   0
  18   7   2  172.71    7.57   0
 -18  -7  -2  197.22    7.53   0
  18  -7   2  168.97    7.22   0
 -18   7  -2  182.67    7.55   0
 -18  -7   2  165.58    7.75   0
  18  -7  -2  176.65    7.40   0
 -18   7   2  169.42    7.40   0
 -18  -7  -2  155.36    7.08   0
 -18  -7   2  157.46    7.03   0
   0  -8   2 2708.70   28.86   0
   0   8  -2 2658.60   15.49   0
  -1  -8   2  108.40   16.35   0
  -1  -8   2  113.38   16.69   0
  -1   8  -2  118.58   13.42   0
   1   8   2  106.17    8.25   0
   1  -8   2  120.72   13.08   0
   1   8  -2  133.70    9.59   0
  -2   8  -2 2848.65   23.22   0
   2  -8   2 2877.05   23.31   0
   2   8   2 2852.88   14.96   0
   2   8  -2 2960.62   15.98   0
   3  -8  -2   45.76   11.18   0
  -3  -8   2   47.01   15.28   0
  -3   8  -2   51.34   10.11   0
   3  -8   2   46.52    9.78   0
   3   8   2   51.68    7.62   0
   3   8  -2   51.33    9.05   0
  -3   8   2   49.61   11.17   0
  -3  -8   2   46.74   14.12   0
   4   8   2  889.86   10.34   0
  -4   8  -2  841.74   13.20   0
  -4  -8   2  859.55   18.65   0
  -4   8   2  873.60   13.88   0
  -4  -8   2  857.49   19.76   0
   4  -8   2  851.17   13.13   0
   4   8  -2  855.88   10.38   0
   4  -8  -2  815.60   13.59   0
  -5  -8   2  373.22   14.07   0
  -5   8  -2  367.44   11.15   0
   5  -8   2  379.40    9.58   0
   5  -8  -2  370.82   11.05   0
  -5  -8   2  369.29   13.50   0
  -5   8   2  384.88   11.06   0
   5   8   2  391.14    8.41   0
   5   8  -2  395.26    9.19   0
  -6  -8   2 1832.98   20.02   0
  -6  -8  -2 1860.16   29.07   0
   6  -8  -2 1815.33   15.75   0
  -6   8   2 1872.71   15.94   0
   6   8  -2 1934.23   12.93   0
   6  -8   2 1863.01   15.55   0
   6   8   2 1962.40   12.25   0
  -6   8  -2 1851.57   14.44   0
  -6  -8   2 1872.20   19.61   0
   7  -8   2   35.66    7.53   0
  -7   8   2   32.49    7.72   0
  -7  -8  -2   37.84   11.96   0
  -7   8  -2   38.18    9.51   0
   7  -8  -2   32.78    7.50   0
  -7  -8   2   37.24    8.86   0
   7   8   2   42.49    7.02   0
   7   8  -2   33.53    7.35   0
   8  -8   2  214.28    9.79   0
  -8   8  -2  195.07    9.95   0
  -8  -8   2  206.82    9.93   0
  -8   8   2  203.07    9.55   0
   8  -8  -2  215.51    9.46   0
   8   8   2  225.05    7.57   0
  -8  -8  -2  220.09   11.99   0
  -9  -8   2   75.92    7.10   0
   9   8   2   62.61    6.79   0
  -9   8  -2   82.10    7.64   0
   9  -8  -2   78.75    7.32   0
  -9  -8  -2   68.72   10.29   0
  -9  -8   2   75.06    8.62   0
  -9   8   2   84.42    9.27   0
   9  -8   2   73.79    7.32   0
 -10  -8   2  613.13   10.92   0
  10  -8   2  616.42    9.13   0
 -10   8  -2  642.34    9.51   0
 -10  -8  -2  634.92   12.16   0
 -10   8   2  627.01    9.66   0
  10  -8  -2  619.80    9.52   0
 -10  -8   2  629.17    9.11   0
 -11  -8  -2   84.02    6.82   0
 -11  -8   2   76.82    6.88   0
  11  -8   2   86.81    8.77   0
 -11   8   2   94.99    7.43   0
  11  -8  -2   91.65    8.09   0
 -11  -8   2   87.15    7.03   0
 -11  -8  -2   81.66    8.85   0
  11   8   2   84.83    8.40   0
 -11   8  -2   84.43    7.75   0
 -12  -8  -2  990.14   12.50   0
 -12   8   2  958.92   10.37   0
 -12  -8   2  984.03   11.98   0
  12   8   2  962.41   10.89   0
 -12  -8   2  977.44    9.52   0
 -12  -8  -2 1005.78    9.84   0
 -12   8  -2  948.37   10.43   0
  12  -8   2  976.36   10.01   0
  12  -8  -2  987.54   10.05   0
 -13  -8   2   -8.16    6.90   0
 -13  -8   2   -5.90    6.61   0
 -13  -8  -2    1.33    8.24   0
  13  -8  -2    7.97    8.28   0
 -13   8  -2   -0.19    6.49   0
  13  -8   2    2.65    6.35   0
 -13   8   2   14.17    6.87   0
  13   8   2   -7.60    6.57   0
 -13  -8  -2   -4.81    6.51   0
 -14  -8  -2  259.16    7.35   0
 -14   8  -2  241.05    7.81   0
 -14  -8  -2  237.44    9.80   0
 -14   8   2  273.08    7.79   0
  14   8   2  241.35    8.98   0
 -14  -8   2  249.11    7.81   0
  14  -8   2  229.95    7.73   0
  14  -8  -2  232.18    7.62   0
 -14  -8   2  255.67    7.27   0
 -15   8   2   11.59    7.93   0
 -15  -8   2    9.69    6.53   0
  15  -8   2    6.28    6.42   0
  15   8   2    9.85    7.97   0
 -15  -8  -2    7.25    6.69   0
 -15   8  -2    9.76    6.46   0
 -15  -8  -2   11.49    6.52   0
  15  -8  -2    6.77    6.65   0
 -15  -8   2    7.98    6.36   0
 -16  -8  -2  189.74    9.08   0
 -16  -8  -2  185.76    5.65   0
  16  -8   2  192.18    7.28   0
  16  -8  -2  175.11    7.18   0
 -16   8  -2  177.27    7.28   0
 -16   8   2  217.48    7.25   0
  16   8   2  201.34    8.75   0
 -16  -8   2  170.00    7.24   0
 -16  -8   2  213.57    7.69   0
 -17   8   2    1.45    6.33   0
 -17  -8   2    1.86    8.28   0
  17   8   2    1.14    6.71   0
  17  -8   2   11.32    6.20   0
 -17  -8  -2    1.23    6.33   0
 -17  -8   2   10.04    6.34   0
 -17   8  -2    2.17    6.51   0
 -17  -8  -2   -0.20    6.78   0
  17  -8  -2    3.52    6.26   0
   0   9  -2    1.21    7.45   0
   0  -9   2    3.14   16.37   0
   1   9   2   88.63    7.65   0
   1   9  -2   87.39    7.64   0
   1  -9   2   86.91   12.04   0
  -2   9  -2   10.59   11.81   0
   2   9   2   10.83    8.91   0
   2  -9   2    6.40   11.35   0
   2   9  -2   12.93    7.19   0
   3  -9   2   19.94   10.11   0
   3   9  -2   28.14    7.35   0
  -3   9   2   23.20   11.84   0
   3   9   2   21.78    7.08   0
  -3   9  -2   19.25   10.27   0
   4  -9  -2  506.69   13.17   0
  -4   9   2  532.84   12.45   0
  -4   9  -2  507.11   11.84   0
   4   9  -2  562.55    9.24   0
   4  -9   2  518.02   11.55   0
   4   9   2  548.69    8.79   0
   5   9  -2  265.43    8.14   0
   5   9   2  258.32    7.94   0
  -5   9  -2  253.65   10.02   0
  -5   9   2  247.71   10.57   0
   5  -9   2  258.48    9.78   0
   5  -9  -2  247.09   10.59   0
  -5  -9   2  257.85   17.55   0
  -5  -9   2  258.43   17.29   0
   6  -9  -2   -5.79    8.11   0
   6  -9   2    4.71    8.66   0
  -6   9   2    6.69    6.91   0
  -6  -9   2    6.06   12.88   0
   6   9  -2   -3.78    6.86   0
  -6   9  -2    5.55    7.20   0
  -6  -9   2    8.18   11.18   0
   6   9   2    9.52    6.77   0
   7  -9  -2   20.20    6.86   0
  -7   9   2   18.81    8.47   0
   7   9   2   10.65    7.10   0
   7   9  -2   17.43    7.07   0
   7  -9   2   17.32    8.54   0
  -7  -9   2   13.73    9.96   0
  -7  -9   2   15.40   10.43   0
  -7   9  -2   22.56    7.64   0
  -8  -9   2    3.74    9.40   0
   8  -9   2    3.71    6.89   0
   8  -9  -2    5.23    6.77   0
  -8  -9   2    5.07    9.91   0
  -8   9  -2    6.65    6.72   0
  -8  -9  -2    2.83   12.11   0
   8   9   2   -4.99    6.55   0
  -8   9   2   -3.62    8.28   0
   9  -9   2   10.49    6.74   0
  -9  -9   2    4.15    9.62   0
   9   9   2   12.24    6.48   0
  -9  -9  -2   14.54   10.00   0
  -9   9  -2   10.13    8.57   0
   9  -9  -2   15.68    8.14   0
  -9   9   2    9.92    6.63   0
  10  -9   2  126.42    7.26   0
 -10   9  -2  121.80    8.82   0
 -10  -9  -2  108.78    9.10   0
 -10  -9   2  115.16    8.48   0
 -10   9   2  113.24    7.62   0
  10  -9  -2  120.09    7.37   0
 -11  -9   2   70.68    8.34   0
 -11   9  -2   60.66    7.00   0
 -11  -9  -2   69.79    8.65   0
  11  -9   2   66.25    6.76   0
  11  -9  -2   64.67    7.11   0
 -11   9   2   54.41    7.30   0
 -12  -9   2  293.79    9.52   0
 -12  -9   2  273.93    7.96   0
 -12   9   2  272.51    8.06   0
 -12   9  -2  293.13    8.14   0
 -12  -9  -2  281.73    9.96   0
  12  -9  -2  286.26    8.15   0
  12  -9   2  305.18    8.10   0
 -13   9  -2  352.82    9.70   0
  13  -9   2  373.63    9.69   0
  13  -9  -2  359.35    8.82   0
 -13  -9   2  382.73    9.20   0
 -13  -9  -2  376.53   10.19   0
 -13   9   2  390.57    8.92   0
 -13  -9   2  378.20    8.37   0
 -14   9  -2   31.20    6.91   0
 -14  -9  -2   31.32    6.71   0
  14  -9   2   31.69    6.86   0
 -14  -9   2   34.84    6.76   0
 -14   9   2   19.32    6.90   0
 -14  -9   2   26.34    6.79   0
  14  -9  -2   37.01    6.64   0
 -15  -9   2   18.14    7.98   0
 -15  -9  -2   16.50    6.90   0
 -15  -9   2   26.69    6.53   0
 -15  -9  -2   20.58    6.37   0
 -15   9   2   19.49    6.53   0
  15  -9   2   24.19    6.51   0
 -15   9  -2   16.38    6.52   0
  15  -9  -2   28.83    6.58   0
 -16   9  -2    4.95    6.78   0
 -16  -9  -2    0.45    6.28   0
 -16  -9   2   13.67    8.10   0
 -16   9   2   -0.50    8.29   0
  16  -9  -2    3.65    7.67   0
 -16  -9   2   -1.02    6.33   0
 -16  -9  -2   11.04    8.17   0
  16  -9   2   -0.03    6.43   0
   0  10  -2  167.88    8.05   0
  -1  10  -2  247.71    8.18   0
   1  10   2  258.86    7.64   0
   1  10  -2  250.76    8.29   0
   2  10  -2   99.55    7.58   0
   2  10   2   97.52    7.14   0
   2 -10   2  107.15   12.82   0
   3  10  -2  532.23    9.33   0
   3  10   2  533.56    8.66   0
   3 -10   2  512.77   13.60   0
  -3  10   2  503.32   20.26   0
  -3  10  -2  512.00   14.62   0
   4  10  -2   28.14    7.00   0
   4 -10   2   13.06   10.05   0
  -4  10   2   20.67    9.84   0
   4  10   2   15.04    6.90   0
  -4  10  -2   23.70    9.95   0
  -5  10  -2 1290.10   14.65   0
  -5  10   2 1345.68   15.82   0
   5 -10   2 1353.82   14.88   0
   5 -10  -2 1285.46   16.45   0
   5  10  -2 1395.82   12.63   0
   5  10   2 1375.05   11.09   0
  -6  10  -2   10.41    8.31   0
  -6  10   2    9.28    8.34   0
   6  10  -2    6.79    8.26   0
   6 -10   2    8.39    8.32   0
   6 -10  -2    1.68    9.82   0
   6  10   2    4.93    6.44   0
  -7  10   2    1.62    8.12   0
  -7 -10   2    6.23   13.68   0
   7 -10   2   10.05    6.83   0
   7 -10  -2    9.37    8.29   0
  -7  10  -2    7.46    8.28   0
  -7 -10   2    7.66   13.03   0
   7  10   2   12.40    6.32   0
   7  10  -2   12.30    6.76   0
   8  10   2    2.06    6.45   0
  -8  10  -2    9.17    8.30   0
  -8 -10   2    5.07   11.15   0
   8 -10   2    3.40    8.18   0
  -8  10   2    4.54    8.38   0
   8 -10  -2    5.73    6.76   0
  -8 -10   2    4.47   10.69   0
  -9 -10   2    7.58    9.62   0
  -9 -10  -2    9.01   14.67   0
   9 -10   2    3.43    8.25   0
  -9 -10   2    7.15   10.10   0
   9  10   2    0.70    6.36   0
   9 -10  -2   10.38    6.66   0
  -9  10  -2   -1.10    7.08   0
  -9 -10  -2    7.14   14.67   0
  -9  10   2    3.80    6.79   0
 -10  10  -2   13.15    8.31   0
 -10 -10  -2    9.26   10.92   0
 -10 -10   2   11.77    9.79   0
  10 -10  -2    7.48    8.12   0
  10 -10   2    1.63    6.72   0
 -10 -10   2   10.31    9.34   0
 -10  10   2    1.20    8.16   0
 -11  10   2   87.62    8.59   0
 -11  10  -2  105.64    7.43   0
 -11 -10  -2   99.41   10.47   0
  11 -10  -2   84.17    7.02   0
 -11 -10   2   98.14    8.84   0
  11 -10   2   94.86    7.21   0
 -12 -10   2   87.88    8.75   0
  12 -10   2   98.10    6.96   0
 -12 -10  -2   94.11   10.30   0
 -12  10   2   91.04    7.08   0
 -12  10  -2   96.10    8.47   0
  12 -10  -2   84.64    6.82   0
  13 -10  -2   -0.64    6.66   0
 -13  10  -2   -0.37    8.11   0
 -13 -10  -2    2.09    8.11   0
 -13  10   2   -5.31    6.67   0
 -13 -10   2    8.25    7.84   0
  13 -10   2    5.73    6.43   0
 -14 -10  -2  144.79    9.48   0
  14 -10  -2  137.91    7.71   0
 -14  10   2  173.21    7.69   0
  14 -10   2  162.07    7.13   0
 -14 -10   2  165.06    7.84   0
 -14  10  -2  155.58    7.24   0
 -15  10   2   -4.86    6.75   0
 -15  10  -2    2.67    8.45   0
  15 -10  -2    3.54    6.81   0
 -15 -10   2   -1.61    8.15   0
 -15 -10  -2    7.83    8.10   0
  15 -10   2   12.77    6.62   0
   0  11  -2   -4.63    8.15   0
   0  11   2   11.09    6.85   0
   1  11  -2  235.29    7.76   0
  -1  11  -2  234.08    8.01   0
   1  11   2  239.82    7.74   0
   2  11  -2   85.03    8.51   0
   2  11   2   78.75    6.63   0
   3 -11   2  286.30   14.34   0
   3  11   2  301.74    8.17   0
   3  11  -2  302.33    8.50   0
   4  11  -2   68.23    6.81   0
  -4  11   2   57.74   15.04   0
  -4  11  -2   62.42   10.06   0
   4 -11   2   59.32   10.02   0
   4  11   2   63.23    7.53   0
   5 -11   2  544.74   12.88   0
  -5  11   2  555.50   14.79   0
  -5  11  -2  535.29   11.99   0
   5  11   2  572.78    8.99   0
   5  11  -2  586.97    8.66   0
   6  11   2   -3.46    6.41   0
   6 -11   2    2.21    8.13   0
   6 -11  -2    4.03    9.44   0
  -6  11  -2    1.31    8.19   0
  -6  11   2    1.72    8.30   0
   6  11  -2   -1.75    6.75   0
   7  11   2  129.77    6.98   0
  -7  11   2  134.74    9.32   0
   7 -11   2  134.11    9.27   0
  -7  11  -2  138.49    9.03   0
   7 -11  -2  129.36    9.17   0
   7  11  -2  143.12    7.48   0
   8 -11  -2    4.46    8.37   0
   8 -11   2   17.38    8.12   0
  -8  11   2   13.95    8.07   0
   8  11   2    6.02    6.44   0
  -8  11  -2    9.66    6.63   0
  -9  11   2   63.17    6.68   0
   9 -11   2   56.38    8.49   0
  -9 -11   2   57.06   14.86   0
   9  11   2   62.56    6.86   0
  -9  11  -2   51.54    8.56   0
  -9 -11   2   56.84   15.25   0
   9 -11  -2   50.40    8.09   0
 -10 -11   2   11.31   11.84   0
 -10 -11   2   11.61   10.39   0
 -10  11  -2   15.18    6.49   0
  10 -11  -2   12.49    8.31   0
  10 -11   2   14.55    6.37   0
 -10  11   2    4.60    8.30   0
 -11 -11  -2   42.79   16.07   0
 -11  11   2   45.51    6.88   0
 -11 -11  -2   44.63   16.02   0
 -11 -11   2   47.48    9.77   0
  11 -11  -2   43.32    6.78   0
 -11  11  -2   55.22    6.91   0
 -11 -11   2   41.80   10.04   0
  11 -11   2   40.33    6.80   0
  12 -11  -2    2.72    7.79   0
 -12  11  -2   10.20    8.31   0
  12 -11   2    9.53    8.17   0
 -12 -11   2    6.11    9.58   0
 -12  11   2    9.33    6.56   0
 -12 -11  -2    3.40   10.76   0
 -12 -11   2    6.09    9.55   0
  13 -11  -2  197.74    9.46   0
 -13 -11   2  202.56   11.41   0
  13 -11   2  210.76    8.14   0
 -13  11   2  209.06    8.23   0
 -13  11  -2  261.86    8.15   0
 -13 -11  -2  209.87   13.10   0
 -13 -11   2  185.12   10.22   0
   0  12  -2  229.70    7.62   0
   0  12   2  230.40    7.73   0
   1  12  -2    0.68    8.64   0
  -1  12  -2   10.75    6.74   0
  -1  12   2   10.59    6.69   0
   1  12   2   -1.60    7.08   0
   2  12  -2  319.35    9.51   0
   2  12   2  310.89    8.02   0
  -2  12  -2  294.09    8.00   0
   3  12  -2    9.01    8.09   0
   3  12   2   -9.44    6.77   0
   4  12   2   76.65    8.18   0
   4 -12   2   68.63   12.23   0
   4  12  -2   75.40    6.98   0
  -5  12  -2   20.77   10.44   0
  -5  12   2   19.65   14.90   0
   5  12   2   26.83    6.66   0
   5 -12   2   19.74    9.52   0
   5  12  -2   30.43    6.56   0
  -6  12  -2  372.65   10.99   0
   6  12  -2  393.42   10.02   0
   6 -12   2  355.86   11.22   0
   6  12   2  377.76    8.03   0
  -6  12   2  384.72   13.79   0
   7 -12   2    7.99    9.39   0
   7  12   2    7.62    6.53   0
  -7  12  -2   10.51    9.19   0
  -7  12   2   -0.07    9.43   0
   7  12  -2   15.24    6.64   0
   8 -12   2    6.53    7.90   0
  -8  12  -2    4.37    7.90   0
   8 -12  -2    5.40    7.89   0
   8  12   2   -1.58    6.30   0
  -8  12   2   -0.29    7.72   0
  -9  12   2   39.16    8.13   0
  -9  12  -2   33.32    8.06   0
   9 -12  -2   32.41    8.29   0
   9  12   2   27.18    6.53   0
   9 -12   2   38.59    8.19   0
  10 -12  -2   28.15    8.61   0
  10 -12   2   44.13    8.69   0
 -10  12   2   47.58    8.63   0
 -10  12  -2   47.92    7.18   0
 -11  12  -2   17.31    8.45   0
  11 -12   2   22.16    6.85   0
 -11  12   2   23.88    8.33   0
  11 -12  -2   21.10    8.29   0
   0  13  -2    8.91    6.35   0
   0  13   2   10.98    7.90   0
   1  13  -2   91.37    7.06   0
   1  13   2   88.11    6.88   0
  -1  13   2   93.88    7.06   0
  -1  13  -2   87.68    6.87   0
   2  13  -2  104.68    8.62   0
   2  13   2   91.08    7.09   0
  -2  13  -2   97.05    8.19   0
  -2  13   2  110.73    8.46   0
   3  13   2   60.55    6.70   0
   3  13  -2   64.32    7.18   0
  -3  13  -2   55.25    8.22   0
   4  13   2  176.98    7.52   0
   4  13  -2  181.35    7.66   0
   5  13  -2  185.20    7.85   0
   5  13   2  171.57    7.72   0
   6 -13   2    7.62   10.42   0
   6  13  -2    0.00    8.13   0
  -6  13  -2    3.86   10.21   0
   6  13   2   12.45    6.43   0
  -7  13  -2   73.16   10.34   0
   7 -13   2   74.23   10.21   0
   7  13   2   89.65    7.05   0
   7  13  -2   65.85    7.21   0
  -7  13   2   73.01   11.27   0
  -8  13   2    2.87    9.26   0
   8  13   2    3.55    6.50   0
  -8  13  -2    7.27    8.16   0
   8 -13   2    4.26    9.05   0
   0  14  -2   87.90    7.25   0
   0  14   2   60.33    7.38   0
   1  14   2   48.99    8.59   0
   1  14  -2   55.03    8.35   0
  -1  14   2   43.83    7.11   0
  -1  14  -2   32.06    8.31   0
   2  14  -2  128.43    7.47   0
  -2  14   2  124.34    7.46   0
  -2  14  -2  134.67    7.36   0
   2  14   2   98.96    7.49   0
  -3  14  -2   16.47    8.15   0
  -3  14   2    5.83    6.64   0
   3  14   2   24.96    6.68   0
   3  14  -2   15.23    8.11   0
   4  14  -2   46.46    6.98   0
  -4  14  -2   65.50    7.13   0
   4  14   2   63.23    7.13   0
   0   0  -3  -10.05   19.42   0
   0   0   3  -10.88   18.60   0
   1   0   3    1.19   18.47   0
   1   0   3   -0.19   18.58   0
  -1   0  -3    0.00   13.63   0
  -1   0  -3    0.11   18.66   0
   2   0   3    3.46   17.06   0
  -2   0   3   -2.12   16.33   0
  -2   0  -3    5.38   17.53   0
   2   0   3   -4.39   17.17   0
  -2   0  -3   -1.41   17.34   0
  -3   0  -3    2.66   16.03   0
   3   0   3    0.90   16.01   0
  -3   0   3    6.94   15.62   0
  -3   0  -3    8.66   16.58   0
   3   0  -3    8.74   15.43   0
   4   0   3   11.63   14.31   0
  -4   0  -3    2.35   10.72   0
  -4   0  -3    8.32   14.06   0
  -4   0   3    2.87   14.64   0
   4   0  -3    6.43   14.02   0
  -5   0  -3   -0.70    8.62   0
  -5   0   3    0.43   11.65   0
   5   0   3   -4.65   11.71   0
   5   0  -3    0.64   11.45   0
   6   0  -3    6.23    9.98   0
  -6   0   3   -3.59   10.12   0
   6   0   3    7.85    7.52   0
  -6   0  -3    7.80   10.58   0
  -7   0  -3    2.72    8.96   0
   7   0  -3   -2.04    8.91   0
  -7   0   3   -6.42    6.64   0
   7   0   3    0.89    8.75   0
  -8   0   3    3.24    9.07   0
   8   0   3    1.12    8.37   0
  -8   0  -3    8.52    8.85   0
   8   0  -3    0.91    6.69   0
  -9   0  -3    3.77    6.02   0
   9   0  -3   -3.03    8.15   0
  -9   0   3   -6.09    8.36   0
   9   0   3   12.80    8.38   0
  10   0   3    6.10    7.97   0
  10   0  -3   -4.44    8.09   0
 -10   0   3    0.95    8.12   0
 -10   0  -3   10.07    5.97   0
  11   0  -3    2.66    7.38   0
 -11   0  -3    2.78    7.48   0
  11   0   3   11.50    7.45   0
 -11   0   3    5.24    7.42   0
 -12   0   3   -3.65    7.58   0
  12   0  -3   10.94    7.38   0
 -12   0  -3    1.71    7.70   0
  12   0   3   -5.05    7.24   0
  13   0  -3    3.90    7.30   0
  13   0   3    2.64    7.47   0
 -13   0   3    0.23    7.31   0
 -13   0  -3   -6.27    5.58   0
  14   0  -3    5.94    7.00   0
 -14   0  -3    3.46    7.62   0
  14   0   3   15.83    7.06   0
 -14   0   3   16.88    7.15   0
 -15   0   3   14.98    6.89   0
 -15   0  -3    4.44    6.86   0
  15   0  -3    8.80    4.73   0
  15   0   3   10.55    6.58   0
  16   0   3    4.95    6.80   0
 -16   0  -3    4.41    5.10   0
 -16   0   3    2.17    6.89   0
  16   0  -3    2.03    6.82   0
 -16   0  -3   -3.00    6.73   0
 -17   0  -3   -5.19    6.65   0
  17   0  -3  -10.25    6.35   0
 -17   0  -3    8.71    6.44   0
  17   0   3   -3.01    6.45   0
 -17   0   3   -3.32    6.60   0
  18   0  -3   -3.03    6.52   0
 -18   0   3   -5.55    6.75   0
 -18   0  -3   18.05    6.65   0
 -18   0  -3    7.32    6.49   0
  18   0   3   -0.29    6.52   0
 -19   0  -3   -3.26    6.42   0
 -19   0  -3   -4.37    6.18   0
  19   0   3  -13.54    6.20   0
 -19   0   3   12.09    6.46   0
  19   0  -3   13.34    6.47   0
  20   0  -3   12.42    6.30   0
  20   0   3    9.48    5.82   0
 -20   0  -3    0.55    6.10   0
 -20   0   3   -0.39    6.53   0
 -20   0  -3   10.52    6.06   0
  21   0   3    2.71    6.51   0
 -21   0  -3   -9.41    6.71   0
 -21   0   3    8.21    6.05   0
  21   0  -3    8.73    6.10   0
 -21   0  -3    7.65    6.47   0
   0   1  -3   11.52   19.00   0
   0  -1   3    9.51   12.81   0
   0  -1  -3   16.65   18.79   0
   0   1   3   13.50   18.23   0
  -1   1  -3 1191.87   23.00   0
   1  -1   3 1183.27   22.51   0
  -1  -1  -3 1178.54   24.30   0
   1   1   3 1175.53   27.05   0
  -1   1  -3 1263.63   35.81   0
   2  -1  -3  887.33   20.13   0
   2   1   3  936.44   19.86   0
   2  -1   3  907.08   20.30   0
  -2   1   3  867.12   20.54   0
  -2  -1  -3  768.81   18.88   0
   2   1   3  913.09   20.92   0
  -2  -1  -3  914.51   21.20   0
  -2   1  -3  904.78   20.79   0
   3  -1  -3  223.01   16.12   0
  -3  -1  -3  273.70   16.79   0
   3  -1   3  243.08   16.87   0
  -3   1   3  231.42   16.50   0
  -3  -1   3  237.23   16.64   0
   3   1   3  239.62   16.97   0
   3   1   3  267.57   12.27   0
  -3  -1  -3  242.37   17.62   0
  -3   1  -3  240.30   17.18   0
  -4   1  -3 7897.77   31.05   0
   4  -1  -3 7470.72   30.13   0
   4  -1   3 7729.50   30.54   0
  -5  -1  -3   82.66   11.71   0
   5   1  -3   80.93   11.58   0
   5  -1   3   87.99   11.73   0
  -5  -1  -3   84.45   12.22   0
  -5   1   3   76.65   11.68   0
   5   1   3   83.78   11.91   0
  -5  -1   3   78.43   11.90   0
   5  -1  -3   68.46   11.45   0
  -5   1  -3   82.53   12.09   0
  -6   1   3  114.81   10.21   0
  -6  -1   3  135.10    8.03   0
  -6   1  -3  128.10   10.57   0
   6   1  -3  127.05   10.50   0
   6  -1  -3  117.14   10.00   0
   6   1   3  136.23   10.81   0
  -6  -1  -3  131.49   11.26   0
   6  -1   3  118.97   10.01   0
  -6  -1  -3  126.67   10.33   0
  -7   1  -3 1006.11   12.20   0
  -7   1   3  990.20   12.09   0
   7  -1   3 1019.66   12.17   0
   7  -1  -3  990.03   12.01   0
   7   1  -3  968.21   11.52   0
  -7  -1  -3  996.94   11.76   0
  -7  -1  -3  983.87   12.03   0
   7   1   3  979.44   10.21   0
  -7  -1   3  990.64   11.83   0
   8  -1  -3 1744.55   13.63   0
   8   1   3 1749.25   11.95   0
  -8   1  -3 1826.46   13.76   0
  -8  -1  -3 1800.95   13.25   0
  -8   1   3 1807.64   13.61   0
  -8  -1  -3 1797.15   13.60   0
   8   1  -3 1767.66   13.30   0
   8  -1   3 1793.71   13.51   0
  -8  -1   3 1747.62   13.21   0
  -9  -1   3  662.61    9.97   0
   9  -1  -3  652.97    8.31   0
  -9  -1  -3  658.76   10.05   0
   9   1  -3  635.98    8.14   0
  -9  -1  -3  667.63   10.20   0
  -9   1  -3  684.20   10.44   0
   9  -1   3  676.53   10.33   0
   9   1   3  668.96   10.28   0
  -9   1   3  700.54   10.48   0
 -10   1  -3    3.89    5.87   0
 -10  -1  -3    7.47    7.75   0
  10  -1   3   10.26    5.80   0
 -10  -1   3   -1.89    7.62   0
 -10   1   3    1.34    5.80   0
  10   1  -3    4.45    7.49   0
  10   1   3   -1.68    5.39   0
  10  -1  -3    5.16    5.65   0
 -10  -1  -3    5.93    7.87   0
  11  -1   3  735.74    9.47   0
 -11  -1  -3  705.87    9.69   0
  11   1  -3  709.50    9.42   0
 -11   1   3  729.47    7.84   0
 -11   1  -3  715.36    9.80   0
 -11  -1   3  689.52    9.73   0
  11   1   3  687.72    9.54   0
 -11  -1  -3  703.91    9.46   0
  11  -1  -3  750.31    9.37   0
 -12   1  -3  124.75    7.76   0
  12   1   3  129.53    7.34   0
 -12  -1  -3  129.64    7.66   0
  12   1  -3  119.69    5.42   0
  12  -1   3  131.69    7.57   0
  12  -1  -3  123.74    7.36   0
 -12   1   3  134.75    5.93   0
 -12  -1  -3  121.92    5.56   0
 -12  -1   3  118.43    7.86   0
 -13  -1  -3   -6.54    7.72   0
  13  -1   3   -2.21    7.36   0
  13   1  -3    2.74    7.32   0
 -13   1   3   -5.81    7.61   0
 -13   1  -3    9.43    7.72   0
 -13  -1  -3   15.97    7.40   0
 -13  -1   3    3.25    7.54   0
  13  -1  -3    5.50    7.41   0
  13   1   3   -0.27    7.35   0
 -14  -1   3    0.87    7.09   0
 -14  -1  -3    5.89    7.17   0
  14   1   3    6.86    6.99   0
 -14   1  -3    1.11    7.43   0
  14  -1   3    4.28    7.03   0
 -14  -1  -3    0.77    7.09   0
 -14   1   3   12.03    7.12   0
  14  -1  -3    8.29    7.15   0
  14   1  -3   12.05    6.84   0
 -15  -1  -3  135.61    6.95   0
  15  -1   3  113.10    6.93   0
 -15   1   3  127.69    7.19   0
  15   1   3  138.32    6.83   0
 -15   1  -3  119.97    5.37   0
 -15  -1   3  134.18    7.15   0
  15   1  -3  127.82    7.03   0
 -15  -1  -3  127.47    7.01   0
  15  -1  -3  124.11    6.93   0
 -16  -1   3   12.20    6.63   0
 -16  -1  -3   14.29    6.86   0
 -16   1   3   18.26    4.76   0
  16   1  -3   30.70    6.66   0
 -16  -1  -3   -0.72    6.82   0
  16  -1  -3   11.29    6.66   0
  16  -1   3    4.11    6.74   0
 -16   1  -3   15.53    7.06   0
  16   1   3    9.17    6.68   0
 -17  -1  -3    5.12    6.66   0
  17  -1   3   17.31    6.46   0
 -17  -1   3   15.91    6.73   0
 -17  -1  -3   13.61    6.67   0
  17   1  -3   23.80    4.34   0
 -17   1   3   13.16    6.62   0
  17  -1  -3   -1.88    6.51   0
  17   1   3    3.24    6.60   0
 -17   1  -3   15.24    6.69   0
 -18  -1   3   58.95    4.96   0
 -18  -1  -3   67.52    6.57   0
  18   1  -3   70.17    6.45   0
 -18   1  -3   62.58    6.73   0
 -18  -1  -3   62.53    6.81   0
  18   1   3   72.48    6.63   0
 -18   1   3   62.23    6.71   0
  18  -1  -3   76.66    6.64   0
  18  -1   3   61.54    6.63   0
 -19  -1  -3   72.58    6.54   0
 -19  -1  -3   78.55    6.69   0
 -19   1  -3   73.35    6.72   0
  19   1   3   67.95    6.42   0
  19  -1   3   64.69    6.56   0
 -19   1   3   70.81    6.63   0
  19  -1  -3   77.89    6.61   0
  19   1  -3   70.68    6.68   0
 -19  -1   3   85.86    6.80   0
 -19   1  -3   69.42    6.57   0
  20   1   3  112.03    5.21   0
  20  -1   3  120.58    4.99   0
 -20  -1  -3  143.98    7.00   0
 -20   1  -3  123.48    6.84   0
 -20   1   3  123.88    6.83   0
 -20  -1  -3  133.92    6.73   0
 -20  -1   3  130.98    6.90   0
  20   1  -3  110.92    6.77   0
  20  -1  -3  127.35    6.72   0
 -20   1  -3  128.11    6.85   0
  21  -1  -3   10.43    6.34   0
  21   1   3    6.05    6.34   0
 -21  -1   3   -1.67    4.43   0
  21   1  -3    4.43    6.42   0
 -21  -1   3   -0.55    4.35   0
  21  -1   3   -1.76    6.40   0
 -21  -1  -3    5.44    6.17   0
 -21   1  -3    8.70    6.42   0
 -21   1   3    8.26    4.48   0
 -21   1  -3   10.20    6.42   0
 -21  -1  -3    4.14    6.39   0
   2  -2   3 3684.57   26.75   0
   2  -2  -3 3590.44   29.97   0
  -2   2   3 3528.27   28.12   0
  -2  -2  -3 3576.91   31.36   0
  -2   2  -3 3603.22   26.82   0
   2   2   3 3672.56   24.94   0
  -2  -2   3 3767.90   29.69   0
   2   2   3 3675.97   31.34   0
  -3   2  -3 4695.02   26.72   0
   3  -2  -3 4674.66   27.43   0
   3   2   3 4980.38   25.56   0
  -3  -2   3 4633.26   27.31   0
  -3  -2  -3 4806.42   32.49   0
   3  -2   3 4969.17   27.10   0
  -3   2   3 4625.26   27.34   0
  -3  -2  -3 4788.90   25.46   0
   4  -2  -3 2932.53   20.67   0
   4  -2   3 2885.92   20.32   0
  -4   2   3 2895.34   20.70   0
   4   2   3 2968.25   22.56   0
  -4  -2  -3 2996.97   19.81   0
   4   2   3 2992.33   19.59   0
  -4  -2   3 2789.60   22.24   0
  -4  -2  -3 2899.79   24.65   0
  -4   2  -3 2868.82   20.53   0
   5   2   3  459.49   12.13   0
  -5  -2   3  442.56   12.38   0
  -5  -2  -3  451.98    9.21   0
   5  -2  -3  436.32   12.29   0
   5   2   3  457.22    9.00   0
   5   2  -3  442.63   12.40   0
  -5  -2  -3  454.38   12.48   0
  -5   2  -3  452.48   12.59   0
   5  -2   3  461.08   12.46   0
  -5   2   3  446.27   12.55   0
   6  -2  -3   66.34    9.56   0
  -6  -2  -3   70.69    9.60   0
   6   2  -3   60.41    9.66   0
  -6  -2  -3   54.81   11.73   0
   6  -2   3   64.81    9.44   0
   6   2   3   72.03    9.57   0
  -6   2  -3   65.05    9.75   0
  -6  -2   3   56.64    9.90   0
  -6   2   3   58.86    9.73   0
  -7  -2   3 5083.55   20.85   0
  -7   2   3 5297.39   20.35   0
   7   2  -3 5000.03   20.41   0
  -7  -2  -3 5138.89   20.09   0
   7  -2   3 5199.34   20.05   0
  -7  -2  -3 5159.74   21.24   0
  -7   2  -3 5364.74   20.26   0
   7   2   3 5215.32   21.31   0
   7  -2  -3 5103.71   20.08   0
   8   2   3 2422.26   14.81   0
  -8  -2  -3 2498.20   14.98   0
  -8   2   3 2410.33   14.45   0
   8  -2   3 2442.89   13.06   0
   8   2  -3 2373.22   14.60   0
  -8  -2   3 2435.67   14.75   0
  -8  -2  -3 2533.45   14.69   0
  -8   2  -3 2465.62   14.68   0
   8  -2  -3 2412.94   14.34   0
  -9   2  -3  434.85    9.45   0
   9   2  -3  429.59    9.28   0
  -9   2   3  436.54    9.35   0
   9  -2  -3  435.80    9.25   0
   9   2   3  446.47    9.24   0
  -9  -2  -3  438.53    9.65   0
   9  -2   3  437.62    9.55   0
  -9  -2   3  433.82    9.44   0
  -9  -2  -3  447.66    9.73   0
 -10  -2   3    2.67    7.30   0
 -10   2  -3   -0.78    7.95   0
  10   2  -3    5.52    7.38   0
 -10  -2  -3    4.30    7.82   0
 -10   2   3   21.04    7.90   0
  10  -2  -3   -1.09    7.64   0
  10   2   3    7.38    7.55   0
  10  -2   3    4.79    7.61   0
 -10  -2  -3    4.91    7.67   0
 -11  -2  -3  343.15    8.28   0
  11   2  -3  354.28    8.16   0
 -11  -2  -3  342.42    8.78   0
 -11  -2   3  328.92    8.30   0
 -11   2  -3  340.74    8.48   0
  11   2   3  333.87    8.52   0
  11  -2   3  349.73    8.80   0
 -11   2   3  337.96    6.56   0
  11  -2  -3  343.49    8.53   0
  12   2   3  593.51    8.81   0
 -12  -2  -3  577.13    7.40   0
  12   2  -3  586.65    8.55   0
 -12   2  -3  624.45    9.55   0
 -12  -2   3  588.31    8.58   0
 -12   2   3  612.18    9.21   0
  12  -2  -3  570.63    7.42   0
 -12  -2  -3  615.06    9.35   0
  12  -2   3  595.22    9.33   0
  13  -2  -3   11.84    7.31   0
 -13  -2  -3   13.03    7.08   0
 -13   2   3    6.92    7.47   0
 -13  -2  -3   10.74    7.35   0
  13   2  -3    0.04    6.67   0
 -13   2  -3    2.58    5.40   0
 -13  -2   3    0.62    7.08   0
  13  -2   3    6.64    7.48   0
  13   2   3   13.55    7.08   0
 -14   2  -3    7.86    7.21   0
  14   2  -3    6.31    4.98   0
  14  -2  -3   23.78    6.94   0
 -14  -2   3   29.11    7.05   0
 -14  -2  -3   26.70    7.06   0
 -14   2   3    9.94    7.18   0
  14  -2   3   16.37    7.03   0
 -14  -2  -3   22.16    7.19   0
  14   2   3   14.95    6.62   0
  15   2  -3   95.04    6.86   0
 -15  -2  -3   65.21    5.07   0
 -15   2   3   82.29    6.74   0
 -15  -2   3   77.55    6.85   0
 -15   2  -3   78.52    5.21   0
  15  -2  -3   69.05    6.67   0
  15   2   3   82.21    6.73   0
  15  -2   3   80.64    6.94   0
 -15  -2  -3   75.16    5.32   0
  16  -2  -3  112.39    6.89   0
  16   2  -3  111.71    6.58   0
  16   2   3  111.29    6.77   0
 -16   2  -3  122.57    7.15   0
 -16  -2   3  119.52    6.71   0
 -16  -2  -3  114.67    7.04   0
  16  -2   3  108.40    7.05   0
 -16  -2  -3  121.77    7.17   0
 -16   2   3  114.46    7.08   0
  17   2  -3   68.88    6.73   0
 -17   2   3   67.02    6.70   0
 -17  -2   3   45.38    6.60   0
 -17   2  -3   60.94    6.68   0
 -17  -2  -3   63.16    6.90   0
  17  -2  -3   50.99    4.77   0
 -17  -2  -3   58.91    5.01   0
  17   2   3   57.50    6.74   0
  17  -2   3   70.90    6.60   0
 -18   2  -3   25.70    6.57   0
 -18  -2  -3    6.29    6.51   0
 -18  -2   3    6.22    4.65   0
 -18  -2  -3   -4.76    6.42   0
 -18  -2   3    9.47    6.36   0
 -18   2   3    5.01    6.76   0
  18  -2   3    5.62    4.69   0
  18   2   3   11.15    6.20   0
  18  -2  -3    6.94    4.61   0
  18   2  -3   17.40    6.49   0
  19   2   3   73.95    6.73   0
 -19   2  -3   77.60    6.81   0
 -19  -2  -3   83.82    6.54   0
  19  -2   3   83.23    6.76   0
 -19  -2   3   77.37    6.68   0
 -19  -2  -3   75.33    6.84   0
 -19  -2   3   86.33    6.77   0
  19  -2  -3   64.70    4.85   0
  19   2  -3   89.70    6.61   0
 -19   2   3   86.17    6.66   0
 -20  -2   3   13.90    6.28   0
 -20  -2  -3   16.02    6.21   0
  20   2   3   11.92    6.22   0
 -20  -2  -3    4.87    4.44   0
 -20  -2   3   -6.44    6.29   0
 -20   2  -3   -0.30    4.52   0
 -20   2   3   12.57    6.41   0
  20  -2  -3   10.85    6.38   0
  20  -2   3    9.67    6.39   0
  20   2  -3   10.07    6.21   0
 -21  -2  -3   -1.17    6.10   0
 -21   2  -3   -8.41    6.20   0
  21   2  -3    6.23    6.24   0
 -21  -2  -3    9.45    6.23   0
  21  -2  -3   -3.78    6.35   0
  21   2   3    6.07    4.30   0
 -21   2  -3    3.88    4.50   0
 -21  -2   3    1.73    6.16   0
   0   3   3    1.97   18.69   0
   0   3  -3   18.74   16.66   0
   0   3   3    0.14   17.57   0
   0  -3   3   24.75   16.36   0
  -1  -3   3 7286.58   36.57   0
   2  -3   3 1644.76   20.97   0
   2  -3  -3 1555.93   21.53   0
  -2   3  -3 1616.65   19.01   0
   2   3   3 1627.80   17.09   0
  -2  -3  -3 1588.62   27.34   0
  -2   3   3 1574.30   19.98   0
  -2  -3   3 1651.56   19.74   0
   2   3  -3 1680.71   20.18   0
   2   3   3 1625.62   26.80   0
   3  -3   3 1262.33   15.89   0
  -3   3  -3 1235.59   18.10   0
   3   3   3 1266.30   14.89   0
  -3  -3   3 1333.55   16.21   0
  -3  -3   3 1236.54   18.03   0
  -3  -3  -3 1249.64   20.96   0
   3  -3  -3 1205.99   16.13   0
   3   3   3 1274.65   20.77   0
  -3   3   3 1279.48   16.61   0
  -4   3   3 1026.68   14.14   0
   4  -3   3 1032.25   14.28   0
   4   3   3 1035.79   17.61   0
   4  -3  -3 1029.80   14.32   0
   4   3   3 1062.95   13.48   0
  -4  -3   3 1066.54   13.72   0
  -4  -3  -3 1003.99   16.06   0
  -4  -3  -3 1026.54   13.61   0
  -4   3  -3 1040.99   14.50   0
  -4  -3   3 1022.60   15.29   0
   5  -3  -3  843.40   12.27   0
  -5   3   3  849.06   12.53   0
   5   3   3  905.86   11.92   0
  -5   3  -3  860.32   12.76   0
   5   3   3  858.76   15.58   0
  -5  -3  -3  856.85   15.96   0
  -5  -3   3  891.43   12.04   0
  -5  -3  -3  869.89   12.03   0
  -5  -3   3  833.27   12.03   0
   5  -3   3  857.49   12.66   0
   6  -3   3    9.71    8.60   0
   6   3  -3    6.89    8.48   0
  -6  -3   3    9.76    9.86   0
   6   3   3    4.60    8.57   0
  -6  -3   3   10.36    8.25   0
   6   3   3   10.76    9.26   0
  -6   3   3    5.51    8.81   0
  -6  -3  -3    9.64    8.72   0
  -6  -3  -3    8.35    9.56   0
  -6   3  -3   12.61    8.77   0
   6  -3  -3    7.62    8.64   0
  -7  -3  -3   61.29    8.43   0
  -7   3   3   62.66    8.47   0
   7   3   3   63.99    8.74   0
  -7   3  -3   59.91    8.77   0
  -7  -3   3   62.33    7.81   0
  -7  -3  -3   67.21    6.93   0
   7   3  -3   62.42    7.96   0
   7  -3  -3   61.50    8.34   0
  -7  -3   3   67.09    8.30   0
   7  -3   3   60.90    6.24   0
   8   3  -3  105.94    8.27   0
  -8  -3  -3  114.70    8.93   0
   8  -3  -3  111.87    7.98   0
  -8  -3  -3  111.41    8.66   0
   8   3   3  105.27   10.59   0
  -8  -3   3   97.57    7.81   0
  -8   3  -3  100.54    6.24   0
  -8   3   3  105.39    8.21   0
  -8  -3   3   96.89    8.23   0
   8  -3   3  110.76    8.40   0
  -9  -3  -3  461.79    9.81   0
  -9  -3   3  464.81    9.08   0
  -9  -3  -3  513.60    9.47   0
   9   3  -3  458.28    9.30   0
  -9   3  -3  472.88    9.52   0
   9  -3  -3  453.45    9.18   0
  -9   3   3  461.23    9.38   0
   9  -3   3  466.68    9.32   0
  -9  -3   3  458.52    9.48   0
   9   3   3  467.75   10.60   0
 -10  -3   3   60.53    7.52   0
  10   3  -3   63.81    7.70   0
  10  -3  -3   55.83    7.80   0
 -10  -3   3   59.02    7.68   0
  10   3   3   61.17    7.90   0
 -10   3   3   47.92    7.80   0
 -10  -3  -3   71.37    9.82   0
 -10   3  -3   57.55    8.04   0
 -10  -3  -3   70.44    8.16   0
  10  -3   3   68.04    7.84   0
 -11   3  -3   14.67    7.70   0
  11   3  -3   12.42    6.92   0
 -11  -3  -3   15.97    7.43   0
 -11   3   3    8.51    7.70   0
  11  -3   3   24.92    7.34   0
  11  -3  -3   24.78    7.01   0
  11   3   3   14.42    7.54   0
 -11  -3   3   19.90    7.77   0
 -11  -3  -3   21.60    7.25   0
 -11  -3   3   20.32    7.20   0
  12  -3  -3  508.08    8.55   0
 -12  -3  -3  531.53    9.40   0
 -12  -3   3  537.20    8.61   0
 -12  -3  -3  547.13    7.05   0
 -12   3  -3  530.42    9.01   0
 -12  -3   3  520.40    8.57   0
  12   3   3  528.95    8.73   0
  12  -3   3  531.11    8.80   0
  12   3  -3  507.01    8.67   0
 -12   3   3  519.94    7.25   0
 -13  -3   3  910.15    9.65   0
 -13   3  -3  918.96    9.68   0
 -13  -3  -3  892.62    9.87   0
  13   3  -3  878.02    9.27   0
 -13   3   3  941.86    9.76   0
 -13  -3   3  884.12    9.44   0
  13  -3   3  891.65    9.53   0
 -13  -3  -3  908.58    9.65   0
  13   3   3  895.62    9.61   0
  13  -3  -3  872.07    9.41   0
 -14  -3  -3   35.88    7.33   0
  14  -3  -3   48.98    6.73   0
 -14  -3   3   38.34    6.85   0
  14   3   3   40.25    7.20   0
 -14  -3   3   37.85    6.98   0
 -14  -3  -3   38.67    7.03   0
  14   3  -3   34.75    7.25   0
 -14   3  -3   41.02    5.17   0
  14  -3   3   39.78    6.87   0
 -14   3   3   38.28    5.16   0
  15  -3  -3  162.06    7.03   0
 -15  -3   3  174.90    6.96   0
 -15  -3   3  148.68    7.30   0
  15  -3   3  166.74    7.43   0
  15   3  -3  159.46    6.82   0
 -15   3  -3  183.17    7.52   0
  15   3   3  178.98    7.62   0
 -15  -3  -3  183.11    7.29   0
 -15  -3  -3  180.77    7.43   0
 -15   3   3  178.30    7.27   0
 -16  -3   3  523.70    8.26   0
 -16  -3  -3  513.02    8.09   0
 -16  -3   3  504.50    8.10   0
  16   3   3  482.44    8.12   0
 -16   3   3  503.18    8.18   0
 -16  -3  -3  504.61    8.17   0
  16  -3   3  507.28    8.05   0
  16  -3  -3  464.39    7.98   0
 -16   3  -3  499.77    6.68   0
  16   3  -3  491.87    7.93   0
 -17   3   3   12.12    6.63   0
  17   3  -3   -4.71    6.86   0
  17  -3   3   -1.29    6.39   0
 -17   3  -3   -4.04    6.57   0
 -17  -3   3    9.52    6.39   0
 -17  -3   3   10.89    6.11   0
 -17  -3  -3    8.36    6.66   0
  17  -3  -3    0.37    6.42   0
 -17  -3  -3    7.55    6.36   0
  17   3   3    7.07    6.51   0
  18  -3  -3  121.35    6.94   0
 -18  -3  -3  108.66    6.96   0
  18   3   3  114.50    6.65   0
 -18  -3   3  121.18    6.74   0
 -18   3   3  132.20    7.08   0
  18  -3   3  119.97    6.76   0
 -18  -3   3  131.14    6.79   0
 -18   3  -3  117.38    6.89   0
  18   3  -3  105.09    6.54   0
 -18  -3  -3  123.88    6.88   0
 -19  -3  -3   39.26    6.47   0
  19   3   3   30.84    6.65   0
 -19  -3   3   32.22    6.34   0
 -19  -3   3   42.50    6.45   0
 -19   3   3   32.52    6.38   0
  19  -3   3   39.27    6.65   0
 -19   3  -3   32.54    6.43   0
  19   3  -3   35.92    6.42   0
 -19  -3  -3   32.40    6.32   0
  19  -3  -3   36.42    6.30   0
  20  -3  -3   17.70    6.32   0
 -20  -3  -3   22.88    6.50   0
 -20  -3   3    6.82    6.43   0
 -20   3  -3   14.28    4.49   0
 -20   3   3    8.83    6.36   0
  20   3   3   19.46    6.50   0
 -20  -3   3   20.46    6.42   0
  20  -3   3   17.03    6.31   0
 -20  -3  -3   14.19    6.33   0
  20   3  -3    9.78    6.45   0
 -21  -3  -3   15.52    6.47   0
  21   3   3   27.42    6.26   0
 -21  -3   3   12.13    6.48   0
  21   3  -3   19.77    6.60   0
 -21   3  -3   24.32    4.73   0
 -21  -3  -3   19.29    6.47   0
 -21  -3   3   22.05    6.49   0
  21  -3  -3   27.67    4.46   0
   0   4  -3 3687.41   26.09   0
   0  -4   3 3774.35   27.29   0
   1  -4   3  760.27   16.69   0
  -1   4   3  780.05   18.36   0
   1   4  -3  797.77   16.73   0
  -1  -4   3  774.90   16.64   0
  -1   4  -3  747.86   15.08   0
   2  -4   3  640.18   15.27   0
  -2  -4  -3  609.15   23.83   0
   2  -4  -3  604.38   15.40   0
  -2   4   3  634.72   15.80   0
   2   4  -3  662.65   15.64   0
  -2  -4   3  625.79   15.42   0
   2   4   3  641.89   23.26   0
   2   4   3  647.29   11.84   0
  -2   4  -3  622.57   13.74   0
  -3   4   3 1571.90   16.95   0
  -3  -4   3 1474.67   17.70   0
   3   4   3 1583.68   13.95   0
   3   4  -3 1615.02   16.23   0
  -3   4  -3 1531.39   15.94   0
   3  -4  -3 1504.66   18.12   0
   3  -4   3 1579.82   15.81   0
   3   4   3 1557.14   23.14   0
  -3  -4  -3 1528.54   23.46   0
  -3  -4   3 1631.26   16.18   0
  -4   4   3  473.22   11.44   0
  -4  -4  -3  502.80   14.35   0
   4   4   3  505.14   15.56   0
   4  -4  -3  460.18   11.69   0
   4   4   3  517.79   10.35   0
   4  -4   3  483.00   11.21   0
  -4  -4   3  480.59   13.07   0
  -4  -4   3  510.10   10.61   0
  -4   4  -3  482.73   11.34   0
   5  -4  -3  318.58   11.62   0
   5  -4   3  311.11    9.69   0
  -5   4  -3  312.23   11.78   0
  -5  -4   3  321.33   10.74   0
  -5  -4  -3  305.13   11.17   0
  -5  -4  -3  310.87    9.61   0
  -5   4   3  309.86   11.92   0
   5   4   3  303.52   10.57   0
   5   4   3  317.87    9.42   0
  -5  -4   3  296.00    9.98   0
   6  -4   3  243.51    8.74   0
  -6  -4   3  245.99    9.68   0
   6   4   3  257.88   12.25   0
  -6   4  -3  251.05    9.06   0
  -6   4   3  246.16    9.20   0
  -6  -4   3  265.22    9.10   0
  -6  -4  -3  263.26    9.19   0
   6   4   3  258.24    9.01   0
  -6  -4  -3  247.22   10.59   0
   6  -4  -3  243.84    9.04   0
  -7  -4   3   -5.06    7.84   0
  -7  -4   3   -0.69    7.74   0
   7   4   3   -0.45    7.93   0
  -7  -4  -3    1.42    8.82   0
   7   4   3    8.37    8.60   0
   7   4  -3    4.15    8.34   0
   7  -4   3    1.39    7.62   0
  -7  -4  -3    1.00    7.93   0
  -7   4   3    3.22    7.80   0
  -7   4  -3    9.02    8.09   0
   7  -4  -3    6.09    7.68   0
  -8  -4  -3  149.77    8.25   0
  -8   4   3  148.94    8.35   0
  -8  -4  -3  146.14    8.41   0
  -8  -4   3  144.99    8.24   0
   8   4   3  153.62   10.46   0
   8  -4  -3  155.88    8.00   0
   8  -4   3  154.33    8.10   0
  -8   4  -3  162.94    8.34   0
   8   4  -3  141.54    8.31   0
  -8  -4   3  147.85    8.29   0
  -9  -4  -3  549.60   10.10   0
   9  -4   3  577.57    9.30   0
  -9  -4   3  571.83    9.21   0
  -9   4   3  553.38    9.17   0
   9  -4  -3  537.80    9.24   0
   9   4  -3  531.80    9.50   0
  -9  -4  -3  560.92    7.51   0
  -9   4  -3  561.70    9.45   0
   9   4   3  538.33    9.83   0
  -9  -4   3  540.60   11.04   0
  10   4   3   72.07    9.75   0
  10   4  -3   60.23    8.14   0
  10  -4   3   73.30    7.46   0
 -10  -4  -3   66.42    8.43   0
  10  -4  -3   81.62    7.52   0
 -10  -4   3   77.09    7.32   0
 -10   4  -3   73.46    5.62   0
 -10  -4   3   64.87    8.26   0
 -10  -4  -3   69.32    7.33   0
 -10   4   3   75.68    7.63   0
 -11  -4   3   57.26    6.65   0
 -11  -4  -3   53.26    8.14   0
 -11  -4   3   46.53    7.88   0
  11   4  -3   46.96    7.42   0
  11  -4   3   45.88    4.81   0
  11  -4  -3   37.98    7.04   0
  11   4   3   46.54    7.69   0
 -11   4  -3   48.90    7.43   0
 -11   4   3   45.86    7.25   0
 -11  -4  -3   53.61    7.58   0
  12   4  -3   34.70    7.17   0
 -12  -4   3   35.79    7.30   0
 -12   4   3   41.36    7.33   0
 -12  -4  -3   40.56    7.57   0
  12   4   3   47.55    7.53   0
 -12   4  -3   44.19    7.37   0
 -12  -4  -3   46.81    7.78   0
 -12  -4   3   53.74    7.39   0
  12  -4  -3   24.16    6.76   0
  12  -4   3   33.89    7.45   0
  13  -4  -3  380.18    8.00   0
 -13  -4   3  407.21    8.19   0
 -13  -4  -3  407.62    8.46   0
 -13   4  -3  402.64    8.18   0
  13   4  -3  377.59    8.13   0
  13  -4   3  384.09    6.34   0
 -13  -4   3  378.73    8.34   0
  13   4   3  400.52    9.76   0
 -13   4   3  401.12    8.21   0
 -13  -4  -3  411.89    8.67   0
 -14  -4  -3   26.13    6.58   0
 -14   4   3   30.66    6.67   0
 -14  -4  -3   17.24    6.61   0
  14   4  -3   14.97    6.81   0
 -14   4  -3   18.09    6.73   0
  14  -4  -3   21.69    6.54   0
 -14  -4   3   13.22    6.89   0
  14  -4   3   25.79    6.53   0
 -14  -4   3   35.49    6.43   0
  14   4   3   18.36    6.73   0
 -15   4   3  555.77    8.24   0
  15   4   3  530.63    8.45   0
 -15  -4  -3  545.59    6.83   0
 -15   4  -3  556.53    8.51   0
  15  -4   3  523.87    8.36   0
 -15  -4   3  549.16    6.70   0
 -15  -4  -3  533.68    8.43   0
 -15  -4   3  537.43    8.37   0
  15  -4  -3  518.35    8.06   0
  15   4  -3  541.68    8.21   0
 -16  -4  -3    9.94    6.42   0
  16  -4   3   14.00    6.33   0
 -16   4  -3   -0.44    6.66   0
 -16  -4  -3   11.42    6.56   0
 -16  -4   3   17.37    6.49   0
  16   4   3    8.76    6.66   0
  16   4  -3    8.86    4.50   0
 -16  -4   3    6.83    6.44   0
 -16   4   3    7.20    6.39   0
  16  -4  -3   11.48    6.36   0
 -17  -4   3   19.95    6.52   0
 -17  -4   3   24.45    4.32   0
  17   4  -3   27.40    6.48   0
 -17   4  -3   26.12    6.39   0
 -17  -4  -3   19.57    4.62   0
  17   4   3   23.75    6.59   0
 -17  -4  -3   10.15    6.59   0
  17  -4  -3   15.58    6.44   0
  17  -4   3   32.28    6.29   0
 -17   4   3   37.11    6.58   0
 -18   4  -3   14.87    6.48   0
 -18   4   3   13.89    6.62   0
 -18  -4   3    8.91    6.29   0
  18  -4  -3    0.19    6.51   0
  18   4  -3    4.16    6.03   0
  18   4   3    9.86    5.92   0
 -18  -4  -3   -4.19    6.29   0
 -18  -4  -3   -4.87    6.44   0
  18  -4   3   -4.30    4.41   0
 -18  -4   3    7.75    6.52   0
 -19   4  -3   21.40    6.27   0
 -19  -4  -3   10.64    6.34   0
  19  -4  -3   22.04    6.23   0
  19  -4   3   15.39    6.19   0
 -19  -4  -3   18.85    6.42   0
 -19  -4   3   21.51    6.29   0
 -19   4   3   30.56    6.16   0
  19   4  -3   20.47    6.30   0
 -19  -4   3   25.38    6.28   0
  19   4   3   25.61    6.26   0
  20   4  -3   16.82    6.16   0
 -20  -4  -3   -5.95    4.44   0
 -20  -4   3   -3.68    6.29   0
  20  -4   3    4.47    6.17   0
  20   4   3    1.03    6.36   0
 -20   4   3    4.74    6.57   0
 -20   4  -3    6.55    6.38   0
 -20  -4  -3   -4.66    6.70   0
  20  -4  -3    2.55    6.51   0
 -20  -4   3    6.36    4.30   0
   0   5  -3   -0.55   11.41   0
   0  -5   3    2.10   11.15   0
  -1   5  -3 1030.54   16.27   0
  -1  -5   3 1034.48   17.80   0
  -1   5   3 1079.00   21.84   0
   1   5  -3 1084.98   16.06   0
   1  -5   3 1056.01   16.23   0
  -2   5  -3 1188.61   14.93   0
   2   5  -3 1276.37   16.33   0
  -2   5   3 1256.39   17.89   0
   2  -5  -3 1176.18   17.46   0
  -2  -5   3 1221.73   17.16   0
   2  -5   3 1221.95   14.79   0
   2   5   3 1220.01   12.33   0
   3   5   3 1733.07   13.47   0
   3   5   3 1704.73   28.32   0
  -3  -5   3 1686.84   18.44   0
  -3  -5  -3 1663.61   29.07   0
  -3  -5   3 1595.15   17.96   0
   3   5  -3 1721.10   15.56   0
  -3   5   3 1690.57   16.81   0
  -3   5  -3 1672.16   17.67   0
   3  -5   3 1709.00   17.44   0
   3  -5  -3 1635.41   17.63   0
   4   5  -3 2929.06   17.90   0
  -4  -5   3 2682.53   19.76   0
  -4  -5   3 2900.71   17.78   0
   4  -5   3 2790.70   18.03   0
   4   5   3 2789.05   26.39   0
  -4  -5  -3 2765.93   26.79   0
   4  -5  -3 2729.69   20.28   0
  -4   5  -3 2753.94   18.10   0
   4   5   3 2888.51   15.52   0
  -4   5   3 2792.81   19.38   0
   5  -5  -3  726.55   11.69   0
  -5  -5  -3  740.13   14.51   0
  -5   5   3  743.60   11.98   0
   5  -5   3  751.31   11.07   0
   5   5   3  747.51   15.23   0
  -5   5  -3  724.55   11.74   0
  -5  -5   3  743.82   13.26   0
   5   5   3  781.38   10.36   0
  -5  -5   3  769.57   10.77   0
   6   5   3   16.49   10.11   0
   6   5   3   25.47    7.78   0
   6  -5  -3   23.51    8.06   0
   6  -5   3    3.42    7.96   0
  -6  -5   3    8.86    7.94   0
  -6  -5  -3   12.93    7.95   0
  -6   5   3   12.32    9.72   0
  -6  -5   3   18.27    7.63   0
  -6   5  -3   20.00    8.06   0
  -6  -5  -3   14.00   10.37   0
   7   5   3 1143.69   14.21   0
  -7  -5   3 1125.39   13.43   0
  -7   5   3 1156.43   11.98   0
   7  -5   3 1149.27   11.26   0
   7   5   3 1211.86   11.04   0
  -7   5  -3 1140.92   11.36   0
  -7  -5  -3 1160.44   11.02   0
   7  -5  -3 1104.25   11.69   0
  -7  -5  -3 1154.29   14.39   0
  -7  -5   3 1167.90   11.13   0
  -8   5   3   16.88    7.65   0
   8   5   3   15.61    7.58   0
   8  -5  -3   17.46    7.55   0
  -8  -5  -3    5.05    9.82   0
   8  -5   3   16.02    7.57   0
  -8   5  -3   17.00    7.43   0
   8   5   3   10.94    7.31   0
  -8  -5   3   11.74    7.77   0
  -8  -5  -3   24.41    7.66   0
  -8  -5   3   17.44    8.92   0
  -9   5   3  442.61    9.28   0
  -9  -5  -3  421.72   11.22   0
   9   5   3  411.97    9.09   0
  -9  -5   3  438.36    8.79   0
  -9  -5   3  406.06    9.09   0
   9  -5  -3  435.92    9.14   0
   9  -5   3  423.18    9.16   0
   9   5  -3  418.59    8.98   0
  -9  -5  -3  432.78    8.73   0
  -9   5  -3  429.64    9.49   0
 -10   5  -3  407.97    9.23   0
 -10  -5   3  396.65   10.35   0
 -10  -5  -3  410.95    6.86   0
 -10  -5  -3  396.11    9.24   0
 -10  -5   3  406.53    8.29   0
 -10   5   3  394.74    8.70   0
  10  -5  -3  401.28    8.40   0
  10   5  -3  374.23   10.03   0
  10   5   3  412.90   10.40   0
  10  -5   3  401.27    8.97   0
  11  -5  -3  203.81    7.67   0
 -11  -5  -3  232.64    8.68   0
  11   5   3  223.74    9.60   0
 -11   5  -3  214.74    8.28   0
 -11  -5   3  233.57    8.18   0
 -11  -5  -3  235.00    8.18   0
 -11  -5   3  233.71    7.75   0
  11   5  -3  219.84    8.13   0
  11  -5   3  205.51    7.46   0
 -11   5   3  222.76    7.95   0
 -12  -5   3  232.63    7.77   0
 -12  -5   3  209.50    7.71   0
 -12  -5  -3  208.86    7.74   0
  12  -5  -3  192.08    7.76   0
 -12   5   3  212.39    7.72   0
  12   5   3  216.89    8.10   0
 -12  -5  -3  199.10    8.40   0
  12  -5   3  209.67    7.85   0
  12   5  -3  208.68    7.59   0
 -12   5  -3  201.54    7.95   0
 -13  -5  -3   32.02    6.68   0
  13   5  -3   27.71    6.99   0
 -13   5   3   33.13    7.01   0
 -13   5  -3   32.16    6.80   0
 -13  -5   3   26.42    6.97   0
 -13  -5  -3   14.48    6.94   0
 -13  -5   3   23.71    8.46   0
  13   5   3   36.81    8.59   0
  13  -5   3   30.97    6.50   0
  13  -5  -3   20.93    6.77   0
  14  -5   3  278.62    7.21   0
 -14  -5   3  262.47    7.72   0
 -14   5  -3  282.91    7.52   0
 -14  -5  -3  262.98    7.55   0
  14  -5  -3  265.66    7.39   0
 -14   5   3  289.12    7.40   0
 -14  -5  -3  269.88    7.92   0
  14   5  -3  257.72    7.56   0
  14   5   3  264.26    8.96   0
 -14  -5   3  294.46    7.52   0
 -15  -5  -3   -6.66    6.66   0
 -15  -5   3    4.37    8.19   0
 -15   5   3    5.31    6.69   0
 -15   5  -3   -7.75    6.46   0
 -15  -5   3   -5.44    6.75   0
  15   5   3   11.82    7.07   0
  15  -5   3    1.33    6.38   0
 -15  -5  -3   -1.91    6.72   0
  15  -5  -3    3.60    6.37   0
  15   5  -3    7.30    6.68   0
  16   5  -3  116.61    7.16   0
 -16  -5   3  114.91    6.94   0
 -16   5  -3  125.23    6.83   0
 -16  -5  -3  122.34    7.32   0
  16  -5   3  112.65    6.86   0
 -16  -5   3  123.24    7.43   0
 -16  -5  -3  134.35    6.94   0
  16   5   3  110.38    7.07   0
 -16   5   3  117.99    5.34   0
  16  -5  -3  122.64    7.11   0
  17  -5  -3   51.39    6.66   0
  17   5  -3   57.70    6.76   0
 -17  -5  -3   55.38    6.55   0
  17   5   3   56.12    6.70   0
 -17   5  -3   45.78    4.83   0
 -17  -5   3   41.85    6.94   0
 -17   5   3   48.18    6.68   0
  17  -5   3   37.26    6.43   0
 -17  -5   3   60.46    6.72   0
 -17  -5  -3   52.84    6.82   0
  18   5  -3   31.41    6.39   0
  18  -5   3   22.80    6.54   0
 -18  -5   3   44.15    6.35   0
  18   5   3   36.51    6.50   0
 -18   5  -3   36.67    6.71   0
  18  -5  -3   36.41    6.33   0
 -18  -5  -3   36.59    6.49   0
 -18  -5   3   45.82    6.38   0
 -18   5   3   29.49    6.36   0
 -18  -5  -3   29.18    6.92   0
 -19  -5  -3   19.00    6.24   0
  19   5  -3   23.45    6.22   0
 -19  -5   3   22.55    6.48   0
 -19  -5  -3   34.51    6.70   0
  19  -5  -3   35.04    6.34   0
  19  -5   3   17.90    4.67   0
 -19   5   3   11.75    6.51   0
 -19  -5   3   21.27    6.22   0
  19   5   3   18.25    8.01   0
 -19   5  -3   22.89    6.28   0
 -20  -5   3   22.09    4.69   0
  20   5   3   30.28    6.73   0
  20  -5  -3   36.81    6.58   0
  20  -5   3   27.15    6.48   0
 -20   5  -3   40.32    4.57   0
 -20  -5  -3   35.60    6.83   0
 -20  -5   3   44.64    6.64   0
 -20  -5  -3   35.33    6.52   0
  20   5  -3   24.06    4.77   0
   0   6  -3  122.12   11.25   0
   0  -6   3  137.62   11.12   0
  -1  -6   3    0.53   10.91   0
  -1   6   3    0.80   13.11   0
   1   6  -3    0.18   10.57   0
   1  -6   3    5.48   10.51   0
  -1   6  -3   -2.81   10.34   0
   2  -6   3  249.97   11.43   0
  -2   6  -3  241.13   11.69   0
   2   6  -3  264.92    9.77   0
   2   6   3  259.87    8.85   0
  -2  -6   3  265.18   12.79   0
  -2   6   3  260.19   12.64   0
  -3   6   3    0.78    9.71   0
  -3  -6   3    6.65    9.63   0
  -3   6  -3    7.08    8.56   0
   3   6   3   -1.69    7.86   0
   3  -6  -3    5.52    9.73   0
  -3  -6   3    2.91    9.21   0
   3   6  -3    3.26    7.99   0
   3  -6   3    2.08    8.58   0
   4   6  -3    3.24    8.14   0
  -4   6   3    2.52    9.57   0
  -4  -6   3    3.10   10.44   0
   4   6   3  -11.47    7.72   0
   4  -6   3    0.33   10.54   0
  -4  -6   3    2.40    9.57   0
   4  -6  -3    4.09   10.05   0
  -4   6  -3    4.24    8.79   0
  -4  -6  -3    3.15   13.86   0
  -5   6  -3    9.42   10.30   0
   5  -6  -3    8.37    8.02   0
  -5  -6   3   15.18    7.56   0
   5   6  -3    5.12    7.91   0
  -5  -6  -3    5.87   10.99   0
  -5  -6   3    6.01    9.00   0
   5  -6   3    1.10    8.08   0
   5   6   3   -0.56   10.28   0
   5   6   3   -2.12    7.54   0
  -5   6   3    0.96    8.03   0
   6   6   3   67.32    9.70   0
   6   6   3   71.76    7.73   0
   6  -6   3   67.86    8.05   0
  -6  -6   3   70.37    7.91   0
  -6   6  -3   73.95   10.18   0
  -6   6   3   56.59    9.98   0
  -6  -6   3   64.30    9.15   0
   6  -6  -3   74.89    7.99   0
  -6  -6  -3   67.37   10.13   0
  -7  -6  -3    5.72    9.36   0
  -7  -6   3   -1.53    7.26   0
   7   6   3    7.62    8.73   0
   7  -6  -3    6.58    7.47   0
  -7   6   3   11.08    9.20   0
  -7  -6   3    8.45    7.58   0
   7   6   3    6.34    7.14   0
  -7  -6  -3    5.35    7.32   0
   7  -6   3    9.27    7.81   0
  -7   6  -3   -3.90    9.70   0
   8   6   3  166.32    7.40   0
  -8  -6   3  167.70    9.33   0
  -8   6   3  185.88    8.49   0
  -8   6  -3  168.40    8.68   0
   8  -6   3  176.63    8.45   0
  -8  -6  -3  169.47   10.18   0
   8   6   3  159.38    8.33   0
   8  -6  -3  172.81    8.30   0
  -8  -6  -3  160.71    7.57   0
  -8  -6   3  179.62    7.87   0
  -9  -6   3   35.81    7.20   0
   9  -6  -3   27.77    8.04   0
  -9  -6  -3   39.07    6.84   0
   9  -6   3   37.57    7.79   0
   9   6   3   11.64    6.82   0
  -9  -6   3   25.57    8.58   0
   9   6   3   29.88    8.78   0
  -9   6   3   37.01    7.74   0
  -9   6  -3   40.98    8.54   0
  -9  -6  -3   27.76    9.39   0
  10  -6   3  109.48    7.58   0
 -10  -6   3   93.37    7.61   0
  10  -6  -3   96.43    7.65   0
 -10   6   3  106.96    8.29   0
 -10  -6  -3   88.11    7.80   0
 -10   6  -3  113.33    7.78   0
  10   6   3   98.45    9.39   0
 -10  -6   3   85.57    7.59   0
 -10  -6  -3   88.50    8.28   0
 -11   6  -3  324.19    8.39   0
  11  -6  -3  323.51    8.17   0
  11   6   3  325.38    8.59   0
 -11  -6   3  331.32    8.63   0
 -11  -6  -3  336.20    8.09   0
 -11  -6   3  340.70    8.13   0
 -11   6   3  343.59    8.34   0
 -11  -6  -3  324.71   10.41   0
  11  -6   3  313.87    8.24   0
  12  -6  -3    2.64    7.01   0
 -12  -6   3   17.86    7.31   0
 -12   6   3    0.84    7.21   0
  12  -6   3   13.15    6.87   0
 -12   6  -3   22.06    6.83   0
 -12  -6  -3    9.76    6.61   0
 -12  -6  -3   15.40    7.55   0
 -12  -6   3    0.59    7.05   0
  12   6   3   13.61    8.77   0
 -13   6   3   23.05    6.83   0
 -13  -6   3   26.71    6.58   0
  13  -6   3   16.27    6.65   0
 -13   6  -3   16.13    6.95   0
 -13  -6  -3   31.57    6.21   0
  13   6   3   26.00    6.92   0
  13   6  -3   19.77    6.61   0
 -13  -6  -3   17.83    8.56   0
  13  -6  -3   23.70    6.49   0
 -13  -6   3   22.05    6.56   0
  14  -6   3  113.81    6.76   0
  14   6   3  122.08    7.08   0
  14  -6  -3  115.52    6.69   0
  14   6  -3  112.23    6.95   0
 -14  -6  -3  122.80    7.32   0
 -14  -6   3  131.59    7.35   0
 -14  -6  -3  110.28    7.02   0
 -14  -6   3  112.73    6.87   0
 -14   6  -3  117.94    6.85   0
 -14   6   3  106.54    6.83   0
  15  -6  -3    7.99    6.78   0
 -15  -6  -3   20.03    6.91   0
  15  -6   3   12.85    6.42   0
 -15   6   3   13.95    6.22   0
 -15  -6   3   17.41    7.08   0
  15   6   3   10.56    6.71   0
 -15   6  -3   -1.98    6.93   0
  15   6  -3    9.31    6.41   0
 -15  -6   3    9.31    6.71   0
 -15  -6  -3   21.39    6.50   0
  16   6  -3   25.83    6.60   0
  16  -6  -3   24.33    4.50   0
 -16  -6  -3   28.26    6.82   0
 -16   6  -3   23.81    6.47   0
 -16  -6  -3   10.63    6.44   0
 -16   6   3   37.94    6.67   0
  16  -6   3   17.86    6.18   0
  16   6   3   30.01    6.58   0
 -16  -6   3   24.83    6.92   0
 -16  -6   3   24.30    6.49   0
  17   6   3    7.38    6.38   0
 -17   6   3   17.89    6.38   0
  17   6  -3    7.80    6.63   0
 -17  -6   3   14.23    6.66   0
 -17  -6  -3    9.94    6.20   0
 -17   6  -3   27.51    6.99   0
 -17  -6  -3    7.06    6.51   0
  17  -6  -3    1.72    6.31   0
 -17  -6   3   12.11    6.63   0
  17  -6   3   10.38    6.17   0
 -18  -6  -3   73.56    7.06   0
  18  -6   3   69.81    6.55   0
  18   6  -3   71.53    6.88   0
 -18  -6   3   92.86    6.77   0
 -18  -6   3   87.10    7.06   0
  18  -6  -3   66.74    6.61   0
 -18   6   3   72.54    6.84   0
  18   6   3   79.08    6.96   0
 -18   6  -3   85.26    6.83   0
 -18  -6  -3   80.96    6.69   0
  19  -6   3    4.11    6.56   0
  19   6  -3    1.38    6.47   0
 -19  -6   3    1.87    6.28   0
 -19  -6   3    5.44    6.54   0
  19  -6  -3   22.34    6.22   0
 -19  -6  -3   13.01    6.71   0
 -19   6  -3    0.59    6.70   0
 -19   6   3    8.00    6.27   0
 -19  -6  -3   16.25    6.36   0
  19   6   3    0.78    6.81   0
   0  -7   3    2.88   11.21   0
   0   7  -3    4.64    8.01   0
   1  -7   3   91.91   10.46   0
  -1   7  -3   89.54   10.42   0
  -1  -7   3   95.91   12.44   0
   1   7  -3   90.95    8.39   0
  -2  -7   3   40.37   11.56   0
   2  -7   3   38.74    9.60   0
  -2   7  -3   38.46    9.86   0
   2   7  -3   41.52    9.57   0
  -2  -7   3   40.50   11.05   0
  -2   7   3   40.54   12.52   0
   2   7   3   38.33    7.61   0
   3  -7   3   96.68    9.93   0
   3   7  -3   87.46    7.95   0
   3   7   3   83.49    7.56   0
   3  -7  -3   86.43   11.27   0
  -3   7  -3   89.34   10.13   0
  -3  -7   3   83.02   11.73   0
  -3   7   3   96.35   11.56   0
  -3  -7   3   80.80   11.33   0
   4  -7   3 1158.33   14.07   0
   4   7  -3 1156.35   11.69   0
  -4  -7   3 1112.68   16.16   0
   4  -7  -3 1099.55   14.50   0
   4   7   3 1208.90   11.06   0
  -4   7   3 1163.00   14.71   0
  -4   7  -3 1145.66   14.11   0
  -4  -7   3 1098.00   15.84   0
  -5  -7   3  170.41   10.41   0
   5  -7   3  190.33    9.72   0
   5   7  -3  181.95    8.22   0
   5   7   3  189.23    8.07   0
   5  -7  -3  179.77   10.24   0
  -5   7  -3  184.15    9.96   0
  -5  -7  -3  171.62   16.04   0
  -5   7   3  182.95    8.67   0
  -5  -7   3  166.81   11.09   0
   6  -7   3   89.64    8.06   0
   6   7  -3   97.09    7.71   0
  -6   7  -3   88.85    8.36   0
  -6  -7  -3   88.29   12.07   0
  -6   7   3   94.87   10.02   0
   6  -7  -3   84.75    9.09   0
  -6  -7   3   88.89    9.88   0
   6   7   3  105.19    7.23   0
  -7   7   3  258.44   10.12   0
   7   7   3  257.50    7.98   0
   7  -7  -3  253.26    8.88   0
   7   7   3  263.18   11.70   0
  -7  -7  -3  260.79   11.07   0
  -7   7  -3  264.72    8.78   0
   7  -7   3  262.95    9.95   0
  -7  -7   3  257.19    8.61   0
  -7  -7   3  257.80   10.14   0
  -8   7   3   32.59    7.40   0
   8   7   3   45.73    7.10   0
   8  -7   3   34.50    7.58   0
   8   7   3   43.94   10.22   0
   8  -7  -3   37.65    7.36   0
  -8  -7   3   36.86    7.31   0
  -8   7  -3   38.88    8.13   0
  -8  -7  -3   35.69    9.69   0
  -8  -7   3   24.02    9.22   0
  -9   7   3   16.20    7.38   0
   9   7   3   28.56    7.01   0
   9  -7   3    6.13    7.11   0
  -9  -7  -3   10.31    9.27   0
   9  -7  -3   19.38    7.35   0
   9   7   3   10.22    8.82   0
  -9  -7   3   19.14    8.73   0
  -9   7  -3   16.13    9.13   0
  -9  -7  -3   16.05    6.92   0
  -9  -7   3   12.63    7.13   0
 -10   7   3    6.83    7.07   0
 -10  -7   3    5.64    7.01   0
  10  -7   3   -8.47    6.91   0
  10  -7  -3   -2.58    6.95   0
 -10  -7  -3   12.30    7.03   0
 -10  -7   3   -2.46    6.79   0
 -10   7  -3    0.18    7.10   0
 -10  -7  -3    4.52    7.23   0
  10   7   3    3.03    6.85   0
 -11   7   3    5.96    7.12   0
 -11   7  -3    8.85    7.23   0
 -11  -7  -3   -3.72    6.48   0
 -11  -7   3    1.72    7.05   0
  11  -7  -3    7.77    6.54   0
  11  -7   3    0.50    7.12   0
  11   7   3   -3.94    8.07   0
 -11  -7   3    9.07    6.85   0
 -11  -7  -3   -2.87    6.85   0
  12  -7  -3   25.85    6.82   0
 -12  -7  -3   48.71    7.00   0
 -12  -7   3   51.37    8.26   0
 -12  -7   3   54.49    6.69   0
 -12   7   3   42.70    7.01   0
  12  -7   3   46.98    6.90   0
  12   7   3   38.37    8.15   0
 -12  -7  -3   35.84    8.45   0
 -12   7  -3   39.14    7.05   0
  13  -7   3  136.19    7.04   0
 -13  -7  -3  143.76    7.07   0
  13  -7  -3  129.53    7.17   0
 -13  -7   3  139.22    7.05   0
 -13  -7   3  141.75    7.43   0
 -13  -7  -3  128.91    9.46   0
  13   7   3  135.18    8.95   0
 -13   7   3  134.44    8.95   0
 -13   7  -3  148.51    7.17   0
 -14   7   3   68.17    6.90   0
 -14  -7  -3   78.36    8.77   0
 -14  -7   3   61.08    6.64   0
  14  -7  -3   68.11    6.89   0
 -14  -7   3   77.59    7.09   0
  14   7   3   77.48    6.97   0
  14  -7   3   75.35    6.99   0
 -14   7  -3   67.50    7.09   0
 -14  -7  -3   71.18    6.68   0
 -15   7   3   79.89    7.11   0
 -15   7  -3   77.09    6.80   0
  15  -7   3   83.50    6.66   0
  15   7   3   80.65    8.54   0
 -15  -7  -3   68.26    6.80   0
 -15  -7  -3   80.52    7.26   0
 -15  -7   3   81.16    7.01   0
  15  -7  -3   72.14    6.64   0
 -15  -7   3   77.86    6.71   0
 -16  -7   3    3.34    6.78   0
 -16   7   3    8.06    6.35   0
 -16   7  -3   17.28    6.38   0
 -16  -7  -3   11.10    6.31   0
 -16  -7  -3   -0.11    6.67   0
  16   7   3    2.87    6.46   0
  16  -7  -3   11.88    5.95   0
  16  -7   3   -8.15    6.59   0
 -16  -7   3    9.99    6.23   0
 -17  -7   3   -3.21    4.52   0
 -17  -7  -3   -2.84    6.23   0
 -17   7  -3    6.42    6.39   0
 -17  -7   3   -0.74    8.42   0
  17   7   3   -9.85    6.42   0
  17  -7   3    2.91    6.41   0
 -17  -7  -3   -1.39    6.69   0
 -17   7   3    5.68    6.43   0
  17  -7  -3    9.36    6.40   0
 -18   7   3   47.90    6.51   0
 -18  -7  -3   28.47    6.42   0
  18  -7   3   30.54    6.40   0
 -18  -7   3   41.46    6.90   0
  18   7   3   30.64    7.04   0
 -18  -7  -3   32.09    7.00   0
  18  -7  -3   18.63    6.43   0
 -18   7  -3   41.13    6.68   0
 -18  -7   3   36.38    4.84   0
   0   8  -3 1662.46   13.61   0
   0  -8   3 1674.60   20.62   0
  -1  -8   3  143.80   13.41   0
   1  -8   3  141.21   12.17   0
   1   8  -3  147.83    8.05   0
  -1   8  -3  140.47   12.34   0
  -2   8  -3   25.83   11.48   0
  -2  -8   3   18.58   12.02   0
  -2  -8   3   23.00   12.28   0
   2  -8   3   21.91   11.15   0
  -2   8   3   21.91   14.48   0
   2   8   3   18.21    6.78   0
   2   8  -3   23.18    9.06   0
   3   8   3  119.52    8.10   0
  -3   8  -3  102.82   10.25   0
   3   8  -3  115.66    9.41   0
  -3  -8   3  106.61   11.57   0
  -3  -8   3  109.20   12.59   0
  -3   8   3  108.98   11.61   0
   3  -8   3  100.80   10.23   0
   4   8  -3  601.64    9.66   0
  -4   8  -3  569.71   12.10   0
   4  -8   3  590.80   12.02   0
   4  -8  -3  565.42   13.48   0
  -4   8   3  582.29   12.57   0
  -4  -8   3  567.07   15.20   0
  -4  -8   3  572.72   14.67   0
   4   8   3  565.44    9.14   0
  -5  -8   3   93.67   10.79   0
   5  -8  -3   94.46    9.60   0
  -5   8  -3   94.43   10.14   0
  -5  -8   3   98.76   11.38   0
  -5   8   3   92.21    9.86   0
   5  -8   3   96.65    9.85   0
   5   8   3  107.16    7.22   0
   5   8  -3  106.62    8.37   0
  -6   8  -3 1025.70   13.11   0
  -6  -8   3  980.41   14.81   0
   6   8   3 1036.27   10.04   0
  -6   8   3 1011.52   13.41   0
   6  -8  -3 1002.61   13.28   0
   6  -8   3 1005.94   13.04   0
   6   8  -3 1064.30   10.62   0
  -6  -8   3 1002.84   15.36   0
  -6  -8  -3  965.58   25.77   0
   7  -8   3   82.70    9.41   0
   7  -8  -3   79.43    7.60   0
  -7  -8   3   82.54    9.15   0
   7   8   3   73.58    7.27   0
  -7   8   3   74.68    7.79   0
  -7   8  -3   80.10    7.73   0
  -7  -8  -3   79.62   11.31   0
  -8   8  -3  331.58    9.23   0
  -8  -8   3  311.69    9.81   0
   8   8   3  327.15    8.07   0
  -8   8   3  313.08    8.56   0
   8  -8   3  322.20   10.56   0
  -8  -8  -3  321.97   12.47   0
   8  -8  -3  308.87    8.37   0
  -9  -8  -3   13.14    8.91   0
  -9   8   3    5.74    7.30   0
   9  -8   3    8.34    7.02   0
   9  -8  -3   -4.21    7.26   0
   9   8   3  -11.38    6.21   0
  -9   8  -3   -3.85    7.39   0
  -9  -8   3    7.26    7.88   0
  -9  -8   3   -2.29    6.78   0
  10   8   3  138.51    8.97   0
 -10   8   3  164.81    7.75   0
 -10  -8  -3  152.68    9.58   0
 -10   8  -3  158.35    7.73   0
 -10  -8   3  143.81    7.44   0
  10  -8  -3  160.98    7.41   0
 -10  -8   3  159.56    8.95   0
  10  -8   3  152.97    7.34   0
  11   8   3    2.61    7.93   0
 -11   8   3    5.15    6.91   0
  11  -8   3   -3.22    8.65   0
 -11   8  -3    7.30    7.48   0
 -11  -8   3    1.48    6.54   0
 -11  -8   3    7.85    7.97   0
  11  -8  -3    8.01    6.65   0
 -11  -8  -3   -0.04    6.72   0
 -12  -8  -3  648.64    7.28   0
 -12  -8  -3  691.87   10.37   0
  12   8   3  657.22   10.99   0
 -12   8  -3  711.28    9.66   0
  12  -8  -3  665.55    9.12   0
 -12  -8   3  678.75   10.94   0
 -12  -8   3  665.86    9.08   0
 -12   8   3  705.90    9.25   0
  12  -8   3  694.18    9.54   0
 -13  -8   3    7.19    6.57   0
  13  -8   3   15.85    6.73   0
 -13  -8  -3    3.48    8.46   0
 -13   8  -3    5.55    6.51   0
  13   8   3    1.11    6.31   0
 -13  -8  -3   -1.03    6.56   0
  13  -8  -3    8.66    6.73   0
 -13   8   3    5.54    6.49   0
 -13  -8   3    4.11    6.35   0
 -14  -8  -3  237.56    8.04   0
  14  -8  -3  234.99    7.59   0
  14  -8   3  247.29    7.43   0
 -14   8  -3  227.37    7.77   0
  14   8   3  244.53    8.02   0
 -14  -8   3  229.99    7.92   0
 -14  -8  -3  231.79    7.25   0
 -14  -8   3  229.91    7.31   0
 -14   8   3  238.06    7.68   0
 -15   8  -3  141.41    7.04   0
  15   8   3  150.94    7.30   0
  15  -8  -3  132.10    6.94   0
 -15  -8   3  133.39    7.19   0
 -15  -8  -3  147.79    7.74   0
  15  -8   3  132.87    6.90   0
 -15  -8  -3  139.07    7.00   0
 -15  -8   3  147.52    6.90   0
 -15   8   3  145.82    7.41   0
 -16  -8  -3   20.50    8.54   0
 -16   8   3   31.20    6.51   0
 -16   8  -3   34.21    6.41   0
 -16  -8   3   28.08    6.40   0
 -16  -8   3   32.37    6.75   0
  16   8   3   34.54    6.48   0
 -16  -8  -3   30.25    4.71   0
  16  -8   3   35.74    6.37   0
  16  -8  -3   33.10    6.24   0
 -17  -8  -3   -0.76    6.32   0
 -17   8  -3    1.91    6.61   0
 -17   8   3    8.96    6.40   0
  17  -8  -3    4.45    6.22   0
  17   8   3    8.92    6.37   0
 -17  -8   3    7.52    6.73   0
 -17  -8  -3    3.15    6.75   0
  17  -8   3    0.10    6.67   0
 -17  -8   3    1.58    6.27   0
   0   9  -3   -5.26    9.03   0
   0  -9   3    1.61   12.24   0
  -1  -9   3 1686.12   26.19   0
   1   9  -3 1815.68   14.89   0
  -1  -9   3 1817.19   26.84   0
   1   9   3 1785.52   12.18   0
   1  -9   3 1822.50   20.48   0
   2   9  -3  125.30    7.76   0
  -2   9  -3  124.61   11.29   0
  -2  -9   3  122.85   15.58   0
  -2  -9   3  135.65   16.92   0
   2  -9   3  129.74   10.90   0
   2   9   3  126.85    7.56   0
  -3  -9   3  888.38   23.35   0
  -3  -9   3  883.95   23.54   0
   3   9  -3  911.22   11.96   0
  -3   9   3  886.47   18.02   0
   3   9   3  914.61    9.73   0
  -3   9  -3  870.24   14.67   0
   3  -9   3  909.35   14.68   0
  -4   9   3  197.09   11.72   0
   4   9  -3  216.23    9.61   0
  -4  -9   3  204.42   15.91   0
  -4   9  -3  201.33   10.05   0
  -4  -9   3  195.47   15.59   0
   4   9   3  200.41    7.80   0
   4  -9   3  191.49    9.82   0
  -5   9  -3  768.62   12.13   0
   5   9   3  795.97    9.27   0
  -5  -9   3  756.70   18.44   0
  -5  -9   3  770.62   17.35   0
   5  -9  -3  753.98   12.94   0
   5  -9   3  799.98   12.07   0
  -5   9   3  789.34   13.06   0
   5   9  -3  799.07   10.21   0
   6  -9  -3   54.16    8.64   0
  -6   9  -3   57.32    9.09   0
   6   9  -3   71.09    7.15   0
  -6  -9   3   60.45   10.80   0
  -6   9   3   64.84    8.66   0
   6  -9   3   59.04    7.51   0
  -6  -9   3   62.12   10.74   0
   6   9   3   60.45    7.31   0
   7  -9   3   64.92    8.96   0
  -7  -9   3   74.45   10.88   0
  -7  -9   3   67.49   10.38   0
  -7   9   3   74.01    8.64   0
  -7   9  -3   64.23    7.46   0
   7   9   3   80.08    7.04   0
   7  -9  -3   59.05    8.73   0
   8  -9   3    6.14    6.82   0
   8   9   3    5.82    6.34   0
  -8  -9   3   -0.98    8.83   0
   8  -9  -3    3.22    8.16   0
  -8  -9  -3   -2.36   12.22   0
  -8  -9   3    3.80    9.55   0
  -8   9   3    2.83    6.64   0
  -8   9  -3    4.56    7.04   0
  -9  -9  -3   39.24   11.08   0
   9   9   3   40.36    6.29   0
   9  -9  -3   40.48    8.36   0
   9  -9   3   41.84    6.86   0
  -9  -9   3   40.48    8.45   0
  -9   9   3   43.50    6.90   0
  -9   9  -3   38.52    7.22   0
 -10   9   3   45.27    6.95   0
  10  -9   3   26.55    6.75   0
 -10  -9   3   34.52    8.24   0
  10   9   3   40.67    6.57   0
 -10   9  -3   42.76    6.96   0
  10  -9  -3   45.45    7.15   0
 -10  -9  -3   46.52    8.76   0
 -11   9   3   22.27    8.37   0
 -11  -9   3   10.97    7.93   0
 -11   9  -3   11.98    6.68   0
  11  -9  -3   17.87    8.23   0
 -11  -9   3   11.18    6.25   0
  11  -9   3   23.26    6.78   0
 -11  -9  -3   11.32    8.44   0
 -12   9   3  -11.43    8.40   0
 -12  -9   3   14.15    6.53   0
  12  -9   3    7.37    7.98   0
 -12   9  -3   -4.99    6.80   0
  12  -9  -3    7.44    8.13   0
 -12  -9  -3   -2.68    8.24   0
 -12  -9   3    0.54    7.82   0
 -13  -9  -3  257.57    9.71   0
 -13   9  -3  263.94    8.07   0
 -13  -9   3  243.29    7.69   0
 -13   9   3  273.58    9.48   0
 -13  -9   3  272.34    8.17   0
  13  -9  -3  228.20    7.96   0
  13  -9   3  243.43    7.82   0
 -14  -9   3   41.35    6.48   0
 -14   9   3   41.83    6.87   0
 -14  -9   3   34.13    8.06   0
 -14  -9  -3   40.03    6.80   0
 -14   9  -3   38.35    6.92   0
  14  -9   3   37.33    6.66   0
  14  -9  -3   41.87    6.78   0
 -15  -9   3   12.03    6.34   0
  15  -9  -3   14.81    6.46   0
 -15   9  -3   14.69    6.40   0
 -15  -9  -3   27.10    8.39   0
 -15   9   3   14.63    6.69   0
  15  -9   3   16.84    6.47   0
 -15  -9   3   20.78    6.62   0
 -16   9   3   16.92    8.14   0
 -16   9  -3   29.83    6.58   0
  16  -9  -3   13.69    6.77   0
  16  -9   3   31.71    6.46   0
 -16  -9  -3   19.63    6.45   0
 -16  -9  -3   18.20    8.42   0
 -16  -9   3   32.07    8.24   0
 -16  -9   3   25.93    6.53   0
   0  10  -3  113.74    6.99   0
   0 -10   3   99.57   18.08   0
   0 -10   3  106.98   18.21   0
   1  10   3  123.71    7.18   0
  -1  10  -3  114.61    8.97   0
   1  10  -3  118.62    7.69   0
   1 -10   3  111.72   12.99   0
   2  10   3   23.57    6.79   0
   2  10  -3   28.78    7.42   0
   2 -10   3   27.72   11.31   0
  -3  10  -3   76.80    8.99   0
   3  10  -3   81.85    7.21   0
   3  10   3   84.26    7.26   0
   3 -10   3   88.70   10.36   0
  -4  10  -3    0.20   10.01   0
   4 -10   3    4.69    8.52   0
   4  10   3    2.99    8.59   0
   4  10  -3    3.41    6.90   0
  -4  10   3    0.06   10.56   0
   5 -10   3    5.44    9.97   0
   5  10  -3    5.54    6.74   0
  -5  10   3    3.78    9.68   0
  -5  10  -3    6.73    8.77   0
   5  10   3    8.59    6.65   0
   6  10   3    9.75    6.35   0
  -6  10  -3   -1.82    8.23   0
  -6 -10   3    4.13   13.41   0
  -6 -10   3    0.45   13.44   0
   6 -10   3   11.51    8.24   0
   6 -10  -3    0.92    8.43   0
   6  10  -3   -5.69    6.80   0
  -6  10   3   -0.31    8.36   0
  -7  10   3   42.40    8.50   0
  -7 -10   3   46.93   10.98   0
  -7 -10   3   46.59   11.40   0
   7  10   3   51.48    6.53   0
  -7  10  -3   47.60    7.11   0
   7 -10   3   51.96    8.22   0
   7 -10  -3   47.02    8.53   0
  -8  10   3   71.84    7.30   0
   8 -10   3   73.50    6.91   0
   8  10   3   71.32    6.68   0
  -8 -10   3   69.22   10.74   0
   8 -10  -3   70.11    8.32   0
  -8 -10   3   75.47   10.04   0
  -8  10  -3   74.90    8.86   0
   9  10   3  228.15    7.03   0
   9 -10   3  223.86    7.84   0
  -9  10   3  237.33    7.84   0
  -9 -10   3  204.58   11.39   0
  -9  10  -3  209.87    9.32   0
  -9 -10   3  217.96    9.82   0
   9 -10  -3  219.39    7.65   0
  10 -10  -3   12.15    6.51   0
  10 -10   3   16.41    6.75   0
 -10 -10   3   20.20    9.63   0
 -10  10  -3   15.81    6.90   0
 -10 -10  -3   18.54   12.18   0
 -10 -10   3   21.30    9.21   0
 -10  10   3   18.27    6.93   0
  10  10   3   10.06    6.51   0
 -11 -10   3   -0.64    8.86   0
 -11 -10  -3    4.15    9.71   0
 -11  10   3    3.94    6.84   0
  11 -10   3    0.17    6.92   0
 -11  10  -3   10.95    6.85   0
  11 -10  -3    5.38    8.11   0
 -12  10   3   18.98    6.35   0
  12 -10   3   17.55    6.74   0
 -12 -10   3   20.18    9.23   0
  12 -10  -3   19.60    6.75   0
 -12  10  -3   20.91    6.87   0
 -12 -10  -3   21.18    9.51   0
 -13  10   3   81.44    6.93   0
 -13 -10   3   78.91    6.88   0
  13 -10   3   77.43    8.64   0
 -13  10  -3   67.03    7.14   0
 -13 -10  -3   79.84    8.78   0
  13 -10  -3   77.18    7.28   0
 -14  10  -3    7.10    6.53   0
 -14  10   3   17.46    6.92   0
  14 -10   3    8.76    6.60   0
 -14 -10   3   -1.13    8.27   0
  14 -10  -3   20.44    8.27   0
 -14 -10  -3    5.24    8.31   0
 -15  10   3   41.60    7.00   0
 -15 -10   3   34.24    8.57   0
 -15  10  -3   40.52    8.39   0
  15 -10   3   39.83    6.51   0
 -15 -10   3   21.20    6.45   0
  15 -10  -3   26.59    6.76   0
 -15 -10  -3   23.48    8.37   0
   0  11   3    0.44    6.81   0
   0  11  -3    7.50    8.40   0
   1  11  -3   38.83    6.88   0
  -1  11  -3   23.43    8.31   0
   1  11   3   28.71    7.18   0
  -2  11  -3   79.49    7.39   0
   2 -11   3   85.65   13.46   0
   2  11   3   83.27    7.10   0
   2  11  -3   94.56    7.01   0
  -3  11  -3   82.76   10.41   0
   3 -11   3   81.75   11.60   0
   3  11  -3   85.85    7.19   0
   3  11   3   90.83    6.96   0
   4 -11   3   40.67   10.04   0
   4  11   3   35.96    6.67   0
  -4  11  -3   47.46    9.95   0
  -4  11   3   44.97   17.72   0
   4  11  -3   59.20    8.16   0
   5  11   3   19.69    8.30   0
   5  11  -3   13.03    8.33   0
   5 -11   3    5.31    8.06   0
  -5  11   3    5.98   10.87   0
  -5  11  -3    6.56    8.13   0
   6 -11   3    9.14    8.05   0
  -6  11  -3   -1.75    8.12   0
   6  11  -3   -7.31    6.67   0
  -6  11   3   -1.32    9.46   0
   6  11   3   -2.99    6.13   0
  -7  11  -3    7.85    8.04   0
   7 -11   3    5.95    8.03   0
   7  11   3    9.40    6.16   0
  -7  11   3   11.57    8.20   0
  -8  11   3    3.09    7.93   0
  -8 -11   3    5.36   15.66   0
   8 -11   3    3.87    7.99   0
   8 -11  -3    3.58    7.96   0
  -8  11  -3   -3.11    8.08   0
   8  11   3   -3.00    6.36   0
  -8 -11   3    3.66   16.14   0
   9 -11  -3   -0.36    7.82   0
  -9  11   3    1.32    6.36   0
  -9 -11   3    0.51   11.19   0
   9 -11   3    3.35    6.42   0
   9  11   3   -2.01    6.32   0
  -9 -11   3    0.52   11.73   0
  -9  11  -3    3.33    6.51   0
 -10  11  -3   39.29    8.26   0
  10 -11   3   35.70    6.85   0
 -10  11   3   38.35    7.03   0
  10 -11  -3   35.44    7.02   0
 -10 -11   3   35.77   11.03   0
  10  11   3   24.90    6.38   0
 -10 -11   3   44.18   10.68   0
 -11 -11   3   11.58    9.72   0
 -11 -11   3   10.12    9.33   0
 -11  11  -3   18.69    6.90   0
  11 -11   3   17.63    8.24   0
 -11  11   3   20.66    8.33   0
  11 -11  -3   15.57    6.65   0
 -12 -11   3   11.85    8.39   0
  12 -11  -3   11.22    7.77   0
 -12 -11  -3    6.76   11.73   0
  12 -11   3    0.15    8.37   0
 -12 -11   3    1.39    7.86   0
 -12  11   3    4.78    8.09   0
 -12  11  -3   14.27    8.52   0
 -13  11  -3   36.03    7.23   0
 -13 -11   3   18.62    8.29   0
  13 -11   3   37.12    8.59   0
  13 -11  -3   29.82    8.48   0
 -13  11   3   30.49    6.93   0
 -13 -11  -3   35.91   11.31   0
 -13 -11   3   33.28    9.38   0
   0  12  -3    6.08    6.27   0
   0  12   3   12.35    6.37   0
   1  12  -3  108.49    8.43   0
   1  12   3   97.45    7.02   0
  -1  12   3  104.20    6.97   0
  -1  12  -3  103.39    6.87   0
  -2  12  -3    6.12    8.19   0
   2  12  -3    2.54    8.12   0
   2  12   3    3.82    6.45   0
   3  12  -3   25.67    6.86   0
   3 -12   3   22.00   13.41   0
   3  12   3   22.34    6.48   0
   4  12  -3   40.74    8.25   0
   4  12   3   43.27    6.39   0
   4 -12   3   38.84   11.73   0
  -4  12  -3   37.72   10.85   0
   5 -12   3   45.04    9.77   0
  -5  12  -3   45.44    9.66   0
   5  12   3   49.38    6.90   0
   5  12  -3   45.07    6.64   0
   6  12  -3  120.83    7.28   0
   6  12   3  102.42    7.18   0
  -6  12  -3  116.44    9.96   0
   6 -12   3  105.80    9.12   0
  -6  12   3  108.70   11.62   0
   7  12   3   28.11    6.54   0
  -7  12   3   27.40    9.44   0
  -7  12  -3   23.14    9.41   0
   7 -12   3   28.95    8.35   0
   8  12   3    6.94    6.32   0
  -8  12  -3   13.86    7.88   0
   8 -12   3   13.96    7.93   0
  -8  12   3   12.80    8.03   0
  -9  12  -3    9.85    8.26   0
   9  12   3    5.75    6.45   0
  -9  12   3   12.71    9.18   0
   9 -12   3   11.33    6.63   0
  10 -12  -3    2.16    6.78   0
 -10  12  -3    7.12    7.81   0
 -10  12   3   -3.73    8.24   0
  10  12   3    8.81    6.39   0
  10 -12   3   -4.77    7.82   0
  11 -12  -3    6.77    8.02   0
 -11 -12   3    4.01   14.49   0
 -11  12   3   18.92    8.07   0
 -11 -12   3    6.90   14.21   0
 -11  12  -3   -1.79    8.34   0
  11 -12   3    8.13    6.76   0
   0  13  -3    0.82    6.56   0
   0  13   3    3.08    8.10   0
  -1  13  -3   95.90    6.99   0
   1  13  -3   87.23    7.07   0
   1  13   3   71.48    6.83   0
  -1  13   3   92.17    6.99   0
   2  13   3   36.54    6.83   0
  -2  13   3   31.50    6.69   0
  -2  13  -3   31.91    6.83   0
   2  13  -3   32.20    6.66   0
   3  13  -3   30.53    8.12   0
  -3  13  -3   33.57    6.82   0
   3  13   3   39.65    6.74   0
   4  13  -3    9.15    6.52   0
   4  13   3    7.26    6.62   0
   5 -13   3   52.70   12.25   0
   5  13  -3   56.78    8.59   0
   5  13   3   44.63    6.85   0
   6 -13   3    6.87    9.18   0
  -6  13  -3    2.44    9.25   0
   6  13  -3   -0.09    6.72   0
   6  13   3    1.30    7.98   0
  -7  13   3    5.99   11.30   0
   7 -13   3    4.16    9.27   0
  -7  13  -3    8.00    9.02   0
   7  13   3    1.04    6.37   0
  -8  13   3    5.69    9.36   0
  -8  13  -3    3.89    9.35   0
   8 -13   3    9.66    8.20   0
   8  13   3    1.40    6.34   0
   0  14   3   93.13    7.04   0
   0  14  -3  121.03    7.41   0
  -1  14   3    1.54    6.56   0
   1  14  -3    6.71    8.01   0
  -1  14  -3    1.46    8.03   0
   1  14   3    1.85    8.04   0
  -2  14  -3   -0.31    8.03   0
  -2  14   3   -5.96    6.57   0
   2  14  -3   12.17    6.71   0
   2  14   3    6.62    6.76   0
  -3  14  -3   15.71    6.76   0
   3  14   3   24.77    6.38   0
   3  14  -3   22.91    8.31   0
  -3  14   3   20.64    7.09   0
   0   0   4 5500.98   34.21   0
   0   0  -4 5669.02   35.34   0
   1   0   4 1220.25   23.49   0
  -1   0  -4 1170.82   22.02   0
   1   0   4 1193.06   21.68   0
  -2   0  -4 5942.54   30.58   0
   2   0   4 5884.21   32.41   0
  -3   0  -4 3974.34   26.82   0
  -3   0  -4 4095.66   28.01   0
   3   0   4 4019.84   26.59   0
   3   0   4 4264.98   28.02   0
  -3   0   4 3871.70   25.73   0
   5   0  -4  301.05   12.00   0
  -5   0  -4  310.33    9.83   0
  -5   0  -4  336.19   12.71   0
   5   0   4  319.53   12.24   0
  -5   0   4  301.56   12.38   0
   7   0  -4   14.82    6.03   0
   7   0   4   11.66    8.85   0
  -7   0  -4    9.51    9.34   0
  -7   0   4    3.37    9.04   0
   8   0   4 9879.76   25.61   0
  -9   0   4  516.55    8.08   0
   9   0  -4  510.77    7.55   0
   9   0   4  536.40   10.04   0
  -9   0  -4  534.05   10.14   0
 -10   0  -4 6559.84   19.21   0
  10   0   4 6575.91   19.95   0
  10   0  -4 6370.25   19.53   0
 -10   0   4 6725.95   20.09   0
  11   0   4  345.69    8.44   0
  11   0  -4  344.65    8.18   0
 -11   0   4  333.98    8.59   0
 -11   0  -4  342.49    8.64   0
  12   0  -4 1649.96   11.78   0
  12   0   4 1722.53   11.97   0
 -12   0   4 1735.51   11.35   0
 -12   0  -4 1727.78   11.95   0
 -13   0  -4  648.86    9.56   0
  13   0  -4  598.10    9.04   0
 -13   0   4  639.71    9.35   0
  13   0   4  636.50    9.25   0
 -13   0  -4  624.51    9.17   0
 -14   0  -4  636.71    8.94   0
  14   0  -4  617.37    8.64   0
 -14   0  -4  638.33    8.89   0
 -14   0   4  631.82    8.93   0
  14   0   4  610.62    8.62   0
  15   0   4   38.30    6.60   0
  15   0  -4   39.80    6.70   0
 -15   0  -4   33.64    6.55   0
 -15   0  -4   16.91    4.81   0
 -15   0   4   19.61    6.82   0
 -16   0  -4 1519.31   10.64   0
  16   0   4 1453.42   10.63   0
 -16   0   4 1486.55   10.47   0
 -16   0  -4 1518.05   10.71   0
  16   0  -4 1438.82   10.42   0
  17   0  -4  143.72    5.23   0
 -17   0  -4  146.07    6.89   0
 -17   0   4  161.58    7.18   0
  17   0   4  135.41    7.00   0
 -17   0  -4  160.83    7.13   0
 -18   0   4  278.95    7.35   0
  18   0  -4  259.53    7.34   0
 -18   0  -4  293.22    7.39   0
  18   0   4  285.16    7.10   0
 -18   0  -4  283.49    6.92   0
 -19   0  -4   14.81    4.50   0
  19   0   4    2.19    6.54   0
  19   0  -4   17.48    6.38   0
 -19   0  -4   13.89    6.52   0
 -19   0   4   10.02    6.58   0
 -20   0  -4   58.61    6.52   0
 -20   0  -4   71.23    6.51   0
  20   0   4   47.57    4.67   0
  20   0  -4   59.33    6.47   0
  21   0   4    2.61    6.33   0
 -21   0  -4   13.09    6.36   0
  21   0  -4   13.76    6.18   0
 -21   0   4   23.08    6.23   0
 -21   0  -4   17.93    6.45   0
   0   1  -4    0.74   17.03   0
   0  -1  -4   -2.39   17.08   0
   0  -1   4    7.79   16.90   0
   0   1   4    5.04   16.89   0
  -2  -1  -4  632.27   22.85   0
  -2   1  -4  615.27   18.82   0
   2   1   4  671.48   18.43   0
  -2  -1  -4  640.19   18.54   0
  -2   1   4  615.12   18.03   0
   2   1   4  627.21   19.02   0
  -2   1  -4  647.09   19.50   0
   2  -1   4  629.57   18.63   0
   3   1   4 2659.17   23.48   0
  -3  -1  -4 2622.66   22.05   0
  -3   1  -4 2474.57   22.52   0
  -3  -1  -4 2671.77   23.82   0
  -3   1   4 2618.08   22.19   0
  -3  -1   4 2608.34   22.13   0
   3  -1   4 2659.95   22.53   0
   3   1   4 2717.23   22.08   0
   3  -1  -4 2418.01   21.52   0
  -4  -1  -4 4160.12   24.78   0
  -4   1  -4 4140.19   21.54   0
   4   1   4 4370.91   23.62   0
  -4  -1   4 4043.91   23.38   0
   4  -1  -4 4176.71   23.07   0
  -4  -1  -4 4236.26   23.81   0
   4   1   4 4293.28   24.67   0
  -4   1   4 4048.32   23.05   0
   4  -1   4 4198.34   23.13   0
   5  -1   4 5251.79   23.09   0
  -5  -1  -4 5454.60   22.57   0
  -5   1   4 5139.69   23.09   0
   5   1  -4 5069.50   23.19   0
  -5  -1  -4 5391.65   24.80   0
  -5  -1   4 5117.12   22.06   0
  -5   1  -4 5234.30   23.35   0
   5   1   4 5332.53   24.49   0
   5  -1  -4 5216.46   23.13   0
   6  -1   4  469.04   10.94   0
  -6   1  -4  447.31    8.82   0
   6   1  -4  443.54   10.98   0
  -6   1   4  446.78    8.86   0
  -6  -1   4  462.74   11.40   0
   6   1   4  491.59   11.55   0
  -6  -1  -4  453.44   11.15   0
  -6  -1  -4  459.08   11.65   0
   6  -1  -4  454.49   10.73   0
   7   1  -4 1540.95   11.61   0
   7  -1   4 1573.55   13.42   0
  -7   1   4 1574.32   13.48   0
   7   1   4 1593.35   13.29   0
  -7  -1  -4 1633.67   13.54   0
  -7  -1  -4 1547.21   13.38   0
  -7   1  -4 1581.35   13.73   0
  -7  -1   4 1550.32   13.24   0
   7  -1  -4 1490.88   13.04   0
  -8  -1  -4 1122.31   11.67   0
   8   1  -4 1049.56   11.32   0
   8  -1  -4 1054.46   11.37   0
  -8  -1  -4 1060.23   11.80   0
   8   1   4 1063.85   11.59   0
  -8   1  -4 1110.68   11.95   0
  -8  -1   4 1068.19   11.53   0
  -8   1   4 1047.89   11.49   0
   8  -1   4 1078.84   11.76   0
  -9  -1   4 1091.87   11.20   0
  -9  -1  -4 1156.68   11.44   0
  -9  -1  -4 1119.22    9.95   0
   9  -1  -4 1087.96   11.32   0
   9   1   4 1118.21   11.40   0
  -9   1   4 1075.63    9.63   0
   9  -1   4 1113.39   11.25   0
   9   1  -4 1101.74   11.07   0
  -9   1  -4 1106.60   11.46   0
 -10  -1  -4   55.65    8.08   0
 -10   1   4   54.47    8.12   0
 -10  -1   4   55.63    7.94   0
  10   1   4   49.35    7.79   0
  10  -1   4   60.71    8.06   0
  10   1  -4   55.55    8.00   0
 -10   1  -4   59.39    6.04   0
  10  -1  -4   59.59    5.82   0
 -10  -1  -4   53.56    5.64   0
 -11   1   4  316.36    8.30   0
 -11  -1  -4  328.74    8.63   0
  11  -1  -4  309.77    6.39   0
 -11   1  -4  351.11    8.73   0
 -11  -1   4  321.82    8.48   0
  11   1  -4  329.52    8.45   0
  11   1   4  342.19    8.54   0
  11  -1   4  324.88    8.34   0
 -11  -1  -4  349.22    8.77   0
  12  -1  -4   27.39    7.42   0
 -12   1   4   21.43    5.51   0
 -12  -1  -4   24.16    7.79   0
  12  -1   4   35.42    7.40   0
  12   1   4   31.37    6.91   0
  12   1  -4   35.72    6.89   0
 -12  -1  -4   22.73    7.17   0
 -12   1  -4   34.46    7.87   0
 -12  -1   4   21.90    7.75   0
  13   1   4  630.47    8.86   0
  13  -1  -4  580.65    8.83   0
 -13   1  -4  632.55    9.36   0
 -13  -1  -4  615.13    9.11   0
  13   1  -4  592.75    9.08   0
 -13   1   4  602.36    9.15   0
 -13  -1   4  620.16    7.49   0
 -13  -1  -4  624.68    8.97   0
  13  -1   4  608.39    8.99   0
 -14  -1  -4   81.23    7.31   0
 -14  -1  -4   93.80    7.33   0
  14   1  -4   85.17    7.05   0
  14   1   4   92.51    6.88   0
 -14   1   4   85.28    5.26   0
 -14  -1   4   86.56    7.38   0
  14  -1   4  102.17    7.32   0
 -14   1  -4   91.59    7.50   0
  14  -1  -4   85.22    5.26   0
 -15  -1  -4  757.18    8.78   0
  15   1   4  721.80    8.61   0
 -15   1  -4  731.30    8.84   0
  15  -1  -4  704.29    8.40   0
  15  -1   4  732.55    8.54   0
 -15  -1   4  686.98    8.86   0
 -15  -1  -4  749.23    8.86   0
 -15   1   4  714.83    7.16   0
  15   1  -4  708.96    8.63   0
 -16  -1  -4  267.19    7.58   0
  16  -1   4  246.90    7.58   0
 -16   1  -4  278.91    7.63   0
 -16  -1  -4  269.80    7.65   0
  16  -1  -4  251.04    7.32   0
  16   1   4  250.62    7.30   0
 -16   1   4  263.95    7.43   0
 -16  -1   4  246.46    7.71   0
  16   1  -4  229.64    6.98   0
 -17  -1  -4  962.53    9.22   0
 -17  -1  -4  916.15    9.37   0
 -17   1  -4  909.40    9.28   0
  17  -1  -4  882.78    7.76   0
 -17  -1   4  942.11    7.92   0
  17  -1   4  890.09    9.07   0
  17   1  -4  877.67    8.93   0
  17   1   4  887.34    9.14   0
 -17   1   4  938.77    8.99   0
 -18   1  -4   60.15    6.42   0
  18   1  -4   58.41    6.34   0
 -18  -1  -4   75.74    6.61   0
  18  -1   4   60.32    6.60   0
  18  -1  -4   54.36    6.43   0
 -18   1   4   65.51    6.68   0
  18   1   4   60.46    6.60   0
 -18  -1  -4   50.61    6.43   0
 -18   1  -4   60.56    6.88   0
 -18  -1   4   62.16    6.42   0
 -19  -1  -4  302.76    7.47   0
 -19   1   4  290.24    5.95   0
 -19  -1   4  291.03    7.47   0
  19  -1   4  284.23    7.37   0
  19   1   4  292.04    7.29   0
 -19   1  -4  307.65    7.27   0
 -19  -1  -4  300.77    7.35   0
  19  -1  -4  271.17    7.26   0
 -19   1  -4  280.19    7.21   0
  19   1  -4  297.94    7.40   0
 -20   1  -4   14.33    6.38   0
  20  -1   4    1.81    6.34   0
 -20  -1  -4   -9.67    6.05   0
  20   1  -4    0.99    6.16   0
 -20   1   4   14.94    6.29   0
 -20  -1   4   10.22    6.33   0
 -20   1  -4    2.25    5.93   0
  20  -1  -4    0.24    6.35   0
  20   1   4   -0.88    6.03   0
 -20  -1  -4   10.09    6.09   0
 -21   1  -4   38.22    6.70   0
 -21   1  -4   69.05    6.49   0
 -21   1   4   47.11    6.50   0
  21   1  -4   43.38    6.72   0
  21   1   4   41.00    6.58   0
 -21  -1   4   39.04    6.46   0
 -21  -1  -4   57.07    6.84   0
 -21  -1  -4   36.86    6.26   0
  21  -1  -4   43.43    6.40   0
  -1  -2   4  368.37   20.13   0
  -1   2  -4  365.98   17.31   0
   1  -2   4  369.70   17.28   0
   1   2   4  353.71   17.43   0
  -1  -2  -4  353.29   17.52   0
  -1  -2   4  357.69   16.70   0
   2  -2   4 2592.96   22.73   0
  -2   2   4 2525.44   25.70   0
  -2  -2  -4 2572.25   25.75   0
   2   2   4 2629.64   21.42   0
   2   2   4 2621.11   25.02   0
  -2   2  -4 2557.36   22.84   0
   3   2   4 6738.29   27.61   0
  -3  -2  -4 6521.41   27.49   0
  -3   2  -4 6430.67   28.58   0
   3  -2  -4 6215.69   29.18   0
   3  -2   4 6559.62   28.58   0
   4  -2   4  513.38   13.39   0
  -4   2   4  504.17   13.36   0
  -4  -2   4  480.78   12.90   0
   4   2   4  505.64   13.54   0
  -4  -2  -4  506.73   12.93   0
   4  -2  -4  499.52   13.14   0
  -4  -2  -4  503.05   14.13   0
   4   2   4  496.59   12.55   0
  -4   2  -4  497.11   13.57   0
  -5  -2  -4  217.81   11.86   0
  -5   2  -4  215.16   11.36   0
  -5   2   4  221.36   11.39   0
  -5  -2  -4  218.48   10.58   0
   5   2   4  217.77   10.36   0
   5   2   4  214.36   13.16   0
   5  -2  -4  219.86   11.15   0
   5  -2   4  210.25    8.45   0
  -5  -2   4  218.73   11.31   0
   6   2   4 2787.04   16.26   0
   6  -2  -4 2533.16   15.88   0
  -6   2   4 2652.31   16.18   0
   6   2  -4 2578.80   16.60   0
   6   2   4 2709.43   18.44   0
  -6  -2  -4 2703.44   17.41   0
  -6  -2   4 2614.84   16.83   0
  -6   2  -4 2612.24   16.21   0
  -6  -2  -4 2845.04   16.44   0
   6  -2   4 2686.00   16.13   0
   7   2   4  314.79    9.63   0
   7  -2  -4  310.87    9.37   0
  -7   2  -4  311.17   10.00   0
   7   2  -4  298.46    9.32   0
   7  -2   4  323.21    9.70   0
  -7  -2  -4  312.28   10.03   0
  -7   2   4  299.89    9.48   0
  -7  -2  -4  317.42   10.86   0
  -7  -2   4  294.50    9.43   0
  -8  -2  -4  658.36   10.24   0
  -8   2  -4  567.99    8.11   0
  -8  -2  -4  590.58    8.25   0
  -8   2   4  582.64    9.91   0
   8   2   4  621.90    9.92   0
  -8  -2   4  602.85   10.00   0
   8   2  -4  590.00    9.81   0
   8  -2   4  591.18    8.20   0
   8  -2  -4  570.01    9.81   0
  -9  -2  -4    7.50    8.20   0
   9   2   4    8.59    7.80   0
  -9  -2  -4    9.06    7.95   0
  -9  -2   4    9.40    7.91   0
  -9   2   4    3.98    7.89   0
   9   2  -4    6.45    7.78   0
  -9   2  -4    6.59    5.78   0
   9  -2   4   -7.06    8.12   0
   9  -2  -4    6.60    7.73   0
  10   2   4  777.70   10.12   0
 -10  -2   4  768.77    9.77   0
  10   2  -4  745.55    9.60   0
 -10  -2  -4  786.15    8.10   0
 -10   2  -4  744.85    9.76   0
 -10  -2  -4  767.41   10.09   0
  10  -2   4  751.05    7.97   0
 -10   2   4  752.97   10.00   0
  10  -2  -4  721.73    7.86   0
  11  -2  -4   99.31    5.51   0
 -11  -2  -4  103.25    8.10   0
  11   2   4   99.87    7.58   0
 -11   2  -4  114.56    5.72   0
 -11   2   4  103.20    7.69   0
  11  -2   4  108.03    7.65   0
 -11  -2   4  114.15    7.60   0
 -11  -2  -4  113.37    7.75   0
  11   2  -4  101.92    7.48   0
 -12   2  -4 1275.88   10.88   0
 -12  -2   4 1317.07   10.20   0
 -12   2   4 1269.99   10.67   0
  12  -2  -4 1240.56   10.32   0
 -12  -2  -4 1323.86   10.91   0
  12  -2   4 1250.68    9.17   0
  12   2   4 1275.70   10.60   0
  12   2  -4 1236.78    9.93   0
 -12  -2  -4 1332.01   10.73   0
 -13   2  -4   12.91    5.53   0
 -13  -2   4   17.76    7.38   0
 -13   2   4   24.38    7.69   0
 -13  -2  -4   25.51    7.48   0
  13   2   4   19.80    6.94   0
  13  -2  -4   15.94    7.13   0
 -13  -2  -4   20.27    7.45   0
  13   2  -4   18.19    7.19   0
  13  -2   4   27.74    7.28   0
  14   2   4  431.25    7.95   0
  14  -2  -4  404.37    8.10   0
 -14   2  -4  424.22    8.40   0
  14  -2   4  426.01    8.03   0
 -14  -2   4  452.22    8.28   0
 -14   2   4  391.24    8.43   0
  14   2  -4  405.60    8.13   0
 -14  -2  -4  428.46    8.22   0
 -14  -2  -4  452.37    8.29   0
 -15  -2  -4    1.61    6.64   0
 -15  -2   4   13.61    6.58   0
 -15  -2  -4   -0.66    6.66   0
  15  -2   4    3.51    6.70   0
  15  -2  -4   -3.59    6.74   0
  15   2  -4   14.19    6.20   0
  15   2   4    3.21    6.38   0
 -15   2  -4   -1.11    6.88   0
 -15   2   4   -8.22    6.77   0
 -16   2  -4  407.98    8.07   0
  16   2   4  402.90    7.92   0
  16   2  -4  391.10    7.59   0
 -16  -2  -4  408.54    7.93   0
 -16  -2  -4  428.39    7.85   0
 -16   2   4  387.87    7.94   0
  16  -2  -4  365.15    7.72   0
  16  -2   4  392.16    7.91   0
 -16  -2   4  416.81    7.96   0
 -17  -2  -4   21.29    6.62   0
 -17   2  -4   36.77    6.69   0
 -17   2   4   27.09    6.45   0
  17   2  -4   33.40    6.57   0
  17  -2  -4   23.63    6.56   0
 -17  -2  -4   35.02    6.63   0
  17   2   4   21.71    6.52   0
 -17  -2   4   26.45    6.55   0
  17  -2   4   26.82    6.45   0
  18  -2   4  377.91    6.15   0
  18   2  -4  386.32    7.42   0
  18   2   4  383.16    7.71   0
 -18   2  -4  377.66    7.67   0
 -18  -2   4  382.83    7.82   0
 -18  -2  -4  376.56    7.77   0
  18  -2  -4  367.40    7.59   0
 -18  -2  -4  392.84    7.68   0
 -18   2   4  388.98    7.89   0
 -19  -2  -4   21.30    6.39   0
 -19   2  -4   17.37    6.35   0
 -19   2   4   22.39    4.53   0
 -19  -2   4   37.48    4.64   0
  19  -2   4   21.90    6.37   0
  19  -2  -4   20.35    6.59   0
  19   2   4   18.46    6.32   0
 -19  -2  -4   24.55    6.43   0
 -19  -2   4   16.03    6.49   0
  19   2  -4   23.89    6.22   0
  20   2  -4  106.74    6.70   0
  20   2   4  107.32    6.62   0
 -20  -2   4  107.74    6.86   0
 -20  -2   4   99.43    6.84   0
 -20   2  -4   94.14    5.11   0
 -20   2   4  110.54    6.71   0
 -20  -2  -4  118.22    6.66   0
  20  -2   4  111.68    6.70   0
 -20  -2  -4   93.11    6.94   0
 -20   2  -4  105.50    6.50   0
  20  -2  -4   93.07    6.84   0
  21   2   4    5.91    6.33   0
 -21  -2  -4   -0.07    6.23   0
  21   2  -4   15.81    6.40   0
  21  -2   4  -10.71    6.33   0
 -21  -2  -4   -0.08    6.38   0
  21  -2  -4   15.19    6.24   0
 -21  -2   4    6.99    6.27   0
 -21   2  -4    7.70    4.43   0
 -21   2  -4   10.87    6.52   0
   0  -3   4   -1.82   12.47   0
   0   3  -4    2.70   15.74   0
   0   3   4   -1.78   15.51   0
   0   3  -4    3.02   16.60   0
  -2  -3   4   -0.04   13.36   0
   2   3   4    6.90   10.97   0
  -2   3  -4   -0.97   11.99   0
   2  -3   4    7.13   11.74   0
  -2  -3  -4    7.48   15.56   0
  -2  -3   4    3.36   10.99   0
   2   3   4    6.92   15.11   0
  -2   3   4    8.23   14.33   0
   3   3   4 3981.68   28.75   0
   3  -3   4 3936.36   22.43   0
   3  -3  -4 3816.53   23.03   0
  -3   3  -4 3875.77   22.45   0
  -3   3   4 3910.58   24.53   0
   3   3   4 4095.88   20.54   0
  -3  -3   4 4090.82   25.93   0
  -4  -3   4   28.60    8.90   0
  -4   3  -4   30.50   10.56   0
  -4   3   4   34.06   10.01   0
   4   3   4   53.22    9.52   0
  -4  -3  -4   29.59   13.21   0
   4   3   4   27.26   12.93   0
   4  -3   4   42.60   10.39   0
   4  -3  -4   29.73    9.70   0
  -4  -3   4   31.76    9.27   0
  -4  -3  -4   29.81    9.67   0
  -5  -3   4  140.61    8.95   0
  -5  -3   4  141.65    8.90   0
  -5  -3  -4  139.25    9.37   0
   5   3   4  135.46   10.29   0
   5  -3   4  145.12    9.85   0
   5   3   4  140.76    9.06   0
  -5   3  -4  141.61   10.19   0
  -5   3   4  146.94   11.57   0
  -5  -3  -4  139.76   10.52   0
   5  -3  -4  140.39    9.55   0
  -6  -3  -4  592.33   11.73   0
   6  -3   4  593.52   10.49   0
  -6  -3   4  553.37   10.50   0
   6  -3  -4  573.25   10.34   0
   6   3   4  613.63   10.46   0
  -6   3   4  585.85   10.56   0
  -6  -3  -4  604.38   10.73   0
  -6   3  -4  583.91   10.49   0
  -6  -3   4  562.64   10.35   0
   6   3   4  587.59   11.52   0
  -7   3   4  775.09   10.67   0
  -7  -3  -4  807.68   12.16   0
   7   3   4  813.67   10.69   0
  -7  -3   4  845.75   10.58   0
  -7  -3  -4  847.59   11.16   0
  -7  -3   4  779.77   10.45   0
   7  -3   4  797.44   10.61   0
   7   3   4  810.90   11.62   0
  -7   3  -4  774.19    8.97   0
   7  -3  -4  740.73   10.35   0
   7   3  -4  771.98   10.91   0
   8   3  -4  737.61   10.20   0
  -8   3  -4  762.60   10.58   0
   8   3   4  761.08   10.80   0
  -8  -3   4  770.67   10.32   0
   8  -3  -4  736.42   10.24   0
  -8   3   4  744.32   10.33   0
   8  -3   4  776.11   10.31   0
  -8  -3  -4  755.19   12.31   0
  -8  -3  -4  797.14   10.62   0
  -9  -3  -4  160.30    8.51   0
  -9   3  -4  149.24    6.27   0
  -9  -3   4  155.78    8.58   0
   9  -3  -4  146.70    7.99   0
   9   3  -4  151.64    6.43   0
   9  -3   4  149.06    8.34   0
   9   3   4  156.75    7.97   0
  -9  -3  -4  171.31    8.47   0
  -9   3   4  152.41    8.06   0
  10   3  -4   34.05    7.64   0
 -10  -3   4   33.44    7.79   0
  10  -3   4   44.00    5.40   0
 -10  -3  -4   42.83    8.08   0
 -10   3   4   44.53    7.53   0
 -10   3  -4   42.44    7.92   0
 -10  -3  -4   36.95    7.50   0
  10  -3  -4   35.18    7.33   0
  10   3   4   40.74    7.81   0
 -11  -3  -4 1442.86   10.97   0
  11  -3  -4 1366.96   10.86   0
 -11   3   4 1382.12   11.00   0
 -11  -3   4 1413.61   10.96   0
  11   3   4 1402.14   13.03   0
  11  -3   4 1383.19   11.28   0
 -11  -3  -4 1406.68   11.93   0
 -11   3  -4 1438.95   11.25   0
  11   3  -4 1371.60   11.18   0
  12   3   4   60.63    7.37   0
  12  -3   4   70.70    7.73   0
 -12  -3  -4   72.50    7.49   0
  12   3  -4   56.22    6.96   0
  12  -3  -4   65.76    7.57   0
 -12  -3   4   55.88    7.13   0
 -12   3   4   51.88    7.80   0
 -12   3  -4   66.15    7.94   0
 -12  -3  -4   55.36    5.57   0
  13   3   4  256.12    7.82   0
  13  -3   4  243.11    7.95   0
 -13  -3  -4  255.04    7.80   0
 -13   3  -4  243.06    8.03   0
  13  -3  -4  240.98    7.83   0
  13   3  -4  243.08    7.50   0
 -13   3   4  261.18    7.98   0
 -13  -3  -4  260.23    7.96   0
 -13  -3   4  267.63    7.57   0
 -13  -3   4  249.38    7.85   0
  14   3   4    6.52    6.77   0
 -14  -3  -4    4.70    7.18   0
  14   3  -4    1.46    6.77   0
 -14   3   4    9.86    6.78   0
 -14  -3   4   -3.50    6.77   0
  14  -3   4    6.29    6.63   0
 -14   3  -4    0.72    6.91   0
  14  -3  -4    9.67    6.61   0
 -14  -3   4    8.06    7.02   0
 -14  -3  -4    3.68    6.90   0
  15   3   4   48.05    6.70   0
 -15  -3   4   33.39    6.64   0
  15   3  -4   28.65    6.19   0
  15  -3   4   48.74    6.96   0
 -15   3   4   28.05    6.73   0
  15  -3  -4   37.86    6.58   0
 -15   3  -4   36.18    4.93   0
 -15  -3  -4   47.19    6.91   0
 -15  -3  -4   44.44    7.00   0
 -15  -3   4   48.04    6.75   0
 -16  -3   4    7.06    6.45   0
 -16  -3  -4   19.47    6.78   0
 -16  -3   4   10.00    4.73   0
  16  -3  -4   12.79    6.48   0
  16  -3   4    8.71    6.58   0
 -16   3   4   24.44    6.75   0
  16   3   4   18.17    4.52   0
  16   3  -4   16.60    6.54   0
 -16  -3  -4   15.72    6.64   0
 -16   3  -4   19.15    6.90   0
 -17  -3  -4  952.28    9.70   0
 -17   3   4  989.97    9.39   0
 -17  -3   4  977.98    9.37   0
 -17   3  -4  938.70    8.07   0
  17   3  -4  968.18    9.43   0
  17   3   4  991.21    9.08   0
  17  -3  -4  913.27    9.02   0
  17  -3   4  938.75    7.82   0
 -17  -3  -4 1011.75    9.22   0
 -17  -3   4  999.87    9.47   0
 -18  -3  -4   -4.98    6.69   0
  18  -3   4    6.04    6.54   0
 -18  -3   4   13.29    6.34   0
 -18  -3  -4   -3.30    6.48   0
  18   3   4   10.55    6.23   0
  18   3  -4   -2.21    6.18   0
 -18   3   4   -7.69    6.47   0
  18  -3  -4    3.34    4.52   0
 -18  -3   4    8.63    6.48   0
 -18   3  -4    0.79    6.50   0
  19  -3  -4   80.34    6.65   0
 -19   3  -4   94.51    6.89   0
  19  -3   4  101.68    6.79   0
  19   3  -4  110.17    6.65   0
 -19  -3   4  111.66    6.77   0
  19   3   4   91.85    6.77   0
 -19   3   4   99.61    6.62   0
 -19  -3   4  106.91    4.90   0
 -19  -3  -4  106.92    6.78   0
 -19  -3  -4   98.60    6.65   0
 -20  -3  -4   81.51    6.72   0
 -20   3  -4   74.22    6.74   0
 -20  -3   4   88.14    6.64   0
 -20  -3   4   85.88    6.70   0
  20  -3  -4   55.67    6.46   0
  20   3  -4   71.22    6.43   0
 -20  -3  -4   73.76    6.67   0
  20  -3   4   81.28    6.73   0
  20   3   4   93.48    6.86   0
  21  -3  -4   68.72    6.91   0
  21   3  -4   72.05    5.08   0
 -21  -3  -4   97.66    7.01   0
 -21  -3   4  108.91    6.82   0
 -21   3   4   82.07    6.81   0
 -21  -3  -4  104.99    6.75   0
 -21  -3   4   80.73    6.72   0
 -21   3  -4   68.00    6.83   0
  21   3   4   99.02    6.75   0
   0  -4   4 4879.07   27.03   0
  -1   4   4  751.00   17.05   0
  -1   4  -4  740.25   14.19   0
   1   4   4  766.54   22.44   0
   1   4  -4  808.98   16.72   0
   1  -4   4  757.17   15.82   0
  -1  -4   4  762.76   15.74   0
   2   4   4 1090.34   12.67   0
  -2   4   4 1053.47   17.29   0
  -2  -4  -4 1053.03   22.02   0
  -2   4  -4 1046.17   14.55   0
  -2  -4   4 1033.96   16.39   0
   2   4  -4 1124.45   17.22   0
   2   4   4 1088.22   22.82   0
   2  -4   4 1051.35   14.83   0
  -3   4  -4 1661.89   15.73   0
   3   4   4 1736.10   21.45   0
  -3   4   4 1715.78   18.46   0
   3   4   4 1731.99   13.88   0
   3  -4   4 1680.18   15.96   0
  -3  -4  -4 1673.13   22.64   0
  -3  -4   4 1750.23   17.99   0
   3  -4  -4 1627.18   16.60   0
  -4   4  -4 1952.03   15.54   0
   4  -4   4 1966.29   15.46   0
   4   4   4 2056.85   12.89   0
   4  -4  -4 1911.25   16.29   0
  -4   4   4 1994.59   16.48   0
   4   4   4 2049.29   20.51   0
  -4  -4   4 1903.36   16.76   0
  -4  -4   4 2078.28   16.38   0
  -4  -4  -4 1960.48   20.41   0
  -5  -4  -4   27.30    6.17   0
  -5  -4   4   29.29    8.38   0
   5   4   4   33.51   11.50   0
   5  -4   4   38.08    8.72   0
  -5   4   4   36.40   10.86   0
  -5   4  -4   37.09    8.88   0
  -5  -4   4   35.79    8.27   0
   5   4   4   32.49    8.71   0
   5  -4  -4   26.92    8.04   0
  -5  -4  -4   22.49   12.01   0
  -6   4   4   98.13    8.29   0
   6  -4  -4  103.38    8.15   0
   6  -4   4   97.77    7.96   0
  -6  -4  -4   98.13   11.74   0
   6   4   4  112.22   11.32   0
  -6   4  -4   94.41    8.49   0
  -6  -4   4   93.08    8.29   0
  -6  -4  -4  102.72    8.35   0
   6   4   4  111.56    8.25   0
  -6  -4   4  107.48    8.31   0
  -7   4   4  986.28   11.11   0
  -7  -4   4  952.99   11.43   0
   7  -4  -4  963.11   10.97   0
  -7  -4  -4  983.51   10.78   0
   7  -4   4 1009.08   11.04   0
  -7   4  -4 1007.60   11.29   0
  -7  -4  -4  959.95   14.12   0
   7   4   4  967.29   12.35   0
   7   4   4 1031.89   10.79   0
  -7  -4   4  981.03   11.05   0
  -8  -4  -4 1653.15   15.18   0
   8  -4   4 1624.44   12.23   0
  -8   4  -4 1647.63   12.28   0
  -8  -4   4 1614.64   12.85   0
   8   4   4 1636.18   14.92   0
  -8  -4  -4 1701.08   12.29   0
  -8  -4   4 1699.10   12.62   0
   8   4   4 1693.40   12.13   0
  -8   4   4 1620.60   12.93   0
   8  -4  -4 1592.95   12.44   0
  -9  -4   4  102.57    7.97   0
   9   4  -4  101.44    7.83   0
  -9   4  -4  106.38    8.04   0
   9  -4  -4  109.65    7.58   0
  -9   4   4  112.96    8.20   0
   9  -4   4   99.33    7.99   0
  -9  -4  -4  100.97    8.37   0
   9   4   4  104.86    9.87   0
  -9  -4  -4  110.47    7.83   0
  -9  -4   4  108.01    8.44   0
 -10  -4  -4 1282.78   12.34   0
 -10   4  -4 1258.79   10.72   0
  10   4   4 1281.05   13.25   0
  10   4  -4 1245.78   11.36   0
  10  -4   4 1257.66   10.51   0
 -10  -4   4 1258.88   12.59   0
 -10  -4   4 1306.19   11.21   0
 -10   4   4 1277.85   10.91   0
  10  -4  -4 1237.05   10.77   0
 -10  -4  -4 1307.87   10.67   0
 -11  -4   4  144.54    7.13   0
 -11  -4  -4  148.05    7.90   0
  11  -4   4  125.74    5.29   0
 -11   4  -4  129.56    7.29   0
 -11  -4  -4  134.03    8.37   0
  11   4   4  143.09    8.09   0
  11  -4  -4  141.62    7.59   0
 -11   4   4  130.14    7.72   0
  11   4  -4  131.47    7.89   0
 -11  -4   4  141.89    7.68   0
 -12  -4  -4    9.68    7.47   0
 -12  -4   4   14.96    7.15   0
 -12  -4   4    9.36    6.67   0
 -12   4   4   13.53    6.81   0
 -12   4  -4    4.81    7.21   0
  12  -4   4   10.66    6.88   0
  12   4  -4    1.06    6.92   0
 -12  -4  -4    4.13    7.36   0
  12  -4  -4    3.89    4.91   0
  12   4   4    5.44    7.30   0
  13  -4  -4  173.91    7.38   0
 -13   4  -4  194.20    7.76   0
 -13  -4  -4  184.05    7.85   0
 -13   4   4  168.01    7.54   0
  13   4  -4  181.58    7.40   0
 -13  -4  -4  200.25    7.74   0
 -13  -4   4  176.52    7.72   0
  13   4   4  185.10    9.16   0
  13  -4   4  198.62    7.51   0
 -13  -4   4  193.85    7.45   0
  14  -4  -4    6.85    4.70   0
 -14  -4  -4    7.07    7.12   0
  14   4   4   13.39    7.00   0
  14   4  -4    7.94    6.74   0
 -14   4   4   18.48    6.51   0
 -14   4  -4    2.45    6.65   0
 -14  -4   4    0.04    6.93   0
 -14  -4  -4    9.04    6.70   0
 -14  -4   4    6.95    6.39   0
  14  -4   4    6.24    6.40   0
  15  -4   4   34.24    6.49   0
  15   4  -4   27.44    6.35   0
  15   4   4   30.33    6.54   0
 -15   4   4   36.81    6.84   0
 -15  -4  -4   35.73    6.69   0
 -15   4  -4   32.66    6.87   0
  15  -4  -4   33.92    6.61   0
 -15  -4   4   30.22    6.48   0
 -15  -4  -4   34.20    6.86   0
 -15  -4   4   28.97    6.73   0
 -16   4  -4  303.65    5.90   0
 -16  -4  -4  314.59    8.16   0
  16  -4  -4  322.06    7.44   0
 -16   4   4  340.53    7.54   0
  16  -4   4  322.82    7.51   0
 -16  -4   4  336.33    7.32   0
  16   4   4  326.74    7.84   0
 -16  -4   4  325.65    7.52   0
  16   4  -4  315.02    7.38   0
 -16  -4  -4  331.79    7.42   0
 -17  -4  -4   35.61    6.63   0
  17   4  -4   19.06    6.39   0
 -17   4  -4   31.05    6.48   0
 -17   4   4   16.36    6.57   0
  17  -4  -4   25.90    6.50   0
  17  -4   4   20.66    6.46   0
 -17  -4   4   30.11    6.53   0
 -17  -4  -4   34.98    6.59   0
 -17  -4   4   14.86    6.50   0
  17   4   4   19.60    6.37   0
 -18   4  -4  116.65    5.04   0
 -18  -4   4  119.31    6.60   0
  18   4   4  110.67    6.97   0
 -18  -4  -4  105.54    6.81   0
 -18  -4   4  123.29    6.99   0
  18  -4   4  105.47    4.83   0
 -18  -4  -4  128.58    6.99   0
 -18   4   4  127.25    6.91   0
  18  -4  -4  102.62    4.99   0
  18   4  -4  110.59    6.71   0
 -19  -4  -4   21.12    6.47   0
  19  -4  -4   23.36    6.39   0
  19   4   4   17.38    6.40   0
 -19  -4  -4   22.85    4.66   0
  19   4  -4   35.08    6.43   0
  19  -4   4   13.13    6.50   0
 -19  -4   4   32.28    6.43   0
 -19   4  -4   27.55    6.08   0
 -19   4   4   26.25    4.56   0
 -19  -4   4   32.80    6.28   0
  20  -4   4  106.62    6.65   0
  20  -4  -4   78.24    6.79   0
 -20   4   4   88.26    6.76   0
 -20  -4   4  107.51    6.84   0
 -20  -4   4   82.52    5.28   0
 -20  -4  -4   93.90    6.66   0
 -20  -4  -4   94.96    6.91   0
  20   4  -4  116.95    6.88   0
  20   4   4   93.97    6.73   0
 -20   4  -4  105.09    6.57   0
   0   5  -4    0.28    9.18   0
   0   5  -4    3.75   11.88   0
   0   5   4    1.45   14.97   0
   0  -5   4    3.36   11.12   0
   0   5   4    2.64   16.79   0
   1   5  -4 1330.30   16.82   0
  -1   5  -4 1248.51   16.76   0
  -1  -5   4 1263.96   16.60   0
  -1   5   4 1278.29   20.79   0
   1  -5   4 1264.52   16.64   0
   2   5   4   29.18    8.49   0
   2   5   4   29.00   18.26   0
  -2   5   4   23.01   10.63   0
  -2  -5   4   27.28    8.87   0
  -2   5  -4   22.66   11.91   0
   2   5  -4   28.51    9.04   0
   2  -5   4   29.91   11.90   0
  -3  -5   4   11.04   10.38   0
  -3   5   4    7.71   10.33   0
  -3   5  -4    5.29   11.48   0
   3   5   4    8.14   13.11   0
   3   5   4    1.29    8.28   0
   3  -5  -4    4.97   10.62   0
   3  -5   4   13.15   11.22   0
  -3  -5  -4    4.81   13.62   0
   3   5  -4   10.25   11.16   0
   4   5   4 1344.57   19.33   0
  -4  -5  -4 1301.94   19.84   0
   4   5   4 1356.51   10.64   0
   4  -5   4 1334.10   15.07   0
   4  -5  -4 1290.66   14.44   0
  -4   5   4 1354.58   16.10   0
  -4  -5   4 1288.31   15.60   0
  -4   5  -4 1322.87   14.94   0
  -4  -5   4 1376.75   15.17   0
  -5   5   4 1432.36   13.95   0
  -5  -5   4 1467.99   14.54   0
   5  -5   4 1473.18   13.13   0
   5   5   4 1490.78   10.63   0
   5   5   4 1438.19   17.28   0
  -5  -5  -4 1405.32   17.41   0
   5  -5  -4 1405.15   13.75   0
  -5   5  -4 1444.35   13.19   0
  -5  -5   4 1375.15   14.07   0
   6   5   4   31.35    9.82   0
  -6   5  -4   24.74    9.85   0
   6  -5  -4   21.40    8.00   0
   6  -5   4   26.23    7.81   0
  -6  -5  -4   28.30    8.37   0
  -6  -5  -4   26.45   10.51   0
  -6  -5   4   29.70    7.42   0
  -6   5   4   20.35    8.46   0
  -6  -5   4   33.67    9.71   0
   6   5   4   31.04    8.06   0
  -7   5   4   34.00    7.66   0
   7   5   4   37.25    7.91   0
   7   5   4   26.93    9.44   0
  -7  -5   4   22.32    9.49   0
  -7   5  -4   22.99    8.07   0
   7  -5  -4   14.65    7.64   0
   7  -5   4   30.51    8.15   0
  -7  -5  -4   26.57    8.04   0
  -7  -5   4   33.39    7.41   0
  -7  -5  -4   26.19    7.91   0
  -8   5   4  248.06    8.80   0
   8   5   4  256.19    6.18   0
  -8  -5  -4  249.87    8.10   0
   8   5   4  252.36   10.15   0
  -8  -5  -4  251.27   10.67   0
  -8   5  -4  239.63    8.90   0
  -8  -5   4  245.68    8.27   0
   8  -5   4  267.74    8.45   0
   8  -5  -4  259.18    8.61   0
  -8  -5   4  265.85    8.44   0
  -9  -5  -4  721.59    9.60   0
   9  -5  -4  678.86    9.72   0
  -9   5   4  707.59   10.20   0
  -9   5  -4  674.86    9.95   0
   9  -5   4  672.50    9.67   0
  -9  -5   4  663.71    9.49   0
   9   5   4  693.78   10.08   0
  -9  -5   4  686.34    9.95   0
  -9  -5  -4  676.29   11.75   0
  10   5   4  341.43    9.97   0
 -10  -5   4  346.62   10.01   0
  10  -5  -4  336.31    8.52   0
 -10  -5  -4  356.39    8.52   0
 -10   5  -4  320.64    8.54   0
 -10  -5   4  349.20    8.03   0
 -10   5   4  348.48    8.45   0
  10  -5   4  342.70    8.35   0
 -10  -5  -4  347.12   10.57   0
  11  -5   4    6.50    6.94   0
 -11  -5  -4    8.56    7.96   0
  11   5   4   11.46    7.06   0
 -11  -5  -4   11.00    7.38   0
 -11  -5   4   14.13    7.24   0
 -11   5  -4   10.79    7.21   0
 -11  -5   4   14.53    6.96   0
  11  -5  -4    4.25    6.74   0
 -11   5   4   11.29    7.23   0
  12  -5  -4  234.61    7.63   0
 -12  -5   4  220.43    7.91   0
 -12   5  -4  231.22    7.93   0
  12   5  -4  230.03    7.65   0
 -12  -5   4  243.69    7.79   0
  12  -5   4  239.66    7.65   0
  12   5   4  230.82    8.20   0
 -12  -5  -4  219.61    8.21   0
 -12  -5  -4  218.89    5.93   0
 -12   5   4  226.49    7.74   0
 -13  -5   4  317.60    6.05   0
  13  -5  -4  303.00    7.80   0
 -13   5  -4  325.06    7.82   0
  13   5   4  315.01    8.20   0
  13   5  -4  330.25    7.80   0
 -13  -5  -4  331.84    8.64   0
  13  -5   4  318.69    7.50   0
 -13  -5   4  319.11    7.96   0
 -13   5   4  314.01    6.29   0
 -13  -5  -4  354.07    7.89   0
 -14   5   4   -4.47    6.72   0
  14  -5  -4   10.30    6.47   0
 -14  -5   4   21.01    6.64   0
 -14  -5  -4    6.55    6.78   0
  14  -5   4   -0.96    6.06   0
  14   5  -4    8.43    6.55   0
  14   5   4   11.73    6.76   0
 -14  -5  -4   14.68    6.83   0
 -14  -5   4   12.21    6.59   0
 -14   5  -4   15.46    6.49   0
 -15  -5  -4   42.93    7.34   0
  15   5  -4   31.54    7.09   0
  15   5   4   36.09    6.33   0
 -15  -5   4   25.73    7.25   0
  15  -5   4   28.82    6.55   0
 -15   5   4   27.93    6.63   0
 -15  -5  -4   36.86    6.75   0
 -15   5  -4   33.94    6.80   0
  15  -5  -4   33.92    4.77   0
 -15  -5   4   32.41    4.61   0
  16  -5   4  123.43    6.63   0
 -16   5   4  121.85    6.92   0
  16  -5  -4  125.21    7.04   0
  16   5   4  106.17    7.21   0
 -16  -5  -4  129.63    7.36   0
 -16  -5  -4  123.36    6.99   0
 -16   5  -4  129.21    7.04   0
  16   5  -4   99.77    6.70   0
 -16  -5   4  123.74    7.20   0
 -16  -5   4  125.86    6.99   0
 -17  -5   4  330.18    7.68   0
  17  -5   4  314.70    7.38   0
  17   5  -4  320.48    7.56   0
 -17  -5   4  325.05    7.78   0
  17   5   4  313.25    8.06   0
 -17  -5  -4  318.50    7.31   0
 -17   5  -4  304.87    7.54   0
 -17   5   4  302.48    7.56   0
 -17  -5  -4  298.09    9.34   0
  17  -5  -4  310.44    7.37   0
  18  -5   4   13.52    6.62   0
 -18  -5   4   -0.73    6.32   0
  18  -5  -4    8.38    6.20   0
  18   5  -4    3.43    6.37   0
 -18   5  -4    0.66    6.39   0
 -18  -5  -4   11.41    6.55   0
 -18  -5   4    0.40    6.65   0
 -18  -5  -4   14.93    6.27   0
 -18   5   4    3.88    6.30   0
  18   5   4    1.48    6.41   0
 -19  -5  -4   85.92    7.14   0
 -19  -5   4   90.45    6.65   0
 -19  -5   4   82.92    6.75   0
  19   5  -4   94.63    6.60   0
 -19   5  -4   88.32    6.93   0
 -19  -5  -4   76.26    6.68   0
  19   5   4   80.72    8.15   0
  19  -5  -4   73.09    6.76   0
  19  -5   4   74.74    6.48   0
  20   5  -4    3.15    6.50   0
  20   5   4    2.54    6.17   0
 -20  -5   4    9.81    6.43   0
  20  -5  -4    4.21    6.28   0
 -20   5  -4    9.67    6.28   0
 -20  -5  -4    8.74    6.35   0
 -20  -5   4    2.30    6.68   0
 -20  -5  -4   -0.22    6.25   0
   0   6  -4   12.56   10.85   0
   0  -6   4    9.64   10.45   0
   0   6  -4   12.73   10.32   0
  -1   6  -4  112.55   10.62   0
   1  -6   4  122.68   10.72   0
  -1   6   4  115.79   12.92   0
  -1  -6   4  117.82   10.61   0
   1   6  -4  119.70    9.09   0
  -2   6   4   12.41   10.63   0
   2  -6   4   11.82   10.12   0
  -2  -6   4   12.20    9.89   0
   2   6  -4    8.65   10.09   0
   2   6   4    6.31    5.47   0
  -2   6  -4   10.28    8.52   0
  -3  -6   4  674.51   13.14   0
   3   6   4  744.98   10.04   0
   3  -6   4  740.28   11.93   0
   3   6  -4  745.94   11.71   0
  -3   6  -4  710.66   11.98   0
  -3   6   4  723.27   14.57   0
  -3  -6   4  717.71   13.87   0
   4  -6  -4    1.67    8.02   0
   4   6   4    5.51    7.76   0
   4  -6   4    7.17    8.41   0
   4   6   4    1.88   12.50   0
  -4   6  -4    5.48    8.70   0
  -4   6   4   11.49   10.01   0
  -4  -6  -4    8.29   13.64   0
   4   6  -4   11.77    9.48   0
  -4  -6   4    5.92    9.20   0
  -4  -6   4    2.28    9.67   0
   5   6   4  436.51    9.00   0
   5  -6   4  425.08    9.67   0
  -5   6   4  429.82   11.47   0
  -5  -6   4  431.26    9.26   0
  -5  -6  -4  422.18   14.44   0
  -5   6  -4  412.94   11.52   0
   5   6   4  422.29   13.63   0
  -5  -6   4  411.89   11.16   0
   5  -6  -4  401.39    9.70   0
  -6   6  -4  784.82   12.27   0
   6  -6  -4  754.02   12.22   0
   6  -6   4  790.97   10.74   0
  -6   6   4  780.60   12.44   0
  -6  -6   4  778.91   10.33   0
   6   6   4  783.45   14.54   0
   6   6   4  809.40    9.89   0
  -6  -6   4  748.58   12.12   0
  -6  -6  -4  775.04   15.21   0
   7   6   4   26.23    7.25   0
  -7  -6  -4   29.66    9.83   0
  -7   6   4   40.33    7.95   0
  -7  -6   4   25.00    8.55   0
   7  -6  -4   29.69    7.63   0
   7  -6   4   44.17    7.78   0
  -7   6  -4   38.83    8.23   0
  -7  -6   4   28.71    7.33   0
   7   6   4   36.52    8.95   0
   8  -6   4  136.98    8.15   0
  -8  -6   4  124.01    8.96   0
   8  -6  -4  129.23    8.05   0
  -8   6   4  140.03    8.08   0
  -8   6  -4  135.29    8.59   0
   8   6   4  136.01    7.36   0
  -8  -6  -4  130.79    7.93   0
   8   6   4  135.64    9.61   0
  -8  -6  -4  132.85   10.42   0
  -8  -6   4  153.27    8.08   0
   9  -6   4  281.85    8.56   0
   9  -6  -4  266.07    8.56   0
  -9   6  -4  288.44    8.90   0
  -9  -6   4  270.75    8.80   0
  -9  -6  -4  297.75    8.32   0
  -9   6   4  283.70    8.51   0
   9   6   4  288.22    8.52   0
  -9  -6   4  273.91    8.24   0
  -9  -6  -4  281.74   10.58   0
   9   6   4  298.85    8.00   0
  10   6   4    8.26    8.90   0
  10  -6   4   17.71    7.21   0
  10  -6  -4   16.31    7.19   0
 -10  -6   4   19.54    7.11   0
 -10  -6   4   23.02    6.87   0
 -10   6   4   21.07    7.42   0
 -10  -6  -4   23.25    7.89   0
 -10  -6  -4   19.18    5.35   0
 -10   6  -4   14.90    7.45   0
 -11  -6  -4  649.15    9.16   0
 -11  -6   4  603.25    8.97   0
  11  -6  -4  643.28    8.94   0
  11  -6   4  643.73    9.12   0
  11   6   4  621.84    9.40   0
 -11  -6   4  617.50    9.28   0
 -11  -6  -4  634.20   10.13   0
 -11   6   4  637.80   10.61   0
 -11   6  -4  650.13    9.18   0
 -12   6   4 1658.68   11.43   0
  12  -6  -4 1646.41   11.35   0
 -12  -6  -4 1697.96   14.18   0
 -12  -6   4 1654.01   11.61   0
  12   6   4 1671.42   12.64   0
 -12  -6   4 1645.52   13.38   0
 -12  -6  -4 1656.12   11.14   0
  12  -6   4 1692.73   11.60   0
 -12   6  -4 1680.96   11.57   0
  13  -6  -4   11.45    6.62   0
 -13  -6  -4   17.72    7.15   0
 -13   6   4   11.78    6.73   0
 -13   6  -4   12.59    6.80   0
 -13  -6  -4   16.68    6.92   0
  13   6   4   20.51    6.65   0
  13  -6   4   23.84    6.54   0
 -13  -6   4   16.85    6.91   0
 -13  -6   4    7.61    6.71   0
 -14  -6   4   44.37    6.55   0
  14  -6  -4   28.20    6.42   0
  14   6   4   34.57    6.90   0
 -14   6  -4   40.05    6.72   0
 -14  -6  -4   30.96    6.91   0
  14  -6   4   36.12    6.54   0
 -14  -6   4   29.44    6.95   0
 -14  -6  -4   34.07    6.65   0
 -14   6   4   36.35    6.68   0
  15  -6  -4   25.35    6.30   0
 -15   6  -4   16.90    6.82   0
  15   6   4   17.88    6.54   0
 -15  -6   4   17.24    6.87   0
 -15  -6  -4   37.38    6.49   0
 -15   6   4   24.04    6.59   0
  15  -6   4   15.21    6.62   0
 -15  -6   4   17.08    6.54   0
 -15  -6  -4   18.37    8.47   0
 -16  -6  -4  251.55    8.07   0
  16  -6   4  227.84    7.36   0
 -16   6   4  248.94    7.29   0
 -16  -6  -4  262.76    7.43   0
  16   6   4  242.00    7.66   0
 -16  -6   4  247.63    7.73   0
 -16   6  -4  246.37    5.67   0
  16  -6  -4  249.46    7.05   0
 -16  -6   4  247.40    7.12   0
  17   6   4   15.54    6.47   0
  17  -6   4   30.85    6.31   0
 -17  -6  -4   14.82    6.26   0
 -17  -6   4   18.51    6.47   0
  17  -6  -4   32.06    6.00   0
 -17   6   4   28.14    6.11   0
 -17  -6   4    4.07    6.24   0
 -17  -6  -4   14.16    6.74   0
 -17   6  -4    8.33    6.58   0
 -18   6  -4  123.98    7.12   0
 -18   6   4  121.74    6.85   0
  18  -6  -4  118.01    5.21   0
 -18  -6   4  146.44    7.51   0
  18  -6   4  128.51    7.14   0
  18   6   4  124.71    8.43   0
 -18  -6  -4  122.45    6.66   0
 -18  -6   4  143.02    6.80   0
 -18  -6  -4  145.81    7.29   0
 -19  -6   4   15.60    6.48   0
 -19  -6  -4    0.31    6.24   0
 -19   6   4    9.15    4.37   0
 -19  -6  -4    4.11    6.57   0
  19   6   4    3.54    6.67   0
 -19  -6   4    6.89    6.53   0
  19  -6  -4   10.37    6.14   0
 -19   6  -4    6.95    6.70   0
   0  -7   4    4.06    9.69   0
   0   7  -4    3.95    7.56   0
   1   7  -4  557.41   11.71   0
  -1   7   4  575.58   24.64   0
  -1   7  -4  531.20   12.73   0
   1  -7   4  571.70   12.83   0
  -1  -7   4  554.45   13.13   0
  -1   7   4  551.62   24.88   0
   2  -7   4    7.35    9.50   0
   2   7   4   13.54    7.67   0
  -2   7  -4    0.83    9.67   0
  -2  -7   4    5.94   10.70   0
  -2   7   4    2.75   10.96   0
   2   7  -4    6.02    7.62   0
  -3   7   4  189.42   11.88   0
   3  -7   4  194.45   10.52   0
  -3  -7   4  182.99   12.25   0
  -3   7  -4  181.08   10.35   0
  -3  -7   4  171.78   10.16   0
   3   7  -4  197.70    8.44   0
   3   7   4  189.07    7.91   0
   4  -7   4   23.76    7.60   0
  -4   7   4   10.14    9.26   0
  -4  -7   4   22.42    9.25   0
  -4   7  -4   19.04    7.71   0
   4   7  -4   27.23    9.05   0
   4   7   4   13.65    7.18   0
   4  -7  -4   20.69    9.09   0
  -4  -7   4   16.40    9.72   0
   5   7  -4 1026.25   11.05   0
  -5  -7   4  959.00   14.36   0
   5   7   4  995.51   10.00   0
  -5   7   4  998.05   13.43   0
   5  -7  -4  939.04   12.08   0
  -5  -7  -4  973.46   23.18   0
  -5  -7   4  954.90   14.81   0
  -5   7  -4  998.03   12.97   0
   5  -7   4  992.07   12.58   0
   6  -7   4   15.55    9.48   0
  -6  -7  -4    6.64   11.40   0
   6   7   4   18.57    6.70   0
   6   7   4   14.56   11.51   0
  -6  -7   4    8.06    9.25   0
  -6   7  -4   14.70    8.03   0
   6  -7  -4   11.07    7.43   0
  -6   7   4   -5.65    9.46   0
  -7  -7  -4  507.01   14.00   0
  -7  -7   4  496.30    8.84   0
  -7   7   4  522.02    9.83   0
   7  -7  -4  499.74    9.53   0
  -7  -7   4  486.33   11.15   0
   7   7   4  488.00   11.95   0
   7  -7   4  523.38   11.27   0
  -7   7  -4  520.64   11.51   0
   7   7   4  527.00    9.06   0
  -8  -7  -4  379.09   11.57   0
  -8  -7   4  399.74   10.26   0
   8   7   4  407.97    8.49   0
  -8   7   4  371.24    8.79   0
  -8   7  -4  392.50    9.00   0
   8   7   4  381.84   11.03   0
   8  -7   4  400.70    9.11   0
  -8  -7   4  393.50    8.62   0
   8  -7  -4  376.27    8.76   0
   9   7   4  103.40    7.17   0
   9  -7   4  105.16    7.47   0
  -9   7   4  113.45    9.40   0
  -9  -7   4  109.54    8.84   0
   9   7   4  103.33    9.06   0
  -9  -7  -4   99.27    9.64   0
  -9  -7   4  100.30    7.29   0
  -9   7  -4  108.78    7.66   0
   9  -7  -4  108.51    7.81   0
 -10  -7   4   34.00    7.11   0
 -10  -7  -4   30.96    6.71   0
 -10   7   4   24.96    7.32   0
  10   7   4   19.20    8.25   0
 -10  -7   4   22.44    8.67   0
 -10   7  -4   28.24    7.34   0
  10   7   4    6.19    6.93   0
  10  -7  -4   17.57    8.59   0
  10  -7   4   20.92    7.13   0
 -10  -7  -4   24.72    8.96   0
 -11   7  -4  487.60    8.56   0
 -11  -7  -4  467.67   10.38   0
  11  -7  -4  455.62    8.56   0
 -11  -7   4  480.13   10.42   0
  11  -7   4  472.95    8.10   0
 -11   7   4  512.23    9.79   0
 -11  -7   4  465.71    8.39   0
 -11  -7  -4  473.98    8.11   0
  11   7   4  470.58   10.11   0
  12   7   4  155.74    7.36   0
 -12  -7  -4  163.66    7.24   0
 -12   7   4  159.62    7.32   0
  12  -7  -4  149.45    7.34   0
 -12   7  -4  161.53    7.31   0
 -12  -7   4  153.89    7.24   0
 -12  -7  -4  154.29    7.66   0
  12  -7   4  163.20    7.12   0
 -12  -7   4  171.36    7.19   0
  13  -7  -4  319.71    7.89   0
 -13  -7  -4  328.64    7.51   0
 -13  -7   4  345.04    7.76   0
 -13  -7   4  341.44    8.30   0
 -13   7  -4  338.20    9.13   0
 -13   7   4  360.74    7.70   0
  13   7   4  323.84    9.65   0
  13  -7   4  331.48    7.62   0
 -13  -7  -4  355.35    8.70   0
  14  -7   4    4.78    6.82   0
  14   7   4    5.72    6.59   0
 -14   7  -4    4.98    6.60   0
  14  -7  -4   11.43    6.37   0
 -14   7   4    6.81    6.48   0
 -14  -7   4    7.78    6.78   0
 -14  -7  -4    7.42    7.02   0
 -14  -7   4    5.10    6.85   0
 -14  -7  -4    6.13    6.36   0
  15   7   4   56.08    7.04   0
  15  -7  -4   65.71    6.89   0
 -15   7   4   64.38    6.69   0
 -15  -7  -4   68.09    7.22   0
 -15  -7   4   67.83    6.61   0
 -15   7  -4   77.34    6.64   0
 -15  -7   4   62.35    7.02   0
 -15  -7  -4   62.17    6.69   0
  15  -7   4   57.96    6.33   0
  16  -7  -4    2.88    6.19   0
 -16   7   4   -1.01    6.29   0
 -16  -7  -4   -2.57    4.62   0
  16   7   4    1.77    6.63   0
 -16   7  -4   -4.32    6.90   0
 -16  -7   4   -1.54    6.65   0
 -16  -7  -4   -1.73    8.28   0
  16  -7   4    5.85    6.34   0
 -16  -7   4   10.93    6.31   0
  17   7   4  262.48    9.67   0
 -17   7   4  266.85    7.66   0
 -17   7  -4  262.02    7.52   0
  17  -7   4  267.47    7.42   0
 -17  -7   4  238.08    7.31   0
 -17  -7   4  293.87    8.03   0
 -17  -7  -4  247.03    7.38   0
  17  -7  -4  261.06    7.66   0
 -17  -7  -4  259.70    8.36   0
  18  -7  -4    8.52    4.64   0
  18  -7   4   13.54    6.38   0
 -18   7   4   15.74    6.62   0
 -18  -7  -4    3.37    6.40   0
 -18  -7  -4    3.09    6.75   0
 -18  -7   4   13.00    6.70   0
  18   7   4   11.83    8.32   0
 -18  -7   4   -2.56    6.40   0
 -18   7  -4    7.01    6.66   0
   0  -8   4  664.52   15.02   0
   0   8  -4  654.70   10.81   0
  -1   8  -4   33.61   11.45   0
   1  -8   4   34.37   10.06   0
   1   8  -4   34.76    7.48   0
  -1  -8   4   32.80   11.32   0
  -2   8   4  124.73   13.99   0
   2  -8   4  118.59   10.33   0
   2   8  -4  133.62    9.66   0
  -2   8  -4  127.37   10.38   0
  -2  -8   4  111.57   11.09   0
  -2  -8   4  129.00   11.66   0
   2   8   4  117.27    8.10   0
  -3  -8   4    5.24    9.12   0
   3   8  -4   11.55    7.14   0
  -3   8  -4    4.39    9.65   0
   3   8   4    6.68    7.39   0
  -3  -8   4    6.69    9.41   0
   3  -8   4    4.26    7.86   0
  -3   8   4    4.73   10.55   0
  -4  -8   4  644.83   14.07   0
   4  -8   4  678.25   12.36   0
  -4  -8   4  652.83   14.75   0
  -4   8  -4  649.48   12.55   0
   4   8  -4  678.12   10.29   0
  -4   8   4  683.96   13.01   0
   4   8   4  669.05    9.16   0
  -5   8   4   40.60    9.33   0
   5  -8   4   43.85    9.54   0
   5   8   4   42.28    6.83   0
   5   8  -4   45.19    7.54   0
  -5  -8   4   32.69   10.86   0
  -5  -8   4   39.00   10.32   0
  -5   8  -4   45.71    9.80   0
   5  -8  -4   36.92    9.12   0
  -6  -8   4 1520.77   16.34   0
  -6   8   4 1656.24   14.20   0
  -6  -8   4 1547.48   16.65   0
  -6  -8  -4 1535.05   31.28   0
   6   8   4 1712.07   11.41   0
   6  -8  -4 1573.16   15.10   0
   6  -8   4 1641.75   13.42   0
  -6   8  -4 1625.06   13.30   0
   7  -8  -4  183.02    8.08   0
   7   8   4  213.27    7.70   0
  -7  -8  -4  198.04   13.69   0
   7  -8   4  189.55    9.64   0
  -7  -8   4  188.40   10.16   0
  -7   8  -4  197.49    8.32   0
  -7   8   4  188.08    9.80   0
  -7  -8   4  198.97    9.53   0
   8  -8   4  263.52    8.22   0
   8   8   4  251.45   11.39   0
  -8  -8   4  255.13    9.45   0
  -8   8  -4  264.42    8.54   0
   8   8   4  269.59    7.59   0
  -8  -8  -4  263.85   12.45   0
  -8   8   4  265.26    8.07   0
   8  -8  -4  262.80    9.50   0
   9   8   4  160.29   10.40   0
   9   8   4  162.13    7.05   0
  -9   8  -4  166.75    8.20   0
  -9  -8   4  166.33    7.22   0
   9  -8   4  157.28    7.87   0
   9  -8  -4  154.52    7.76   0
  -9   8   4  152.62    7.98   0
  -9  -8   4  130.68    8.86   0
  -9  -8  -4  152.77   10.22   0
 -10  -8   4 1305.57   11.06   0
 -10   8  -4 1340.75   11.29   0
 -10  -8  -4 1324.23   14.88   0
  10  -8  -4 1268.98   12.52   0
  10   8   4 1278.46   14.98   0
 -10  -8   4 1292.00   12.24   0
  10   8   4 1356.20   10.16   0
  10  -8   4 1334.98   11.21   0
 -10   8   4 1334.69   11.54   0
 -11  -8   4    8.17    8.00   0
  11   8   4   10.09    7.75   0
 -11   8  -4   15.81    8.12   0
  11  -8  -4   12.14    6.85   0
 -11  -8   4    4.90    6.75   0
 -11  -8  -4    7.51    8.39   0
  11  -8   4   13.58    8.32   0
 -11   8   4   10.81    6.90   0
 -12  -8   4  174.67    7.41   0
  12   8   4  173.23    8.69   0
  12  -8  -4  179.94    7.64   0
 -12   8   4  198.18    7.49   0
 -12  -8   4  189.77    9.00   0
 -12   8  -4  183.40    8.01   0
  12  -8   4  188.62    7.30   0
 -12  -8  -4  184.35    9.60   0
 -13   8   4    2.35    6.93   0
 -13  -8  -4   11.68    6.62   0
  13  -8   4   12.65    6.91   0
  13  -8  -4   13.33    6.63   0
 -13  -8  -4    4.24    8.33   0
 -13  -8   4    7.06    6.51   0
 -13  -8   4    6.25    6.71   0
 -13   8  -4    8.54    6.75   0
  13   8   4    6.69    6.26   0
 -14  -8  -4  606.05   10.13   0
 -14   8  -4  610.44    8.78   0
 -14  -8   4  530.64    9.26   0
  14   8   4  597.42    9.59   0
  14  -8   4  571.93    9.10   0
 -14  -8  -4  600.61    8.41   0
 -14  -8   4  589.25    8.71   0
 -14   8   4  614.67   10.23   0
  14  -8  -4  582.36    8.87   0
 -15  -8   4   -0.40    6.32   0
 -15   8   4    6.54    6.39   0
  15  -8   4   -1.78    6.36   0
  15   8   4   -3.09    7.76   0
 -15  -8   4   -2.49    6.70   0
 -15   8  -4   -0.93    6.47   0
  15  -8  -4    0.78    6.52   0
 -15  -8  -4   10.38    6.10   0
 -15  -8  -4    7.57    7.84   0
 -16  -8   4    4.60    6.30   0
  16   8   4    2.25    6.58   0
 -16  -8  -4   -1.75    8.38   0
 -16  -8   4    9.21    8.13   0
 -16   8  -4   12.66    6.41   0
 -16  -8  -4   13.22    6.30   0
 -16   8   4   10.85    6.56   0
  16  -8  -4   16.91    7.78   0
  16  -8   4    6.03    6.45   0
  17  -8   4   17.08    6.45   0
 -17   8   4   27.83    6.63   0
 -17  -8   4   14.31    4.69   0
  17   8   4   27.48    8.24   0
 -17   8  -4   23.07    6.78   0
  17  -8  -4   11.88    6.45   0
 -17  -8  -4   23.53    6.81   0
 -17  -8   4   18.08    6.84   0
 -17  -8  -4   10.71    6.41   0
   0   9  -4    0.02    7.37   0
   0  -9   4   -1.39   11.63   0
   1   9   4  414.43    8.51   0
  -1   9  -4  412.29   10.69   0
   1  -9   4  407.49   12.91   0
  -1  -9   4  427.62   14.55   0
   1   9  -4  414.38   10.72   0
   2   9   4   39.07    7.03   0
  -2  -9   4   37.16   11.79   0
  -2  -9   4   36.47   11.27   0
  -2   9  -4   31.70    9.28   0
   2  -9   4   36.54    9.25   0
   2   9  -4   40.44    7.37   0
  -3  -9   4  380.74   14.23   0
  -3  -9   4  391.13   14.78   0
   3   9  -4  409.88   10.19   0
   3  -9   4  398.91   11.08   0
   3   9   4  390.02    8.27   0
  -3   9   4  397.34   14.66   0
  -3   9  -4  385.24   11.10   0
   4   9   4  464.84    8.45   0
  -4  -9   4  450.89   14.68   0
  -4   9  -4  440.15   10.92   0
   4  -9   4  457.93    9.63   0
  -4   9   4  460.54   13.11   0
  -4  -9   4  449.97   15.16   0
   4   9  -4  483.35   10.66   0
  -5  -9   4  568.45   15.12   0
   5  -9   4  578.31   11.47   0
  -5   9   4  596.52   12.31   0
  -5   9  -4  575.15   11.83   0
  -5  -9   4  559.86   14.80   0
   5   9  -4  595.94    9.62   0
   5   9   4  589.02    8.63   0
   6  -9  -4    4.09    8.11   0
   6   9  -4    8.29    7.20   0
  -6   9  -4    3.42    6.89   0
   6   9   4   -0.01    6.67   0
  -6   9   4   -2.61    8.24   0
   6  -9   4    1.67    8.34   0
  -6  -9   4    5.52   10.59   0
  -6  -9   4    3.41   10.09   0
  -7   9   4  650.19   10.01   0
   7   9   4  657.47    8.56   0
  -7  -9   4  606.30   12.83   0
   7  -9  -4  619.90   11.34   0
   7  -9   4  655.29   10.94   0
  -7   9  -4  637.43    9.49   0
  -7  -9   4  634.31   12.49   0
  -8  -9   4   34.65    8.69   0
   8   9   4   27.44    6.75   0
  -8   9   4   38.00    8.52   0
  -8  -9  -4   37.29   13.41   0
  -8   9  -4   29.21    7.05   0
   8  -9   4   38.98    6.84   0
  -8  -9   4   36.75    8.33   0
   8  -9  -4   33.14    8.27   0
  -9  -9   4   93.44    8.95   0
  -9  -9  -4   85.27   11.68   0
  -9  -9   4   86.87    8.46   0
   9   9   4   79.09    6.94   0
   9  -9  -4   95.07    7.28   0
   9  -9   4   86.56    7.13   0
  -9   9   4   94.16    8.84   0
  -9   9  -4   79.30    7.42   0
  10  -9   4   17.60    7.93   0
 -10  -9   4   12.17    7.49   0
 -10   9   4   14.46    7.09   0
 -10   9  -4   13.40    7.10   0
 -10  -9  -4   12.27    8.57   0
  10  -9  -4   10.26    7.89   0
  10   9   4    9.77    4.67   0
 -11  -9  -4  123.00   10.48   0
 -11   9   4  151.49    7.48   0
 -11   9  -4  130.26    7.27   0
  11  -9   4  132.29    7.39   0
 -11  -9   4  115.38    8.62   0
 -11  -9   4  125.47    7.36   0
  11  -9  -4  128.16    7.16   0
  12  -9   4  168.07    7.41   0
 -12  -9   4  175.79    7.30   0
  12  -9  -4  155.94    8.85   0
 -12  -9   4  178.94    8.84   0
 -12   9  -4  170.74    7.47   0
 -12   9   4  173.11    7.58   0
 -12  -9  -4  140.37    9.59   0
 -13  -9   4  132.59    7.59   0
  13  -9  -4  153.52    9.06   0
 -13   9  -4  137.38    7.34   0
  13   9   4  144.06    7.17   0
 -13  -9   4  158.94    8.86   0
 -13   9   4  159.32    7.39   0
 -13  -9  -4  155.57    9.40   0
  13  -9   4  163.35    7.22   0
  14  -9   4   -3.69    6.57   0
 -14   9   4   -4.50    6.68   0
 -14  -9   4   -2.14    6.24   0
 -14  -9  -4   -1.71    8.27   0
  14   9   4    3.99    7.73   0
 -14  -9   4    8.93    6.57   0
 -14   9  -4   10.62    8.23   0
  14  -9  -4   -1.25    6.55   0
 -15  -9  -4   61.37    8.73   0
 -15  -9   4   61.47    6.82   0
  15  -9  -4   75.30    7.03   0
 -15   9  -4   57.71    6.85   0
 -15  -9   4   55.45    6.71   0
 -15   9   4   64.28    7.15   0
  15   9   4   58.48    6.97   0
  15  -9   4   58.55    6.86   0
 -16  -9   4   -4.00    6.38   0
 -16   9   4    0.05    8.06   0
 -16  -9  -4    2.87    6.73   0
 -16  -9   4   -1.24    7.98   0
  16  -9   4   -6.96    6.31   0
 -16   9  -4    5.66    6.63   0
  16   9   4   -0.70    6.37   0
  16  -9  -4    1.26    6.47   0
   0  10  -4  361.70    9.87   0
   0 -10   4  359.17   14.24   0
  -1 -10   4   15.28   12.81   0
  -1  10  -4   19.61    6.67   0
   1 -10   4   15.08   10.23   0
   1  10   4   22.18    6.79   0
  -1 -10   4   18.07   13.19   0
   1  10  -4   23.58    6.77   0
  -2 -10   4 1540.03   29.01   0
   2  10  -4 1577.16   12.57   0
  -2 -10   4 1609.59   29.48   0
   2  10   4 1543.82   11.09   0
   2 -10   4 1602.38   18.34   0
  -2  10  -4 1520.07   18.09   0
  -3 -10   4  165.91   17.40   0
  -3  10  -4  173.62    9.78   0
   3  10  -4  186.65    7.56   0
  -3 -10   4  178.35   17.91   0
   3  10   4  179.17    7.26   0
   3 -10   4  174.00    9.77   0
  -4 -10   4   79.79   14.70   0
   4 -10   4   74.02    9.03   0
  -4  10  -4   74.89    8.83   0
   4  10  -4   70.46    8.54   0
  -4  10   4   77.55   11.40   0
   4  10   4   65.12    6.93   0
  -4 -10   4   76.64   14.15   0
   5 -10   4    0.13    8.51   0
  -5  10  -4   -1.02    8.44   0
  -5 -10   4    3.79   11.64   0
   5  10   4   13.62    6.47   0
  -5  10   4    4.62    9.57   0
  -5 -10   4    0.61   12.40   0
   5  10  -4    6.08    6.61   0
   6  10  -4 1198.93   12.38   0
  -6  10  -4 1145.20   13.10   0
  -6  10   4 1179.82   14.29   0
  -6 -10   4 1127.56   19.90   0
   6  10   4 1201.76   10.02   0
  -6 -10   4 1145.58   19.06   0
   6 -10   4 1154.27   12.15   0
   7 -10  -4  180.27    9.36   0
  -7  10  -4  179.43    9.38   0
  -7 -10   4  187.02   12.04   0
  -7 -10   4  178.11   12.34   0
  -7  10   4  185.95    8.95   0
   7 -10   4  191.17    9.04   0
   7  10   4  185.88    7.17   0
   8  10   4    5.03    4.53   0
   8 -10   4    3.08    6.88   0
   8 -10  -4    4.58    8.36   0
  -8 -10   4    8.21    8.53   0
  -8 -10   4    9.22    9.57   0
  -8  10   4    1.18    8.05   0
  -8  10  -4    6.17    6.91   0
   9  10   4   18.17    6.23   0
  -9 -10   4    9.02    8.63   0
   9 -10   4   11.62    8.13   0
  -9  10   4    7.61    6.61   0
  -9 -10   4   15.12    9.36   0
  -9  10  -4    6.29    6.76   0
   9 -10  -4    8.53    6.49   0
 -10  10  -4   39.14    8.86   0
  10 -10   4   40.57    7.14   0
  10  10   4   54.33    6.48   0
  10 -10  -4   36.36    8.12   0
 -10 -10   4   37.13    8.36   0
 -10 -10  -4   38.73   12.22   0
 -10  10   4   41.91    6.94   0
 -10 -10   4   36.48    8.73   0
 -11 -10   4  144.86    8.72   0
  11 -10   4  141.96    7.44   0
 -11 -10  -4  129.34   12.12   0
 -11  10  -4  146.48    7.29   0
  11 -10  -4  135.63    7.26   0
 -11  10   4  164.25    7.38   0
 -11 -10   4  140.26   10.24   0
  12 -10   4   49.23    8.53   0
 -12 -10   4   26.35    8.11   0
  12 -10  -4   23.22    8.17   0
 -12 -10  -4   21.27    9.75   0
 -12  10  -4   34.87    7.07   0
 -12  10   4   13.35    7.16   0
 -13 -10   4   16.07    6.60   0
 -13  10   4   15.84    6.89   0
  13 -10   4   22.65    6.84   0
  13 -10  -4   14.01    6.66   0
 -13 -10  -4   26.89    8.73   0
 -13  10  -4   32.72    6.59   0
  14 -10  -4   71.38    7.19   0
 -14  10  -4   88.56    7.15   0
 -14 -10   4   67.32    8.65   0
 -14 -10  -4   68.71    8.97   0
 -14  10   4   58.19    7.31   0
  14 -10   4   66.47    7.06   0
  15 -10  -4   32.02    6.75   0
 -15  10   4   35.36    6.76   0
 -15 -10  -4   30.76    8.42   0
  15 -10   4   26.95    6.81   0
 -15 -10   4   28.00    7.06   0
 -15  10  -4   19.06    6.93   0
 -15 -10   4   29.98    6.67   0
   0  11  -4   -1.00    6.76   0
   0  11   4    4.32    6.29   0
   1 -11   4  275.02   15.52   0
   1  11  -4  285.93    9.45   0
  -1  11  -4  270.36    8.22   0
   1  11   4  262.91    7.28   0
   2  11   4    1.50    6.28   0
  -2  11  -4    3.40    6.88   0
   2 -11   4    1.07   10.52   0
   2  11  -4    7.85    8.13   0
   3 -11   4  287.17   11.89   0
   3  11   4  308.53    7.79   0
  -3  11  -4  281.01   12.64   0
   3  11  -4  306.44    8.11   0
   4  11  -4   23.15    6.53   0
   4  11   4   19.79    6.42   0
   4 -11   4   11.56    8.31   0
  -4  11  -4   13.46    9.51   0
   5  11  -4 1579.96   12.91   0
  -5  11  -4 1478.49   15.33   0
   5  11   4 1476.75   11.09   0
  -5  11   4 1448.05   20.51   0
   5 -11   4 1486.73   16.40   0
   6 -11   4    8.32    8.20   0
  -6  11  -4    2.14    8.25   0
   6  11   4   -0.74    6.42   0
  -6  11   4    6.66    9.53   0
   6  11  -4    7.03    6.68   0
   7  11   4  638.46    8.66   0
  -7 -11   4  621.11   22.98   0
   7 -11   4  611.56   11.60   0
  -7  11  -4  627.36   11.51   0
  -7 -11   4  610.24   22.88   0
  -7  11   4  652.25   12.94   0
   8  11   4    0.93    6.22   0
  -8 -11   4    3.02   11.28   0
  -8  11  -4    0.14    8.07   0
  -8 -11   4    0.59   11.61   0
  -8  11   4    6.85    8.01   0
   8 -11   4    1.25    8.04   0
   9 -11  -4  265.35    9.55   0
  -9  11  -4  286.24    9.76   0
   9 -11   4  292.55    9.68   0
   9  11   4  323.49    7.44   0
  -9  11   4  323.25    8.29   0
  -9 -11   4  273.29   12.58   0
  -9 -11   4  304.30   12.30   0
 -10 -11   4    4.27    9.05   0
 -10  11  -4    7.58    8.21   0
 -10 -11   4    3.12    9.58   0
  10 -11   4    5.25    8.08   0
  10 -11  -4   10.17    8.13   0
  10  11   4   -7.71    6.42   0
 -10  11   4   -1.91    7.82   0
  11 -11   4  309.99    8.37   0
 -11 -11   4  300.42   11.44   0
 -11 -11   4  333.23   12.08   0
  11 -11  -4  296.99    9.92   0
 -11  11   4  362.28    8.59   0
 -11  11  -4  348.42    9.46   0
  12 -11  -4   82.50    7.09   0
 -12  11  -4   70.90    7.54   0
 -12 -11   4   77.11    8.72   0
  12 -11   4  103.48    7.26   0
 -12 -11  -4   78.93   13.88   0
 -12  11   4   86.82    8.63   0
 -12 -11   4   70.54    9.19   0
  13 -11   4  204.42    7.94   0
 -13  11  -4  176.72    8.17   0
 -13 -11   4  154.31    9.79   0
  13 -11  -4  141.27    7.91   0
 -13  11   4  146.17    7.68   0
 -13 -11   4  152.21    9.69   0
 -13 -11  -4  175.53   12.89   0
   0  12   4  392.59    8.19   0
   0  12  -4  393.04    9.80   0
   1  12   4   -4.49    7.89   0
  -1  12  -4    6.79    6.36   0
   1  12  -4   -0.58    6.57   0
   2 -12   4  398.15   22.67   0
   2  12   4  407.34    8.26   0
   2  12  -4  419.80    8.67   0
  -2  12  -4  393.04    9.98   0
  -3  12  -4   39.52    6.64   0
   3 -12   4   37.88   11.00   0
   3  12   4   40.88    6.71   0
   3  12  -4   41.46    6.72   0
   4 -12   4  492.08   13.47   0
   4  12  -4  537.48    8.95   0
   4  12   4  496.10    8.52   0
  -4  12  -4  481.38   13.29   0
  -5  12  -4   37.48    9.51   0
   5 -12   4   44.39    9.47   0
   5  12  -4   44.06    6.50   0
   5  12   4   38.86    6.73   0
   6  12   4  792.45    9.01   0
  -6  12   4  741.46   17.09   0
   6 -12   4  697.27   13.02   0
  -6  12  -4  735.35   12.84   0
   6  12  -4  757.75    9.73   0
  -7  12   4   64.46    9.80   0
   7  12   4   67.00    6.59   0
  -7  12  -4   62.06    8.34   0
   7 -12   4   65.82    8.42   0
  -8  12  -4  140.46    9.03   0
  -8  12   4  138.15   10.41   0
   8 -12   4  140.29    8.86   0
   8  12   4  124.19    6.93   0
   9  12   4    1.83    6.44   0
   9 -12   4    3.83    7.98   0
  -9  12  -4   11.45    8.13   0
  -9  12   4   12.57    8.12   0
 -10 -12   4  137.22   18.05   0
  10  12   4  121.27    7.25   0
  10 -12   4  147.59    7.86   0
 -10 -12   4  125.68   18.22   0
 -10  12   4  130.14    9.29   0
 -10  12  -4  126.22    9.19   0
 -11  12   4   11.63    8.18   0
 -11  12  -4    0.93    6.66   0
 -11 -12   4    3.18   11.89   0
  11 -12   4   -0.61    6.51   0
 -11 -12   4    0.96   11.63   0
   0  13   4   -0.76    6.40   0
   0  13  -4    7.08    7.73   0
  -1  13   4   35.01    6.61   0
   1  13   4   34.91    6.74   0
  -1  13  -4   33.87    6.60   0
   1  13  -4   40.38    7.86   0
   2  13   4   13.39    6.32   0
   2  13  -4    3.99    6.44   0
  -2  13  -4   -1.50    6.45   0
   3  13  -4  154.17    7.32   0
  -3  13  -4  156.72    7.38   0
   3  13   4  140.95    7.28   0
   4  13   4   44.85    6.80   0
   4 -13   4   57.60   13.17   0
  -4  13  -4   62.16    6.95   0
   4  13  -4   51.99    8.46   0
   5  13  -4  170.51    7.67   0
   5  13   4  192.91    7.39   0
   5 -13   4  166.58   12.32   0
  -6  13  -4   14.02    9.40   0
   6 -13   4   12.98    9.43   0
   6  13   4    6.35    6.58   0
   7  13   4  123.02    7.09   0
   7 -13   4  130.25   10.25   0
  -7  13   4  126.59   14.23   0
  -7  13  -4  149.60   10.40   0
   8  13   4   21.60    6.55   0
  -8  13  -4   14.13    8.18   0
  -8  13   4   19.12   10.84   0
   8 -13   4   14.16    8.03   0
   0  14  -4   50.49    7.02   0
   0  14   4   30.07    6.93   0
  -1  14  -4    3.43    8.03   0
   1  14   4   -1.45    8.24   0
   1  14  -4   -3.43    6.69   0
  -1  14   4   12.94    6.61   0
  -2  14   4   91.11    7.15   0
   2  14   4   76.34    7.13   0
   2  14  -4   87.22    8.78   0
  -2  14  -4   85.92    7.34   0
   3  14  -4   68.34    6.86   0
  -3  14  -4   66.16    7.09   0
   3  14   4   59.09    6.92   0
   0   0   5    4.49   16.46   0
   0   0  -5    3.09   17.24   0
  -1   0   5   -0.56   16.29   0
  -1   0  -5   -1.22   16.80   0
   1   0   5    2.84   16.61   0
   2   0   5   11.25   16.39   0
  -2   0  -5    2.76   16.51   0
   2   0   5    7.17   15.50   0
  -2   0  -5    3.51   15.43   0
  -3   0  -5    5.48   14.43   0
  -3   0   5    1.02   14.14   0
   3   0   5    2.61   14.07   0
  -3   0  -5    1.63   15.13   0
   3   0   5    1.24   14.52   0
  -4   0   5   -0.44   11.95   0
  -4   0  -5   -1.05   12.24   0
  -4   0  -5   17.59   12.93   0
   4   0   5   -0.26   12.50   0
  -5   0  -5    2.82   11.06   0
   5   0   5    8.97   10.54   0
  -5   0  -5   -1.05   11.14   0
  -5   0   5   -0.19   10.37   0
   5   0  -5    0.60    6.91   0
  -6   0  -5    1.99    9.72   0
   6   0   5    4.30    9.38   0
   6   0  -5   -2.86    9.04   0
  -6   0  -5    3.39    9.75   0
  -6   0   5    7.52    9.16   0
  -7   0   5    0.93    8.90   0
  -7   0  -5    6.97    8.72   0
   7   0   5    4.79    8.71   0
  -7   0  -5    3.26    8.67   0
   7   0  -5   -4.13    6.21   0
  -8   0   5   11.30    8.82   0
  -8   0  -5    8.31    8.23   0
   8   0   5   12.09    8.36   0
  -8   0  -5   -0.83    5.89   0
   8   0  -5    0.71    8.47   0
  -9   0  -5    0.39    7.66   0
   9   0   5    0.74    7.97   0
  -9   0   5    1.04    8.38   0
   9   0  -5   -2.11    8.25   0
  -9   0  -5    5.90    8.34   0
 -10   0  -5    5.47    5.41   0
 -10   0  -5   -1.58    8.18   0
 -10   0   5   -4.24    7.90   0
  10   0   5   -5.06    7.70   0
  10   0  -5    2.73    7.72   0
 -11   0  -5   -6.02    5.06   0
 -11   0   5  -10.32    7.84   0
  11   0  -5    6.05    7.20   0
 -11   0  -5    6.66    7.54   0
  11   0   5    4.24    7.16   0
 -12   0  -5   -4.71    7.26   0
  12   0   5    2.12    7.42   0
 -12   0  -5  -11.97    7.78   0
  12   0  -5    2.38    7.27   0
 -12   0   5    5.33    7.55   0
 -13   0  -5    7.97    7.51   0
 -13   0   5    1.70    7.54   0
 -13   0  -5   -6.97    7.81   0
  13   0  -5    5.74    7.23   0
  13   0   5   -3.71    7.36   0
  14   0  -5    5.76    5.05   0
 -14   0   5    3.92    7.18   0
 -14   0  -5   -0.43    4.82   0
  14   0   5   -1.37    6.87   0
 -14   0  -5    8.97    7.23   0
 -15   0  -5   -0.74    6.88   0
 -15   0  -5    2.34    6.65   0
  15   0   5   14.65    6.59   0
 -15   0   5    3.63    6.72   0
  15   0  -5   -0.04    6.57   0
 -16   0  -5    8.02    6.92   0
  16   0   5    2.22    6.79   0
  16   0  -5   -2.12    6.79   0
 -16   0   5    3.10    6.76   0
 -16   0  -5    4.78    6.99   0
 -17   0   5    0.34    6.51   0
  17   0  -5   12.32    6.51   0
 -17   0  -5    5.10    4.33   0
 -17   0  -5   14.08    6.73   0
  17   0   5    7.64    6.46   0
 -18   0  -5    0.68    6.28   0
  18   0  -5   15.86    6.38   0
  18   0   5    4.17    6.22   0
 -18   0   5   10.30    6.39   0
 -18   0  -5    5.02    6.44   0
 -19   0  -5   -0.74    6.30   0
  19   0   5   -5.27    6.30   0
 -19   0   5    5.63    6.49   0
 -19   0  -5   -5.39    6.65   0
  19   0  -5    5.54    6.19   0
 -20   0  -5    7.08    6.23   0
  20   0   5   18.44    6.27   0
  20   0  -5  -11.70    6.33   0
 -20   0  -5    2.44    4.37   0
  21   0  -5    2.20    6.19   0
  21   0   5   -9.15    4.55   0
 -21   0  -5    5.40    6.07   0
 -21   0  -5   14.31    6.58   0
   0   1   5    0.42   16.64   0
   0  -1  -5    4.88   16.98   0
   0  -1   5   10.28   16.67   0
   0   1  -5    5.01   16.65   0
  -1  -1   5 5051.30   29.20   0
   1   1   5 4940.78   30.83   0
   1  -1   5 5065.37   29.43   0
  -1  -1  -5 4882.12   31.09   0
  -1   1  -5 4891.68   29.05   0
   2   1   5 1388.05   19.35   0
  -2   1  -5 1362.92   22.04   0
  -2   1  -5 1241.27   16.17   0
   2  -1   5 1323.58   19.33   0
  -2  -1  -5 1328.87   20.49   0
   2   1   5 1316.47   19.99   0
   4  -1   5 3193.56   18.35   0
  -4  -1  -5 3166.11   21.49   0
   4  -1  -5 3014.75   18.07   0
   4   1   5 3234.44   21.29   0
  -4   1   5 3193.07   20.36   0
   4   1   5 3403.60   20.97   0
  -4  -1   5 3039.95   19.99   0
  -4   1  -5 3368.41   23.47   0
  -4  -1  -5 3275.14   20.86   0
  -4   1  -5 3216.83   20.47   0
   5   1   5 5542.13   23.54   0
   5  -1  -5 4872.52   21.99   0
  -5  -1  -5 5161.73   22.93   0
   5  -1   5 5241.14   21.15   0
  -5  -1  -5 5296.34   23.96   0
  -5  -1   5 5034.78   21.38   0
  -5   1  -5 5166.81   22.29   0
   5   1   5 5219.15   23.62   0
  -5   1   5 5155.11   22.32   0
   6  -1   5  175.02   10.12   0
   6   1  -5  154.52    9.36   0
  -6  -1  -5  143.71   10.32   0
  -6   1  -5  168.81   10.02   0
   6  -1  -5  162.48    9.48   0
  -6  -1   5  154.14    7.23   0
   6   1   5  156.66    9.85   0
  -6   1   5  160.37    9.71   0
  -6  -1  -5  158.12   10.09   0
   7   1  -5 1602.16   13.09   0
   7  -1   5 1678.25   13.64   0
  -7  -1  -5 1725.39   12.12   0
  -7  -1   5 1611.10   11.78   0
  -7   1  -5 1719.19   13.94   0
   7   1   5 1689.34   13.49   0
   7  -1  -5 1628.76   13.16   0
  -7   1   5 1656.54   13.20   0
  -7  -1  -5 1685.49   13.53   0
   8  -1   5  109.91    9.01   0
  -8  -1  -5  114.23    8.72   0
  -8  -1   5  111.72    8.41   0
  -8   1  -5  120.40    9.59   0
   8   1  -5  105.91    8.41   0
   8  -1  -5  112.67    8.77   0
  -8  -1  -5  112.95    6.27   0
  -8   1   5  104.36    9.30   0
   8   1   5  106.18    8.45   0
  -9  -1   5  858.57   10.56   0
  -9  -1  -5  868.67   10.77   0
   9  -1   5  877.50    8.98   0
   9   1   5  872.69   10.54   0
   9  -1  -5  887.45   10.51   0
  -9  -1  -5  942.48   10.63   0
  -9   1   5  873.85   10.44   0
  -9   1  -5  889.70   10.95   0
   9   1  -5  835.27   10.17   0
  10   1   5  581.54    9.44   0
 -10  -1   5  577.93    9.41   0
 -10  -1  -5  603.88    9.30   0
 -10  -1  -5  582.53    9.65   0
  10   1  -5  567.20    9.08   0
  10  -1  -5  578.78    9.23   0
  10  -1   5  585.24    9.48   0
 -10   1  -5  598.47    9.68   0
 -10   1   5  571.40    9.36   0
 -11  -1  -5 2416.61   12.98   0
  11  -1  -5 2381.57   12.77   0
  11   1   5 2455.46   13.16   0
 -11   1  -5 2451.86   13.16   0
 -11  -1  -5 2391.90   13.31   0
 -11  -1   5 2306.73   12.89   0
 -11   1   5 2446.68   13.00   0
  11   1  -5 2337.45   12.96   0
  11  -1   5 2447.15   13.05   0
 -12   1   5   23.20    7.49   0
  12  -1   5   25.85    7.44   0
  12  -1  -5   17.78    7.13   0
 -12   1  -5   15.90    5.40   0
  12   1  -5   21.44    7.35   0
 -12  -1  -5   13.34    4.93   0
 -12  -1  -5   19.30    7.62   0
  12   1   5   28.12    6.70   0
 -12  -1   5   13.78    7.14   0
 -13   1  -5  111.03    5.91   0
  13   1  -5  100.41    7.58   0
  13   1   5  101.53    7.62   0
  13  -1  -5  100.04    7.52   0
 -13   1   5  113.14    7.79   0
 -13  -1  -5   99.16    5.41   0
  13  -1   5   99.61    7.77   0
 -13  -1   5   98.65    7.78   0
 -13  -1  -5  106.05    7.84   0
  14  -1  -5   -2.23    6.97   0
 -14  -1  -5    3.15    6.99   0
 -14  -1  -5   13.58    7.15   0
 -14   1   5    5.07    7.03   0
  14  -1   5    3.42    6.93   0
 -14  -1   5    5.49    6.96   0
 -14   1  -5  -12.51    7.13   0
  14   1  -5    7.82    6.89   0
  14   1   5    6.35    6.70   0
 -15  -1  -5  107.35    7.16   0
  15   1   5  104.81    6.87   0
  15  -1  -5  116.41    7.10   0
 -15  -1   5  119.12    7.05   0
 -15   1   5  139.12    7.09   0
 -15  -1  -5  116.21    6.97   0
  15  -1   5  123.65    7.05   0
  15   1  -5  109.29    6.82   0
 -15   1  -5  137.12    7.27   0
 -16  -1  -5   14.59    6.86   0
 -16   1  -5    0.68    7.10   0
  16  -1   5    8.85    6.68   0
 -16   1  -5   -3.48    6.15   0
  16  -1  -5    2.64    6.56   0
 -16  -1  -5    9.08    4.88   0
  16   1   5    7.54    6.43   0
 -16   1   5    8.48    6.67   0
 -16  -1   5   21.19    6.57   0
  16   1  -5   -3.82    6.58   0
  17  -1   5   24.81    6.53   0
 -17  -1  -5   14.99    6.50   0
 -17   1  -5   16.25    6.44   0
 -17  -1  -5   16.60    6.55   0
  17   1   5    8.16    6.56   0
 -17   1  -5   21.39    6.68   0
 -17  -1   5   12.90    6.69   0
  17  -1  -5   16.64    6.61   0
  17   1  -5   20.16    6.52   0
 -17   1   5   21.35    6.74   0
 -18   1  -5   40.32    6.39   0
  18   1  -5   58.63    6.67   0
 -18   1  -5   55.96    6.66   0
  18  -1   5   67.86    6.70   0
  18   1   5   70.78    6.47   0
  18  -1  -5   40.68    6.64   0
 -18   1   5   65.98    6.76   0
 -18  -1   5   69.92    6.72   0
 -18  -1  -5   73.44    6.60   0
 -18  -1  -5   67.00    6.74   0
 -19   1  -5   36.03    6.58   0
 -19  -1  -5   43.92    6.64   0
  19   1  -5   29.36    4.64   0
 -19   1  -5   30.12    6.48   0
  19   1   5   28.90    6.22   0
  19  -1   5   34.47    6.45   0
 -19  -1  -5   39.96    4.42   0
 -19   1   5   43.87    6.57   0
 -19  -1   5   35.76    6.35   0
  19  -1  -5   29.23    6.59   0
 -20  -1  -5    0.35    6.34   0
  20   1  -5    4.29    6.24   0
  20  -1  -5   -2.92    6.29   0
 -20   1  -5    5.15    6.20   0
 -20  -1  -5    9.91    6.34   0
  20  -1   5    1.82    6.29   0
  20   1   5    2.26    6.19   0
 -20  -1   5    1.05    6.37   0
 -20   1  -5    8.44    6.49   0
 -21   1  -5    2.88    4.56   0
  21   1  -5   13.00    6.35   0
 -21  -1  -5   -2.27    6.29   0
  21   1   5    3.81    6.36   0
 -21   1  -5    6.56    6.33   0
 -21  -1   5    0.39    6.32   0
 -21   1   5    2.06    6.11   0
  21  -1  -5   -1.07    6.18   0
 -21  -1  -5   18.34    6.49   0
   0   2   5  599.55   21.28   0
   0   2  -5  572.77   17.09   0
   0  -2   5  593.06   17.24   0
  -1  -2   5 3259.58   24.27   0
   1   2   5 3198.33   28.26   0
  -1  -2  -5 3177.97   27.08   0
  -1   2  -5 3117.52   23.64   0
   1  -2   5 3188.85   23.78   0
  -2   2   5 5623.65   30.44   0
   2   2   5 5853.47   26.48   0
  -2   2  -5 5768.09   27.68   0
   2  -2   5 5856.81   27.69   0
  -3   2  -5  472.11   13.98   0
  -3   2   5  453.24   13.81   0
   3   2   5  466.51   16.47   0
  -3  -2  -5  453.49   15.02   0
   3  -2   5  467.77   13.66   0
   3   2   5  474.15   12.95   0
   4  -2   5   81.36   11.60   0
   4   2   5   77.38   11.09   0
   4   2   5   87.65   10.29   0
  -4   2   5   93.62   11.25   0
  -4   2  -5   78.10   11.34   0
   4  -2  -5   75.46   11.23   0
  -4  -2  -5   74.94   11.61   0
  -4  -2  -5   81.82   11.03   0
  -4  -2   5   68.35   11.28   0
   5  -2   5   20.17    9.79   0
  -5  -2  -5   24.25    9.66   0
   5  -2  -5   27.39    9.67   0
  -5  -2  -5   27.00   10.23   0
  -5  -2   5   30.35    9.74   0
  -5   2   5   22.38    9.88   0
   5   2   5   29.86    9.29   0
  -5   2  -5   26.57    9.91   0
   5   2   5   27.50    9.76   0
   6  -2  -5  297.12    9.47   0
   6   2   5  321.68    9.53   0
  -6  -2  -5  318.04    9.97   0
   6   2   5  312.16    9.91   0
  -6   2   5  315.09    9.74   0
  -6  -2  -5  311.36   10.19   0
   6  -2   5  314.73    9.82   0
  -6  -2   5  295.44    9.86   0
  -6   2  -5  308.41    7.91   0
  -7   2   5  362.50    9.60   0
   7  -2   5  347.08    9.85   0
  -7   2  -5  350.53    9.92   0
   7   2  -5  327.94    9.40   0
   7  -2  -5  329.44    9.49   0
  -7  -2  -5  351.47    9.62   0
  -7  -2   5  348.04    9.67   0
   7   2   5  368.32   11.13   0
  -7  -2  -5  372.15    9.99   0
  -8  -2  -5  103.03    8.50   0
   8  -2  -5  109.05    8.18   0
  -8  -2   5   97.78    8.27   0
  -8  -2  -5  116.50    8.44   0
  -8   2   5  105.38    6.07   0
  -8   2  -5   92.49    8.92   0
   8   2   5  111.64    8.01   0
   8  -2   5  118.48    8.69   0
   8   2  -5   97.92    6.01   0
  -9  -2  -5  752.72   10.17   0
  -9  -2   5  689.67    8.23   0
   9  -2   5  737.20   10.10   0
   9   2   5  705.63   10.00   0
  -9   2   5  703.35   10.10   0
   9  -2  -5  683.39    9.75   0
   9   2  -5  685.67    9.84   0
  -9  -2  -5  696.25   10.22   0
  -9   2  -5  697.57    8.62   0
 -10  -2  -5  198.14    8.14   0
 -10  -2  -5  200.40    8.58   0
  10  -2  -5  188.14    8.23   0
  10   2  -5  193.69    7.87   0
  10  -2   5  209.36    8.16   0
  10   2   5  198.65    8.16   0
 -10   2   5  206.37    8.28   0
 -10   2  -5  197.62    6.21   0
 -10  -2   5  191.31    8.01   0
 -11   2  -5  157.76    7.96   0
 -11  -2  -5  167.70    7.80   0
 -11  -2  -5  161.76    8.19   0
 -11  -2   5  150.07    7.71   0
  11  -2  -5  145.92    7.58   0
  11   2  -5  161.49    7.49   0
  11   2   5  161.35    8.05   0
  11  -2   5  152.30    7.82   0
 -11   2   5  159.46    7.81   0
  12  -2  -5   23.87    7.61   0
  12   2  -5   33.64    6.87   0
  12   2   5   38.68    6.53   0
 -12  -2  -5   20.57    7.36   0
 -12  -2  -5   21.36    7.07   0
  12  -2   5   25.90    7.49   0
 -12  -2   5   26.07    6.92   0
 -12   2   5   20.97    7.72   0
 -12   2  -5   26.96    7.81   0
  13   2  -5  111.77    7.49   0
 -13  -2  -5  137.18    7.71   0
 -13   2   5  122.95    7.64   0
  13  -2  -5  108.92    7.45   0
 -13   2  -5  115.40    5.85   0
  13  -2   5  105.70    7.74   0
 -13  -2   5  124.61    7.35   0
 -13  -2  -5  107.82    7.43   0
  13   2   5  119.54    7.24   0
 -14  -2  -5   81.71    7.23   0
  14   2  -5   57.40    6.87   0
  14  -2   5   70.19    6.89   0
 -14  -2   5   62.42    7.06   0
  14  -2  -5   59.79    7.19   0
 -14   2   5   77.20    7.33   0
 -14   2  -5   65.81    7.39   0
 -14  -2  -5   71.43    7.23   0
  14   2   5   71.98    6.98   0
 -15  -2   5  298.63    7.52   0
  15   2   5  277.88    7.84   0
 -15   2  -5  294.70    7.74   0
  15  -2  -5  266.89    7.50   0
 -15  -2  -5  274.50    7.79   0
  15   2  -5  268.93    7.50   0
 -15   2   5  264.09    5.83   0
 -15  -2  -5  278.87    8.00   0
  15  -2   5  274.13    7.61   0
  16  -2   5   70.30    6.88   0
 -16  -2  -5   72.04    4.92   0
  16   2  -5   62.92    6.65   0
 -16  -2   5   71.03    6.82   0
 -16   2  -5   70.51    7.01   0
 -16   2   5   75.31    6.88   0
  16  -2  -5   51.14    6.75   0
  16   2   5   57.92    6.83   0
 -16  -2  -5   67.44    6.88   0
  17   2   5    7.22    6.23   0
 -17  -2   5   10.02    6.43   0
 -17  -2  -5    7.71    6.38   0
  17  -2   5   -6.85    6.37   0
 -17   2  -5    9.18    6.45   0
  17   2  -5   13.08    6.44   0
 -17   2   5    8.02    6.58   0
  17  -2  -5    1.03    6.29   0
 -17  -2  -5    0.94    6.37   0
 -18   2   5   21.11    6.65   0
 -18   2  -5    4.21    6.52   0
  18   2  -5    7.84    4.48   0
  18   2   5    6.02    6.19   0
 -18  -2   5   -4.75    6.00   0
  18  -2   5    0.77    6.36   0
  18  -2  -5   -0.79    6.55   0
 -18  -2  -5    6.55    6.47   0
 -18  -2  -5   -3.67    6.39   0
  19  -2   5    0.65    4.58   0
 -19   2  -5   -0.26    6.30   0
 -19   2   5   10.68    6.28   0
  19   2  -5   10.28    6.09   0
 -19  -2   5    7.84    6.39   0
 -19  -2  -5    2.37    6.17   0
 -19  -2  -5    4.65    6.61   0
  19   2   5    4.08    4.68   0
  19  -2  -5   16.88    6.38   0
 -19   2  -5   -2.76    6.42   0
  20   2   5   32.59    6.37   0
 -20  -2  -5   28.11    6.53   0
 -20  -2   5   20.02    6.34   0
 -20  -2   5   32.34    6.47   0
 -20  -2  -5   21.67    4.60   0
  20   2  -5   26.79    6.51   0
  20  -2  -5   14.52    6.49   0
 -20   2  -5   21.58    6.28   0
 -20   2  -5   20.91    6.44   0
 -21  -2   5   31.18    6.36   0
 -21   2   5   23.13    6.38   0
 -21  -2   5   24.22    6.65   0
 -21  -2  -5   37.97    6.37   0
  21  -2   5   51.34    6.39   0
 -21   2  -5   35.60    6.59   0
  21   2   5   42.50    6.24   0
  21   2  -5   23.05    6.53   0
  21  -2  -5   22.00    6.44   0
 -21   2  -5   39.68    6.42   0
 -21  -2  -5   22.18    4.75   0
   0   3   5    4.75   15.18   0
   0   3  -5    2.55   19.11   0
   0   3  -5    4.68   11.93   0
   0  -3   5    1.17   11.84   0
   1   3   5 1532.84   22.15   0
  -1   3  -5 1534.22   17.19   0
  -1  -3  -5 1508.29   22.55   0
   1  -3   5 1542.31   17.10   0
  -1  -3   5 1551.67   26.57   0
  -1  -3   5 1523.54   17.23   0
  -2  -3   5 3100.97   20.81   0
  -2   3   5 3113.82   22.52   0
   2  -3   5 3129.61   20.81   0
  -2  -3   5 3324.95   28.02   0
  -2   3  -5 3074.64   20.39   0
  -2  -3  -5 3124.48   26.78   0
   2   3   5 3221.59   18.70   0
   2   3   5 3128.21   26.49   0
   3  -3   5 1434.97   15.41   0
  -3  -3  -5 1412.15   19.69   0
  -3  -3   5 1463.36   17.22   0
  -3   3  -5 1423.52   15.58   0
   3   3   5 1434.94   19.40   0
   3   3   5 1456.41   14.19   0
  -3   3   5 1417.14   15.84   0
  -4  -3   5  245.70   12.27   0
   4   3   5  248.83    9.98   0
   4   3   5  239.03   13.76   0
  -4   3   5  241.52   10.45   0
  -4  -3  -5  239.25   11.95   0
  -4   3  -5  239.06   11.12   0
  -4  -3  -5  260.04   10.28   0
  -4  -3   5  231.13    9.44   0
   4  -3   5  241.70   10.76   0
   4  -3  -5  226.58   10.15   0
  -5  -3   5  141.96    8.93   0
   5   3   5  137.34    9.98   0
   5  -3   5  137.41    9.51   0
  -5  -3  -5  151.89    9.41   0
  -5   3  -5  141.04    7.11   0
   5  -3  -5  130.29    9.02   0
  -5  -3   5  135.40    8.70   0
  -5  -3  -5  141.09   12.67   0
   5   3   5  142.80    6.78   0
  -5   3   5  129.89    9.31   0
  -6  -3  -5   26.38   11.33   0
  -6   3   5   31.47    8.27   0
   6  -3   5   21.90    8.45   0
  -6  -3  -5   31.69    6.96   0
  -6   3  -5   30.75    8.85   0
   6   3   5   28.02    9.06   0
   6   3   5   32.12    6.77   0
   6  -3  -5   30.56    7.89   0
  -6  -3   5   26.19    8.09   0
   7   3   5  527.11    9.92   0
  -7   3  -5  506.05   10.08   0
  -7  -3  -5  497.96   10.79   0
   7  -3   5  524.78    9.94   0
   7   3   5  494.56   10.31   0
   7  -3  -5  492.69    9.47   0
  -7  -3   5  482.39    9.52   0
  -7  -3  -5  508.94   10.07   0
  -7   3   5  490.37    9.68   0
  -8   3  -5   24.12    8.25   0
  -8  -3   5   18.53    7.36   0
  -8   3   5   21.70    7.89   0
   8  -3   5   26.93    7.89   0
   8   3   5   21.67    7.84   0
   8   3  -5   24.36    7.56   0
  -8  -3  -5   18.09    8.23   0
   8  -3  -5   21.03    7.76   0
  -8  -3  -5   18.79    8.12   0
   9   3  -5   50.80    7.51   0
  -9  -3  -5   54.20    7.92   0
   9   3   5   48.20    7.74   0
  -9   3  -5   47.70    8.15   0
  -9  -3   5   51.40    7.82   0
   9  -3   5   47.94    7.67   0
  -9   3   5   50.42    7.68   0
   9  -3  -5   38.90    7.57   0
  -9  -3  -5   48.05    7.87   0
 -10  -3  -5   62.88    8.12   0
  10  -3   5   45.64    7.45   0
 -10  -3  -5   61.28    7.35   0
  10   3   5   48.17    7.73   0
  10   3  -5   49.74    7.73   0
  10  -3  -5   45.79    7.42   0
 -10   3   5   59.76    7.48   0
 -10  -3   5   52.44    7.71   0
 -10   3  -5   40.86    7.79   0
 -11  -3   5    1.24    6.71   0
  11   3  -5   -4.71    6.59   0
 -11  -3  -5    7.86    5.44   0
 -11  -3  -5    8.61    7.77   0
  11  -3  -5    3.74    6.97   0
  11   3   5    4.80    7.38   0
  11  -3   5    2.44    7.64   0
 -11   3   5   -1.43    7.20   0
 -11   3  -5    5.23    5.48   0
  12   3  -5   12.93    7.01   0
 -12  -3   5    1.13    6.84   0
 -12  -3  -5    7.30    7.58   0
 -12   3  -5   17.01    7.68   0
  12  -3   5   14.51    7.34   0
  12  -3  -5   10.21    7.12   0
  12   3   5   14.11    7.61   0
 -12   3   5   11.34    7.54   0
 -12  -3  -5   13.97    7.46   0
 -13  -3   5   62.47    7.21   0
 -13   3  -5   56.25    7.40   0
 -13  -3  -5   50.22    7.30   0
 -13   3   5   52.88    7.16   0
 -13  -3  -5   54.13    7.45   0
  13   3  -5   50.86    7.16   0
  13  -3   5   66.00    7.15   0
  13   3   5   50.44    7.13   0
  13  -3  -5   53.98    7.27   0
 -14  -3  -5  194.36    7.85   0
  14   3   5  185.66    7.70   0
 -14   3   5  193.84    5.70   0
 -14   3  -5  192.85    7.63   0
  14  -3   5  183.31    7.33   0
 -14  -3   5  196.78    7.44   0
  14  -3  -5  180.87    7.32   0
 -14  -3  -5  201.51    7.32   0
  14   3  -5  178.03    7.36   0
 -15  -3   5  294.20    7.45   0
 -15   3  -5  309.76    7.81   0
 -15   3   5  297.33    7.65   0
 -15  -3  -5  309.18    8.04   0
 -15  -3   5  305.40    7.60   0
  15   3   5  309.89    7.75   0
  15  -3  -5  291.53    7.65   0
 -15  -3  -5  319.36    6.06   0
  15  -3   5  297.83    5.88   0
  15   3  -5  299.13    7.55   0
 -16  -3  -5  122.12    7.20   0
  16   3   5  137.36    6.78   0
 -16  -3   5  116.04    5.24   0
  16  -3  -5  129.30    6.87   0
 -16   3  -5  144.31    7.13   0
 -16   3   5  124.87    7.10   0
 -16  -3   5  117.38    6.89   0
  16   3  -5  124.63    6.60   0
  16  -3   5  123.11    5.09   0
 -16  -3  -5  133.53    5.19   0
 -17  -3  -5   16.40    6.31   0
  17  -3   5   16.08    4.67   0
 -17   3  -5    1.98    6.39   0
 -17   3   5   13.17    6.39   0
 -17  -3   5   15.99    6.50   0
  17   3   5    3.24    6.75   0
 -17  -3  -5   11.27    6.43   0
 -17  -3   5    7.21    6.60   0
  17  -3  -5    9.31    6.38   0
  17   3  -5   18.42    6.15   0
 -18   3  -5   -0.14    6.54   0
  18   3   5   -2.61    6.41   0
 -18  -3  -5   15.23    6.45   0
 -18  -3   5   -4.62    6.12   0
 -18  -3  -5   11.29    6.40   0
 -18   3   5    2.44    6.38   0
  18   3  -5    2.20    4.50   0
  18  -3  -5    0.91    6.51   0
 -18  -3   5   11.38    6.32   0
  18  -3   5    5.23    4.43   0
 -19  -3   5    7.71    4.28   0
 -19   3  -5   18.20    6.45   0
  19  -3  -5   -5.10    4.46   0
  19   3   5    8.26    6.33   0
 -19  -3  -5   15.10    6.29   0
 -19  -3   5   10.32    6.39   0
 -19  -3  -5   24.02    6.35   0
 -19   3   5   10.90    6.28   0
  19   3  -5  -16.08    6.32   0
 -20  -3   5    7.69    4.57   0
 -20  -3   5    0.72    6.38   0
  20   3  -5    0.06    6.40   0
 -20   3  -5   -3.44    4.65   0
  20   3   5    7.13    6.37   0
  20  -3   5    6.61    6.31   0
  20  -3  -5    2.66    6.13   0
 -20  -3  -5   -2.55    6.39   0
 -20  -3  -5   -1.78    6.43   0
   0   4  -5 1851.44   19.30   0
   0  -4   5 1848.48   17.70   0
   0   4  -5 1916.46   24.86   0
   0   4   5 1831.00   23.82   0
  -1   4  -5  674.52   13.44   0
  -1  -4   5  680.63   12.83   0
   1   4  -5  725.38   16.53   0
   1   4   5  686.08   18.66   0
   1  -4   5  692.87   13.52   0
  -1   4   5  696.00   15.79   0
  -2  -4   5    7.95    9.61   0
   2   4   5   13.20   13.50   0
  -2  -4  -5    7.01   13.81   0
  -2   4  -5   21.51   11.94   0
  -2  -4   5    8.51   11.27   0
  -2   4   5    5.32   11.70   0
   2  -4   5   12.05    9.56   0
   3   4   5  534.81   14.85   0
   3  -4   5  545.63   11.52   0
  -3   4  -5  525.30   11.60   0
  -3  -4   5  523.74   11.47   0
   3   4   5  545.51   10.39   0
  -3   4   5  533.88   14.21   0
  -3  -4   5  557.78   13.52   0
  -3  -4  -5  531.61   15.17   0
  -4  -4   5  197.86    9.42   0
  -4   4   5  213.49   10.57   0
   4  -4   5  212.37    9.43   0
   4   4   5  229.70    9.35   0
   4  -4  -5  201.47   12.28   0
  -4  -4  -5  204.75   12.46   0
   4   4   5  222.28   12.08   0
  -4  -4   5  221.83   10.08   0
  -4   4  -5  198.69    9.57   0
   5  -4   5  171.26    8.59   0
   5   4   5  180.03    9.38   0
  -5   4   5  168.01    9.06   0
   5   4   5  174.23   11.98   0
   5  -4  -5  155.51    8.63   0
  -5  -4   5  158.73    9.04   0
  -5  -4   5  171.54    9.27   0
  -5   4  -5  163.54    8.85   0
  -5  -4  -5  164.05   12.21   0
   6   4   5 1108.97   11.14   0
  -6  -4   5 1003.64   12.87   0
  -6  -4  -5 1024.12   15.17   0
   6  -4  -5 1023.73   12.88   0
  -6  -4   5 1086.53   13.41   0
   6   4   5 1041.45   13.24   0
   6  -4   5 1064.85   11.30   0
  -6   4   5 1070.39   11.90   0
  -6  -4  -5 1045.95   11.29   0
  -6   4  -5 1047.48   11.50   0
  -7   4  -5 2485.00   14.57   0
   7  -4   5 2556.16   14.63   0
   7  -4  -5 2447.65   15.62   0
  -7  -4  -5 2454.61   14.45   0
  -7  -4   5 2404.29   14.82   0
  -7  -4  -5 2528.26   18.08   0
   7   4   5 2552.93   14.49   0
   7   4   5 2472.51   17.96   0
  -7   4   5 2468.96   14.83   0
  -7  -4   5 2631.05   15.16   0
   8  -4  -5  284.61    8.59   0
  -8  -4  -5  276.94    9.46   0
  -8  -4   5  273.27   10.13   0
   8  -4   5  286.26    8.56   0
  -8   4  -5  295.34    8.58   0
   8   4   5  280.88   10.63   0
  -8  -4   5  286.64    8.52   0
  -8   4   5  290.66    8.72   0
  -8  -4  -5  287.02    8.63   0
   8   4   5  298.69    8.51   0
   9  -4   5 1014.07   10.25   0
  -9  -4  -5 1046.34   10.20   0
  -9  -4   5  997.39   10.87   0
   9  -4  -5  995.05   10.47   0
   9   4   5 1039.89   11.23   0
  -9  -4   5 1027.13   10.89   0
  -9   4  -5 1020.00   10.47   0
  -9   4   5 1030.80   11.03   0
  -9  -4  -5  989.01   11.34   0
  10   4   5   70.68    9.65   0
 -10  -4  -5   69.60    8.20   0
  10  -4  -5   67.07    7.06   0
 -10  -4   5   63.17    7.32   0
  10  -4   5   63.48    7.24   0
 -10   4   5   65.01    7.36   0
 -10  -4  -5   61.64    7.53   0
 -10  -4   5   63.30    7.38   0
 -10   4  -5   55.32    7.47   0
 -11  -4   5   28.30    7.29   0
  11  -4  -5   19.70    6.86   0
  11   4  -5   27.32    7.47   0
 -11   4  -5   19.24    4.95   0
 -11   4   5   34.26    7.36   0
 -11  -4   5   26.43    7.89   0
  11   4   5   21.06    7.77   0
  11  -4   5   31.28    7.25   0
 -11  -4  -5   27.55    8.06   0
 -11  -4  -5   34.71    7.52   0
 -12  -4   5  271.13    7.94   0
  12  -4   5  298.90    8.36   0
  12  -4  -5  278.95    7.65   0
 -12  -4   5  265.39    7.94   0
  12   4   5  274.77    8.01   0
 -12   4  -5  300.24    8.64   0
 -12   4   5  295.20    8.11   0
 -12  -4  -5  274.30    8.34   0
  12   4  -5  255.37    7.83   0
 -12  -4  -5  275.82    6.36   0
 -13  -4  -5  681.15    9.53   0
 -13  -4   5  725.24    9.02   0
 -13   4   5  732.80    8.96   0
  13  -4   5  703.70    8.87   0
 -13   4  -5  658.62    8.91   0
 -13  -4  -5  705.81    8.76   0
  13  -4  -5  690.79    8.91   0
 -13  -4   5  663.32    9.05   0
  13   4  -5  660.31    9.27   0
  13   4   5  679.05    9.21   0
  14   4   5   10.33    6.87   0
 -14  -4  -5    3.70    6.73   0
  14   4  -5    3.68    4.80   0
 -14  -4  -5   -0.38    7.07   0
  14  -4  -5   12.28    6.47   0
 -14   4   5    6.92    6.40   0
 -14  -4   5   -0.78    6.90   0
 -14  -4   5    3.94    4.55   0
  14  -4   5    4.53    6.64   0
 -14   4  -5    2.47    6.64   0
  15   4   5   40.88    6.62   0
 -15  -4   5   32.06    6.73   0
 -15   4  -5   30.26    6.78   0
 -15   4   5   47.54    6.55   0
 -15  -4  -5   32.12    6.79   0
  15  -4   5   31.85    6.45   0
 -15  -4  -5   44.60    6.98   0
  15  -4  -5   34.97    6.53   0
  15   4  -5   38.11    6.49   0
 -15  -4   5   39.38    6.49   0
  16   4   5  105.32    6.74   0
  16   4  -5  100.40    6.88   0
 -16   4   5  101.88    6.66   0
 -16  -4  -5   95.84    6.89   0
 -16  -4  -5   93.15    4.99   0
  16  -4  -5   93.65    6.72   0
  16  -4   5   98.00    6.88   0
 -16  -4   5   96.78    7.07   0
 -16  -4   5   99.10    5.21   0
 -16   4  -5  101.82    6.74   0
 -17  -4  -5  121.63    6.94   0
 -17  -4   5  131.01    6.75   0
 -17   4  -5  119.84    6.72   0
  17  -4  -5  111.79    6.66   0
 -17   4   5   97.89    6.86   0
  17   4   5  102.43    6.74   0
 -17  -4   5  104.93    6.85   0
 -17  -4  -5  117.76    5.22   0
  17  -4   5  130.82    6.76   0
  17   4  -5  113.12    6.64   0
 -18  -4  -5   12.43    6.81   0
 -18   4   5    3.30    6.38   0
  18  -4   5   -1.93    6.41   0
 -18   4  -5   19.68    6.50   0
 -18  -4  -5    7.80    6.27   0
 -18  -4   5    9.32    6.33   0
 -18  -4   5    2.95    6.36   0
  18   4   5   14.66    6.52   0
  18  -4  -5    3.11    6.40   0
  18   4  -5   18.02    6.18   0
 -19  -4   5   14.35    6.31   0
  19  -4   5   -1.70    4.49   0
 -19  -4  -5   10.78    6.37   0
 -19   4  -5   10.38    6.39   0
 -19  -4   5    1.86    6.28   0
  19   4  -5    4.85    6.17   0
  19  -4  -5    9.53    4.35   0
 -19   4   5   -0.01    6.43   0
  19   4   5   -0.21    6.34   0
 -19  -4  -5   15.96    6.38   0
 -20  -4   5   27.19    6.47   0
 -20   4   5   -6.10    6.63   0
 -20  -4  -5   22.39    6.35   0
 -20  -4   5    5.97    4.67   0
  20   4   5   13.48    6.27   0
  20  -4  -5   11.58    6.23   0
 -20   4  -5   -2.44    6.40   0
 -20  -4  -5   15.24    6.33   0
  20   4  -5   19.88    6.37   0
   0   5  -5    4.40   12.12   0
   0   5   5    3.85   14.26   0
   0   5  -5    2.64    9.40   0
   0   5   5    1.13   11.89   0
   0  -5   5    3.23   11.67   0
  -1   5  -5 1043.97   14.09   0
  -1   5   5 1065.53   18.30   0
  -1  -5   5 1054.43   15.46   0
   1  -5   5 1048.88   15.71   0
   1   5   5 1066.37   22.72   0
   1   5  -5 1107.43   16.27   0
  -2   5   5  538.47   13.45   0
   2   5   5  525.06   18.11   0
  -2   5  -5  519.54   11.68   0
  -2  -5   5  508.76   11.65   0
   2   5  -5  556.65   13.34   0
   2  -5   5  535.14   11.78   0
  -3  -5   5   37.18    9.39   0
  -3   5   5   32.64   10.49   0
   3  -5   5   34.53   11.04   0
   3   5   5   32.52   11.46   0
  -3   5  -5   45.22   11.01   0
   3   5   5   39.63    8.11   0
  -3  -5  -5   36.13   12.52   0
  -4  -5   5  130.12    8.84   0
   4   5   5  130.60    8.44   0
  -4  -5   5  139.74   10.70   0
  -4   5  -5  129.97    9.57   0
  -4   5   5  128.03    9.38   0
   4  -5  -5  123.01   11.05   0
   4   5   5  130.43   12.16   0
  -4  -5  -5  128.57   11.60   0
   4  -5   5  129.68   11.16   0
  -5  -5   5  157.88   10.37   0
  -5   5   5  160.83   11.32   0
   5  -5   5  170.35    8.66   0
   5  -5  -5  154.29    9.01   0
  -5   5  -5  154.09    8.96   0
  -5  -5   5  142.82    8.71   0
  -5  -5  -5  156.83   11.59   0
   5   5   5  153.55   10.36   0
   5   5   5  157.20    8.55   0
   6   5   5  135.59   10.52   0
  -6  -5   5  138.05   10.18   0
  -6   5   5  145.60   10.30   0
   6  -5   5  138.87    8.88   0
   6  -5  -5  139.59    7.98   0
  -6  -5  -5  131.67   10.47   0
  -6  -5   5  140.77    8.25   0
   6   5   5  149.39    8.50   0
  -6   5  -5  132.10    8.80   0
   7  -5   5  610.28    9.72   0
  -7  -5  -5  606.62    7.61   0
  -7  -5   5  598.12    9.86   0
  -7   5  -5  598.35    9.77   0
  -7  -5  -5  607.30   12.57   0
  -7  -5   5  625.44    9.66   0
   7   5   5  663.37    9.25   0
  -7   5   5  595.26   10.06   0
   7  -5  -5  590.26    9.80   0
   7   5   5  625.08   12.22   0
  -8  -5  -5  321.36    9.42   0
   8   5   5  339.87    8.51   0
  -8  -5   5  322.76    8.56   0
   8  -5   5  332.43    8.70   0
   8   5   5  316.16   10.35   0
   8  -5  -5  319.63    8.83   0
  -8   5   5  318.31    8.95   0
  -8  -5   5  303.25    9.92   0
  -8  -5  -5  320.55    8.56   0
  -8   5  -5  324.57    9.10   0
  -9  -5  -5  108.45    7.71   0
   9  -5   5  103.50    7.51   0
  -9  -5   5  117.68    7.85   0
   9   5   5  117.00    7.53   0
  -9  -5  -5  107.25    8.22   0
  -9   5   5   98.51    8.16   0
  -9   5  -5  105.82    8.48   0
   9   5   5  101.97    9.39   0
   9  -5  -5   91.65    7.45   0
  -9  -5   5  109.84    7.34   0
  10  -5  -5  506.51    8.94   0
 -10  -5  -5  529.30    8.82   0
 -10  -5  -5  507.67    9.60   0
  10   5   5  515.31   10.58   0
 -10   5   5  514.81    9.23   0
  10  -5   5  500.59    8.54   0
 -10  -5   5  494.21    8.90   0
 -10   5  -5  509.76    8.77   0
 -10  -5   5  519.08    8.97   0
 -11  -5  -5    1.86    7.41   0
 -11  -5  -5   -3.94    7.34   0
 -11   5   5    9.08    6.96   0
  11   5   5   -3.74    7.49   0
 -11   5  -5    5.35    6.99   0
 -11  -5   5   11.24    7.00   0
  11  -5  -5    9.63    6.97   0
  11  -5   5    9.99    7.31   0
 -11  -5   5    4.93    7.15   0
 -12  -5   5   82.96    7.21   0
  12   5   5   84.96    7.66   0
  12  -5  -5   87.25    7.09   0
 -12   5   5   91.43    7.11   0
  12  -5   5   94.56    6.99   0
 -12   5  -5   96.81    7.51   0
 -12  -5  -5   88.63    7.88   0
 -12  -5   5   85.37    7.33   0
 -12  -5  -5  103.80    7.30   0
  13  -5   5   16.88    6.35   0
 -13  -5   5   16.19    8.36   0
  13   5   5   -0.75    7.25   0
  13  -5  -5   20.36    6.79   0
 -13   5   5   17.67    6.65   0
 -13  -5  -5   14.41    6.73   0
 -13  -5   5   16.63    6.47   0
 -13   5  -5   17.39    6.63   0
 -13  -5  -5   24.32    7.47   0
 -14   5  -5   51.92    7.02   0
 -14  -5  -5   47.31    5.05   0
 -14   5   5   43.91    6.62   0
  14  -5  -5   41.09    6.63   0
 -14  -5   5   52.38    6.49   0
 -14  -5  -5   43.01    7.13   0
 -14  -5   5   46.78    6.86   0
  14  -5   5   47.37    6.76   0
  14   5   5   41.09    6.70   0
  15  -5   5   52.20    6.61   0
 -15   5   5   61.56    6.67   0
 -15  -5   5   80.34    6.76   0
  15   5   5   59.68    8.61   0
 -15   5  -5   66.20    5.07   0
  15  -5  -5   62.83    6.72   0
 -15  -5  -5   72.53    6.79   0
 -15  -5   5   71.77    6.85   0
 -15  -5  -5   73.43    8.82   0
  16  -5   5   10.09    6.53   0
 -16  -5  -5   13.49    6.40   0
  16  -5  -5   16.72    6.11   0
 -16  -5   5   10.70    6.45   0
 -16   5  -5   11.26    6.47   0
 -16   5   5   10.93    6.66   0
  16   5   5   15.31    6.53   0
  16   5  -5    5.04    6.15   0
 -16  -5  -5   11.47    6.56   0
 -16  -5   5    9.24    4.21   0
 -17  -5  -5   18.53    6.48   0
  17  -5   5   13.28    6.23   0
  17  -5  -5   22.11    6.34   0
 -17  -5  -5   14.99    6.96   0
  17   5   5    4.90    8.37   0
 -17   5   5   19.36    6.40   0
  17   5  -5   13.74    6.41   0
 -17   5  -5   22.83    6.45   0
 -17  -5   5   18.32    6.83   0
 -17  -5   5   16.38    6.50   0
 -18   5   5  163.87    6.97   0
  18   5   5  173.78    7.38   0
 -18  -5  -5  168.25    7.49   0
 -18  -5   5  153.83    7.07   0
  18  -5  -5  156.94    6.77   0
  18  -5   5  152.93    7.31   0
 -18  -5   5  152.05    7.08   0
 -18  -5  -5  146.91    6.98   0
 -18   5  -5  161.25    7.19   0
 -19  -5  -5   12.34    6.38   0
  19   5   5    6.05    7.98   0
 -19  -5  -5    3.00    6.32   0
 -19  -5   5    6.07    6.30   0
 -19  -5   5    9.99    6.46   0
  19  -5   5    8.60    6.32   0
 -19   5  -5   12.79    6.35   0
  19  -5  -5   20.58    6.35   0
  20   5   5   78.98    6.91   0
 -20  -5   5   48.83    5.21   0
 -20   5  -5   57.17    6.72   0
 -20   5   5   88.24    6.92   0
 -20  -5   5   73.39    6.41   0
 -20  -5  -5   60.57    6.71   0
 -20  -5  -5   38.37    7.01   0
  20  -5  -5   51.59    6.60   0
   1   6  -5 1125.50   13.76   0
  -1  -6   5 1074.66   15.15   0
  -1   6   5 1161.20   19.59   0
   1  -6   5 1119.24   14.84   0
  -1   6  -5 1087.01   13.45   0
  -1   6   5 1080.92   19.63   0
   2  -6   5   47.90   10.62   0
  -2  -6   5   38.31   10.06   0
   2   6   5   44.33    7.86   0
  -2   6   5   48.93   10.84   0
   2   6  -5   40.80    7.92   0
  -2   6  -5   38.86    8.55   0
   3  -6   5  103.72   10.94   0
  -3  -6   5  102.07   10.54   0
   3   6   5  103.25   17.24   0
  -3   6  -5  103.74   11.06   0
  -3   6   5  102.98    9.75   0
   3   6  -5  108.18   10.22   0
   3   6   5  109.23    5.89   0
   4   6   5  281.91   15.15   0
   4   6   5  293.63    8.43   0
  -4  -6   5  288.46   11.74   0
   4  -6   5  286.11    9.49   0
  -4   6  -5  290.66    9.74   0
  -4  -6   5  271.31   10.68   0
  -4  -6  -5  285.71   15.13   0
  -4   6   5  289.35   10.88   0
   5  -6   5   30.52    9.80   0
   5  -6  -5   23.30    7.69   0
  -5  -6   5   19.32    7.62   0
   5   6   5   20.89   10.68   0
  -5  -6  -5   23.20   10.13   0
  -5   6  -5   28.14    9.96   0
  -5   6   5   26.27    9.49   0
  -5  -6   5   26.73    9.27   0
   5   6   5   20.71    7.63   0
   6   6   5    7.67   10.42   0
   6  -6  -5   12.38    7.54   0
   6   6   5   16.09    7.74   0
   6  -6   5    7.45    9.65   0
  -6  -6  -5    2.88   10.05   0
  -6   6   5   14.95    7.75   0
  -6  -6   5    2.95    8.81   0
  -6  -6   5   10.72    8.98   0
  -6   6  -5    9.42    8.25   0
   7   6   5  420.45   11.48   0
   7  -6   5  428.95    9.49   0
  -7   6  -5  421.46    9.76   0
  -7  -6   5  403.62   10.10   0
  -7   6   5  429.57    9.79   0
   7  -6  -5  403.51    9.07   0
   7   6   5  442.91    8.70   0
  -7  -6   5  418.84    9.24   0
  -7  -6  -5  414.51   11.95   0
   8   6   5   53.50    7.42   0
   8   6   5   31.58    7.66   0
  -8  -6  -5   36.17   10.16   0
   8  -6   5   31.07    7.66   0
  -8  -6   5   35.86    7.35   0
  -8   6   5   29.35    7.42   0
  -8  -6   5   36.41    7.48   0
   8  -6  -5   27.60    7.70   0
  -8   6  -5   27.07    7.96   0
   9   6   5   98.87    7.71   0
  -9   6  -5  109.93    7.90   0
  -9  -6   5  104.93    7.37   0
  -9  -6  -5   89.81    7.87   0
  -9   6   5  112.02    7.74   0
   9  -6   5  107.27    7.77   0
   9  -6  -5  106.82    8.01   0
   9   6   5  104.52    7.64   0
  -9  -6   5   97.06    7.48   0
  -9  -6  -5  101.00   10.00   0
 -10  -6   5  226.66    9.33   0
 -10   6  -5  245.41    8.22   0
  10  -6   5  247.84    7.97   0
 -10  -6  -5  211.66    8.06   0
  10   6   5  235.49    9.77   0
 -10   6   5  240.47    8.23   0
  10  -6  -5  228.02    9.58   0
 -10  -6  -5  233.43   10.51   0
 -10  -6   5  239.97    7.78   0
 -11   6  -5   63.20    7.52   0
 -11  -6   5   55.45    7.07   0
  11  -6  -5   54.07    7.18   0
  11  -6   5   62.99    7.24   0
  11   6   5   57.23    8.64   0
 -11   6   5   57.29    7.18   0
 -11  -6  -5   68.24    7.02   0
 -11  -6  -5   57.37    7.63   0
 -11  -6   5   51.23    8.62   0
 -12  -6   5  982.98   10.56   0
  12   6   5  963.30   10.62   0
 -12  -6  -5  971.29    9.39   0
  12  -6  -5  885.16    9.71   0
 -12   6  -5  939.85    9.85   0
 -12  -6  -5  981.22   11.09   0
 -12  -6   5  995.66    9.87   0
  12  -6   5  949.11    9.79   0
 -12   6   5  963.59    9.96   0
  13  -6   5   16.11    6.55   0
 -13  -6   5    6.28    6.82   0
 -13   6   5   11.91    6.63   0
  13  -6  -5   11.00    6.50   0
  13   6   5   13.72    6.71   0
 -13  -6   5   11.63    6.56   0
 -13  -6  -5    8.69    6.85   0
 -13   6  -5   11.29    6.46   0
 -13  -6  -5    9.10    6.84   0
 -14  -6  -5   -4.46    6.60   0
 -14  -6  -5    3.84    7.08   0
 -14  -6   5    4.75    6.84   0
  14  -6  -5    9.85    6.34   0
 -14   6   5    9.60    6.80   0
 -14  -6   5    3.23    6.53   0
 -14   6  -5    6.26    6.54   0
  14   6   5    7.62    6.88   0
  14  -6   5    3.10    6.54   0
 -15  -6  -5   -3.03    6.78   0
  15   6   5    6.63    8.01   0
  15  -6  -5    8.01    6.15   0
 -15  -6  -5   12.93    6.43   0
 -15   6  -5   11.59    6.73   0
 -15  -6   5    2.46    6.69   0
  15  -6   5    7.49    6.24   0
 -15   6   5   14.91    6.63   0
 -15  -6   5    1.51    6.36   0
 -16  -6  -5    0.27    6.64   0
 -16   6  -5   11.44    6.55   0
 -16  -6  -5    5.43    6.92   0
  16   6   5   10.60    6.88   0
 -16   6   5   11.68    6.56   0
 -16  -6   5    7.25    6.59   0
  16  -6  -5   13.23    6.42   0
 -16  -6   5    4.76    6.43   0
  16  -6   5    5.33    6.27   0
 -17   6   5   -3.13    6.60   0
  17   6   5    8.50    6.48   0
 -17   6  -5    9.25    6.51   0
  17  -6   5   -1.31    6.43   0
 -17  -6  -5    7.60    6.26   0
 -17  -6   5    6.73    6.82   0
  17  -6  -5    6.96    6.22   0
 -17  -6  -5    6.79    6.69   0
 -17  -6   5    0.25    6.56   0
 -18  -6  -5    6.31    6.23   0
 -18  -6  -5   -7.08    6.96   0
 -18   6   5   12.31    6.37   0
  18   6   5    9.81    8.03   0
 -18  -6   5   -5.79    6.39   0
  18  -6   5    9.52    5.97   0
  18  -6  -5    2.36    6.21   0
 -18   6  -5    6.82    6.38   0
 -18  -6   5    4.81    6.32   0
 -19  -6  -5    3.02    6.61   0
 -19  -6  -5    8.78    6.36   0
  19   6   5    0.39    6.60   0
 -19   6  -5    5.16    6.57   0
  19  -6  -5   -5.45    4.61   0
 -19   6   5    3.06    6.50   0
 -19  -6   5    2.74    6.47   0
 -19  -6   5   -0.70    6.43   0
   0   7  -5    3.15    7.61   0
   0  -7   5    0.95    9.41   0
  -1   7   5    7.26   14.40   0
  -1   7  -5    3.99    9.63   0
   1  -7   5    6.48    7.98   0
  -1   7   5    2.15   14.87   0
  -1  -7   5   11.43    9.79   0
   1   7  -5   11.82    9.09   0
   2  -7   5   51.23    9.63   0
   2   7  -5   42.77    9.46   0
  -2   7   5   43.34   11.12   0
   2   7   5   52.02    7.31   0
  -2  -7   5   44.06    9.63   0
  -2   7  -5   43.04    9.84   0
   3   7  -5  225.65    8.48   0
  -3   7  -5  220.39   10.60   0
  -3  -7   5  225.80   10.74   0
   3   7   5  213.21    7.96   0
  -3   7   5  226.65   10.62   0
  -3  -7   5  199.57   10.16   0
   3  -7   5  219.41   10.35   0
  -4  -7   5  149.26    9.99   0
   4  -7   5  158.05    8.29   0
  -4  -7   5  157.10   10.56   0
   4   7   5  158.89    7.61   0
  -4   7   5  156.78   10.21   0
  -4   7  -5  164.56   10.09   0
   4   7  -5  174.11    7.82   0
  -5  -7  -5    5.18   14.57   0
   5   7   5    9.19    6.89   0
  -5   7  -5   11.40    7.68   0
   5   7   5    7.44   12.99   0
  -5   7   5   13.60    9.27   0
   5  -7   5    7.54    7.43   0
   5  -7  -5    6.28    7.24   0
  -5  -7   5    3.76    9.32   0
  -5  -7   5   -3.83    9.97   0
   6  -7  -5  752.57   12.37   0
   6   7   5  783.68   16.26   0
  -6  -7  -5  765.84   16.23   0
  -6   7   5  785.20   12.03   0
   6  -7   5  792.31   11.53   0
  -6  -7   5  760.89   12.90   0
  -6   7  -5  750.58   10.15   0
  -6  -7   5  757.36   10.30   0
  -6  -7   5  739.64   12.39   0
   6   7   5  802.60    9.01   0
   7   7   5  283.48    8.39   0
  -7  -7   5  272.79   10.05   0
   7  -7  -5  282.98    8.70   0
   7  -7   5  288.94    8.52   0
  -7   7   5  284.99    8.51   0
  -7  -7  -5  271.74   12.83   0
  -7   7  -5  290.28    8.97   0
  -7  -7   5  281.45    8.53   0
   7   7   5  270.30   10.73   0
   8   7   5  483.61    8.45   0
   8   7   5  462.29   11.38   0
  -8   7  -5  471.53    9.38   0
  -8  -7   5  456.12   10.74   0
  -8   7   5  480.42   10.49   0
  -8  -7   5  465.29    8.91   0
  -8  -7  -5  460.94   13.44   0
   8  -7  -5  439.06    8.94   0
   8  -7   5  457.31   10.67   0
  -9  -7   5    1.57    8.56   0
   9   7   5   14.36    8.27   0
  -9   7  -5   14.56    7.44   0
  -9   7   5    0.96    7.04   0
  -9  -7  -5   11.48    8.91   0
   9  -7   5   11.09    7.13   0
  -9  -7   5   17.04    6.66   0
   9  -7  -5    6.02    7.51   0
   9   7   5   20.66    6.97   0
 -10  -7  -5  606.36   11.49   0
  10   7   5  622.49    8.54   0
  10   7   5  596.22   10.99   0
 -10  -7   5  584.75    8.77   0
 -10  -7   5  600.99    9.69   0
  10  -7  -5  609.09    9.46   0
 -10   7   5  618.08    9.33   0
  10  -7   5  597.39    9.08   0
 -10   7  -5  634.54    9.17   0
  11  -7   5  116.53    7.26   0
 -11   7   5  126.38    7.60   0
 -11  -7   5  110.08    7.04   0
 -11  -7  -5  114.74    9.30   0
  11  -7  -5  104.29    7.43   0
 -11  -7  -5  106.82    7.14   0
 -11  -7   5  112.72    6.98   0
  11   7   5  108.71    7.08   0
 -11   7  -5  117.23    7.83   0
 -12  -7   5   15.70    7.96   0
 -12  -7  -5    8.58    6.89   0
 -12  -7   5    9.97    6.66   0
 -12  -7  -5   12.49    4.86   0
 -12   7   5   19.63    6.77   0
  12  -7  -5   14.92    8.11   0
  12  -7   5    9.09    6.57   0
 -12   7  -5   -1.31    6.74   0
  12   7   5    8.51    8.01   0
  13  -7   5   95.10    6.70   0
  13   7   5   98.68    8.94   0
 -13  -7  -5  111.55    7.62   0
 -13   7   5   96.46    6.79   0
 -13   7  -5   96.66    7.06   0
 -13  -7   5  101.69    7.16   0
 -13  -7   5  111.31    7.26   0
  13  -7  -5  100.65    6.70   0
 -13  -7  -5  107.92    6.80   0
  14  -7   5  156.20    6.84   0
  14   7   5  160.81    7.39   0
 -14   7  -5  149.82    7.34   0
 -14   7   5  150.36    7.05   0
 -14  -7  -5  164.47    7.02   0
 -14  -7   5  154.67    7.39   0
 -14  -7   5  164.05    7.06   0
 -14  -7  -5  171.09    9.15   0
  14  -7  -5  144.92    7.00   0
  15  -7  -5   23.64    6.67   0
  15   7   5   14.60    6.81   0
  15  -7   5   20.34    6.30   0
 -15   7  -5   28.07    6.45   0
 -15  -7   5   25.22    8.20   0
 -15   7   5   31.25    6.80   0
 -15  -7  -5    8.73    6.55   0
 -15  -7   5   17.33    6.44   0
 -15  -7  -5   18.41    8.34   0
  16   7   5  106.22    7.04   0
 -16  -7  -5   90.47    6.68   0
 -16   7   5  103.01    7.07   0
  16  -7  -5   95.83    6.57   0
 -16  -7   5   80.37    6.50   0
 -16   7  -5   91.92    6.85   0
 -16  -7  -5  100.51    8.63   0
 -16  -7   5  107.43    8.56   0
  16  -7   5   86.86    7.10   0
 -17   7   5   51.71    6.63   0
  17  -7   5   57.32    6.67   0
  17   7   5   52.22    6.99   0
  17  -7  -5   60.18    6.68   0
 -17   7  -5   60.72    6.76   0
 -17  -7  -5   64.67    7.23   0
 -17  -7   5   49.43    8.24   0
 -17  -7  -5   52.50    6.52   0
 -17  -7   5   52.70    6.52   0
 -18  -7   5    3.66    8.35   0
 -18   7  -5    5.15    6.46   0
 -18   7   5   10.62    6.35   0
 -18  -7  -5    4.23    6.70   0
 -18  -7   5   -1.43    5.94   0
  18  -7   5   17.06    6.50   0
  18   7   5    9.68    8.06   0
 -18  -7  -5   11.06    6.24   0
  18  -7  -5   15.44    6.29   0
   0  -8   5  486.31   12.55   0
   0   8  -5  483.96   11.43   0
  -1   8  -5  306.41   11.20   0
   1  -8   5  310.96   11.59   0
  -1   8  -5  318.01   10.85   0
   1   8  -5  316.31   10.45   0
  -1  -8   5  315.24   11.68   0
  -2   8   5  106.75   13.67   0
   2  -8   5  108.48   10.32   0
  -2   8  -5  110.63   10.12   0
   2   8   5   97.45    7.31   0
   2   8  -5  114.78    9.07   0
  -2  -8   5  108.92   11.54   0
  -3   8   5   85.28   11.15   0
  -3  -8   5   88.45    9.37   0
   3   8  -5   90.97    9.36   0
  -3  -8   5   87.08   11.20   0
   3  -8   5   85.00   10.06   0
   3   8   5   84.53    6.96   0
  -3   8  -5   91.64    9.99   0
   4   8  -5    2.89    7.03   0
  -4   8   5    5.02    9.07   0
   4  -8   5    6.52    9.51   0
  -4  -8   5    7.21   10.88   0
  -4  -8   5    1.58    9.10   0
  -4   8  -5   13.44    9.53   0
   4   8   5    6.03    4.99   0
   5   8   5  397.39    8.09   0
  -5   8  -5  404.44   10.90   0
  -5  -8   5  384.76   11.80   0
  -5   8   5  427.51   11.08   0
   5  -8   5  415.29    9.63   0
  -5  -8   5  387.91   11.27   0
   6  -8   5  743.16   10.59   0
  -6  -8  -5  718.46   22.93   0
  -6  -8   5  723.64   12.46   0
  -6   8  -5  746.11   10.45   0
   6  -8  -5  717.38   12.05   0
  -6   8   5  739.82   12.44   0
   6   8   5  765.08    9.22   0
  -6  -8   5  728.28   13.12   0
   7   8   5  129.40   12.06   0
  -7  -8   5  131.96    9.73   0
  -7   8   5  137.31    9.47   0
  -7  -8  -5  134.58   13.32   0
   7  -8   5  151.16    8.11   0
   7  -8  -5  132.86    9.46   0
  -7   8  -5  139.77    8.38   0
  -7  -8   5  135.19    9.12   0
   7   8   5  129.21    7.41   0
   8   8   5   55.27    6.81   0
   8  -8   5   70.79    7.39   0
  -8   8   5   64.52    9.42   0
  -8  -8   5   57.48    7.26   0
  -8  -8   5   75.49    8.60   0
   8  -8  -5   64.35    8.68   0
  -8   8  -5   79.23    7.46   0
   8   8   5   67.63   10.07   0
  -8  -8  -5   62.67   11.05   0
   9   8   5  374.58   11.78   0
   9  -8   5  379.62    8.57   0
  -9  -8  -5  359.00   11.23   0
   9  -8  -5  363.94    8.48   0
   9   8   5  397.16    7.69   0
  -9   8   5  370.75   10.16   0
  -9  -8   5  364.45   10.01   0
  -9  -8   5  360.22    8.59   0
  -9   8  -5  359.73   10.15   0
  10  -8  -5  557.37    9.08   0
  10   8   5  582.89    8.29   0
 -10  -8  -5  557.11   12.17   0
 -10   8   5  562.53    9.21   0
 -10  -8   5  550.79    9.22   0
 -10   8  -5  562.99    9.04   0
  10   8   5  544.20   11.43   0
 -10  -8   5  532.14    8.83   0
  10  -8   5  564.13    8.92   0
  11  -8  -5   33.71    7.17   0
 -11  -8  -5   33.63    8.95   0
 -11  -8   5   29.67    6.99   0
 -11   8   5   31.28    7.14   0
 -11  -8   5   38.02    8.15   0
  11   8   5   30.32    6.70   0
 -11   8  -5   22.36    7.00   0
  11  -8   5   35.86    7.00   0
  12  -8   5   32.06    6.56   0
  12  -8  -5   41.35    6.96   0
 -12   8   5   31.06    7.14   0
 -12   8  -5   35.89    7.12   0
 -12  -8  -5   30.77    8.77   0
 -12  -8   5   28.35    6.92   0
 -12  -8   5   40.35    6.75   0
  12   8   5   29.58    8.35   0
  13  -8   5   34.70    6.63   0
 -13  -8   5   33.26    8.15   0
 -13  -8  -5   35.45    4.72   0
  13   8   5   40.59    6.52   0
 -13   8   5   47.82    8.08   0
  13  -8  -5   36.30    6.90   0
 -13  -8  -5   44.45    8.56   0
 -13  -8   5   39.15    6.71   0
 -13   8  -5   48.18    7.10   0
  14   8   5   69.62    7.03   0
 -14   8   5   82.45    6.77   0
  14  -8   5   72.84    6.76   0
 -14  -8  -5   80.49    6.60   0
 -14  -8   5   79.04    6.95   0
 -14   8  -5   59.69    7.05   0
  14  -8  -5   75.77    6.99   0
 -14  -8  -5   71.87    8.81   0
 -14  -8   5   65.63    6.46   0
  15   8   5   25.89    6.62   0
  15  -8   5   28.81    6.61   0
  15  -8  -5   17.61    6.58   0
 -15   8   5   32.66    6.82   0
 -15   8  -5   23.61    6.53   0
 -15  -8   5   26.42    6.74   0
 -15  -8  -5   26.32    4.57   0
 -15  -8   5   29.11    7.75   0
 -15  -8  -5   29.14    6.91   0
  16  -8   5    1.70    6.52   0
 -16  -8   5   -3.12    6.35   0
 -16   8  -5    9.02    6.43   0
 -16  -8  -5    5.69    6.72   0
  16  -8  -5    6.77    6.37   0
  16   8   5   -2.09    8.19   0
 -16   8   5   -1.02    6.62   0
 -16  -8   5    3.09    6.33   0
 -16  -8  -5    2.18    6.37   0
  17  -8  -5    8.70    6.49   0
 -17  -8   5    3.04    6.49   0
 -17   8  -5    9.04    6.47   0
 -17   8   5   14.25    6.48   0
 -17  -8   5   13.61    6.62   0
  17  -8   5    2.83    6.48   0
 -17  -8  -5    2.71    6.27   0
  17   8   5    9.24    6.58   0
 -17  -8  -5   11.68    6.98   0
   0   9  -5   -0.43    8.82   0
   0  -9   5    4.03    8.96   0
   1   9  -5  151.45    9.50   0
   1  -9   5  148.14   11.23   0
  -1  -9   5  150.61   11.36   0
  -1   9  -5  142.98    9.56   0
   2   9   5   21.18    7.08   0
   2  -9   5    7.04    8.79   0
  -2  -9   5   11.78    9.14   0
  -2  -9   5   10.70    9.78   0
  -2   9  -5   10.66    9.29   0
   2   9  -5   13.24    8.65   0
  -3  -9   5   21.41   10.01   0
  -3   9   5   22.49   11.66   0
  -3   9  -5   34.07    8.94   0
   3  -9   5   21.33    8.82   0
   3   9  -5   21.90    7.30   0
  -3  -9   5   28.53   10.43   0
   3   9   5   35.08    7.21   0
  -4   9  -5    4.98    7.28   0
   4   9  -5   13.56    7.29   0
   4  -9   5    8.27    8.72   0
   4   9   5   16.25    6.78   0
  -4  -9   5    7.02   10.55   0
  -4   9   5   11.06   10.27   0
  -4  -9   5    6.20   10.16   0
   5  -9   5   43.76    8.91   0
  -5   9   5   46.11    8.90   0
  -5  -9   5   36.92    9.07   0
   5   9  -5   41.09    7.21   0
   5   9   5   45.29    7.21   0
  -5   9  -5   41.34    7.17   0
  -5  -9   5   45.56    9.02   0
  -6  -9   5   18.28   10.40   0
   6   9   5   13.00    6.71   0
  -6   9  -5   14.22    7.39   0
   6  -9   5   22.04    7.53   0
  -6  -9   5   10.41   10.11   0
  -6   9   5   23.33    8.38   0
   7   9   5  216.55    7.33   0
   7  -9   5  217.16    9.43   0
  -7   9  -5  218.16    7.99   0
  -7  -9   5  212.15   11.09   0
   7  -9  -5  212.47    9.47   0
  -7  -9   5  207.85    9.61   0
  -7   9   5  225.43    7.98   0
  -8  -9   5   53.78    9.86   0
  -8   9   5   51.47    7.15   0
  -8  -9  -5   50.86   13.56   0
   8   9   5   53.87    6.64   0
   8  -9  -5   49.71    7.06   0
  -8   9  -5   51.54    8.78   0
   8  -9   5   56.96    8.47   0
  -8  -9   5   47.51    8.87   0
   9  -9   5   39.43    8.37   0
  -9   9  -5   35.30    7.22   0
  -9   9   5   32.41    8.46   0
   9  -9  -5   27.09    6.86   0
  -9  -9  -5   29.32   11.18   0
  -9  -9   5   35.03    8.23   0
  -9  -9   5   36.17    8.66   0
   9   9   5   36.50    6.31   0
  10  -9   5   26.66    8.15   0
 -10   9  -5   17.29    6.94   0
 -10   9   5   11.89    6.77   0
  10  -9  -5   10.04    6.37   0
 -10  -9  -5    9.17    9.84   0
 -10  -9   5   14.54    6.87   0
  10   9   5    3.19    6.44   0
  11  -9  -5    9.98    6.41   0
 -11  -9   5    3.15    6.52   0
 -11   9  -5   -1.03    7.02   0
 -11  -9  -5    1.34    9.93   0
  11  -9   5   -1.73    6.67   0
  11   9   5    6.66    9.09   0
 -11   9   5    2.68    6.62   0
 -11  -9   5   -5.66    7.96   0
 -12  -9  -5  103.96   10.34   0
 -12   9   5  102.05    7.18   0
  12  -9  -5   91.27    7.24   0
  12   9   5   92.97    8.33   0
 -12  -9   5  107.62    8.36   0
 -12   9  -5   83.33    8.84   0
 -12  -9   5   92.51    7.23   0
  12  -9   5  106.97    7.14   0
  13   9   5   10.97    8.16   0
  13  -9  -5   14.93    6.51   0
 -13  -9   5   11.07    6.61   0
  13  -9   5   11.48    6.38   0
 -13   9  -5    0.34    8.39   0
 -13  -9  -5   10.70    8.61   0
 -13   9   5    8.42    6.78   0
 -13  -9   5    6.11    6.17   0
 -14  -9  -5  320.14   10.38   0
 -14  -9   5  290.19    8.09   0
 -14  -9   5  356.20    8.17   0
  14   9   5  324.22    9.71   0
  14  -9   5  322.83    8.01   0
  14  -9  -5  310.71    8.13   0
 -14   9   5  345.24    8.29   0
 -14   9  -5  333.75    8.24   0
  15  -9   5   -1.16    6.31   0
 -15   9   5    6.85    6.90   0
  15  -9  -5    8.32    8.22   0
  15   9   5   15.61    7.98   0
 -15  -9  -5   11.06    8.56   0
 -15  -9   5    7.61    6.28   0
 -15   9  -5    8.63    6.52   0
 -15  -9   5   16.13    6.63   0
  16   9   5    7.36    7.82   0
 -16  -9   5    6.71    6.32   0
  16  -9  -5   12.63    6.61   0
  16  -9   5   10.44    6.82   0
 -16  -9  -5    0.70    6.71   0
 -16  -9   5    2.79    6.58   0
 -16   9  -5   18.38    6.56   0
 -16   9   5    8.15    6.53   0
   0 -10   5   91.53   11.74   0
   0  10  -5   94.04    8.59   0
  -1  10  -5   40.66    8.35   0
   1  10   5   46.48    6.88   0
   1 -10   5   45.02   10.15   0
  -1 -10   5   46.98   10.44   0
   1  10  -5   55.39    7.40   0
  -2 -10   5   23.70   11.12   0
   2  10  -5   23.78    6.80   0
   2 -10   5   25.57    8.73   0
   2  10   5   12.98    6.76   0
  -2  10  -5   23.63    8.52   0
  -2 -10   5   21.94   11.40   0
  -2  10  -5   25.54    8.68   0
   3 -10   5   -1.87    8.67   0
   3  10  -5  -12.93    6.65   0
  -3  10  -5   10.86    8.37   0
   3  10   5    7.73    6.71   0
  -3 -10   5    2.71   11.80   0
  -3 -10   5    0.02   10.52   0
   4  10   5   68.71    6.74   0
  -4 -10   5   66.92   12.25   0
   4  10  -5   73.82    8.26   0
  -4 -10   5   63.86   11.17   0
   4 -10   5   66.36    8.59   0
  -4  10   5   65.28   11.11   0
  -4  10  -5   69.40    9.09   0
   5  10   5   44.10    6.64   0
  -5  10  -5   37.84    6.92   0
  -5 -10   5   40.86   11.08   0
  -5 -10   5   44.38   11.08   0
   5  10  -5   43.78    6.92   0
   5 -10   5   40.57    8.81   0
  -5  10   5   40.81    9.77   0
   6 -10   5   36.29    6.88   0
   6  10   5   27.79    6.66   0
  -6  10   5   38.57    9.89   0
  -6  10  -5   27.56    8.86   0
  -6 -10   5   35.30    9.91   0
  -6 -10   5   36.24    9.76   0
  -7 -10   5  560.11   13.66   0
   7  10   5  609.36    8.36   0
   7 -10   5  586.90   10.77   0
  -7  10  -5  590.29    9.51   0
  -7 -10   5  598.34   13.44   0
  -7  10   5  623.98   11.20   0
  -8 -10   5  138.14    9.52   0
   8 -10   5  142.80    8.80   0
  -8  10   5  144.56    7.44   0
  -8  10  -5  153.38    8.97   0
   8  10   5  150.62    7.03   0
  -8 -10   5  147.07    9.30   0
  -9  10  -5   11.72    8.52   0
   9 -10  -5    8.80    8.02   0
  -9 -10   5    5.16    8.51   0
  -9 -10   5    8.82    9.26   0
   9  10   5   10.08    6.32   0
  -9  10   5    9.49    8.03   0
   9 -10   5    4.47    6.79   0
 -10 -10  -5  105.66   13.18   0
  10 -10   5   86.31    7.11   0
  10  10   5  105.81    6.75   0
 -10 -10   5  102.28    8.64   0
  10 -10  -5   90.63    7.35   0
 -10  10  -5  108.32    7.44   0
 -10 -10   5  107.35   10.15   0
 -10  10   5  110.95    7.43   0
  11 -10  -5   12.71    6.68   0
  11 -10   5    9.63    8.07   0
 -11  10   5   22.42    8.19   0
  11  10   5    9.09    6.33   0
 -11  10  -5   11.91    6.85   0
 -11 -10   5   17.80    8.59   0
 -11 -10  -5   10.15    9.65   0
 -11 -10   5    6.23    8.33   0
  12 -10  -5   -9.63    8.20   0
 -12 -10   5    4.39    7.88   0
 -12 -10  -5    2.80    9.88   0
  12 -10   5    5.87    6.65   0
 -12  10  -5   12.36    8.30   0
 -12  10   5    4.49    8.36   0
  13 -10  -5    7.29    6.56   0
 -13 -10   5    4.13    8.04   0
 -13  10   5   19.41    8.57   0
  13 -10   5   -3.22    8.39   0
 -13 -10  -5    4.84    8.34   0
 -13  10  -5   10.45    6.45   0
 -14  10  -5    0.72    6.73   0
  14 -10   5    4.98    6.41   0
 -14  10   5   13.65    6.86   0
 -14 -10   5    6.99    6.53   0
 -14 -10  -5    4.10    8.28   0
  14 -10  -5    1.82    6.57   0
 -14 -10   5    8.56    6.66   0
 -15 -10  -5    5.38    8.25   0
  15 -10   5   14.35    7.84   0
 -15  10   5  -12.44    6.45   0
  15 -10  -5   11.50    6.50   0
 -15 -10   5    7.66    6.64   0
 -15  10  -5    1.86    6.79   0
 -15 -10   5   -0.15    6.75   0
   0  11  -5    6.89    8.19   0
   0 -11   5    4.10   12.83   0
   0  11   5    8.49    6.53   0
  -1  11  -5   14.28    8.36   0
   1 -11   5   19.51   10.84   0
  -1 -11   5   13.61   14.44   0
   1  11   5   18.24    6.42   0
  -1 -11   5   13.54   14.57   0
   1  11  -5   20.19    8.31   0
   2  11   5    9.71    6.49   0
   2 -11   5   11.30    9.60   0
   2  11  -5   11.17    7.91   0
  -2  11  -5    3.53    6.54   0
   3  11  -5   18.30    8.12   0
  -3  11  -5   14.41    9.36   0
   3 -11   5   16.65    9.50   0
   3  11   5   16.89    6.10   0
  -4  11  -5    0.94    8.12   0
   4  11  -5    8.62    6.41   0
   4  11   5   -0.83    6.73   0
   4 -11   5    0.88    8.34   0
  -5 -11   5    7.48   16.04   0
   5  11  -5    7.27    6.53   0
   5  11   5    8.33    6.81   0
  -5 -11   5    7.54   15.92   0
  -5  11  -5    7.34    8.52   0
  -5  11   5    7.37   10.58   0
   5 -11   5    7.35    8.39   0
   6 -11   5   75.00    8.72   0
   6  11   5   68.28    6.68   0
  -6  11   5   62.73   10.04   0
  -6  11  -5   66.02    8.91   0
  -6 -11   5   64.83   14.01   0
  -6 -11   5   62.44   13.18   0
   7 -11   5    9.62    8.16   0
  -7  11  -5    5.35    6.78   0
  -7 -11   5    2.75   11.63   0
  -7 -11   5    6.49   10.48   0
   7  11   5    9.10    6.31   0
  -7  11   5    9.06    8.22   0
  -8  11  -5   11.86    6.77   0
   8 -11   5    2.67    6.62   0
  -8  11   5   17.65    8.02   0
  -8 -11   5   14.12   10.30   0
  -8 -11   5   14.41    9.44   0
   8  11   5   18.72    6.19   0
   9 -11   5   -1.05    6.24   0
   9  11   5    5.35    6.40   0
  -9 -11   5   11.16    9.46   0
  -9 -11   5   15.08    9.33   0
  -9  11  -5   16.75    8.38   0
  -9  11   5    6.55    8.34   0
 -10  11  -5   39.17    6.84   0
 -10  11   5   25.08    8.15   0
  10 -11   5   40.94    8.17   0
 -10 -11   5   33.50    8.93   0
 -10 -11   5   37.49    9.48   0
  10  11   5   37.85    6.71   0
  11 -11  -5   41.68    6.96   0
  11 -11   5   36.47    7.00   0
 -11  11   5   42.42    8.31   0
 -11 -11   5   39.60   10.22   0
 -11 -11   5   35.45    8.43   0
 -11  11  -5   35.28    6.98   0
  11  11   5   37.76    6.53   0
 -12 -11   5   63.98    9.16   0
 -12  11   5   94.62    6.89   0
  12 -11   5   77.71    7.17   0
 -12 -11   5   73.61    8.67   0
  12 -11  -5   89.19    6.80   0
 -12 -11  -5   79.00   14.14   0
 -12  11  -5   90.74    7.32   0
 -13  11  -5   -1.35    8.56   0
 -13 -11  -5    3.30   10.94   0
 -13 -11   5   10.59    9.30   0
  13 -11   5    8.48    8.23   0
  13 -11  -5    2.05    6.69   0
 -13 -11   5    3.55    8.34   0
 -13  11   5   11.26    7.99   0
   0  12  -5   27.61    6.81   0
   0  12   5   27.33    6.36   0
  -1  12  -5  229.58    9.18   0
   1  12   5  231.46    7.32   0
   1  12  -5  244.19    9.11   0
   1 -12   5  221.57   19.54   0
   2 -12   5   36.23   12.03   0
   2  12  -5   38.49    6.66   0
  -2  12  -5   36.77    8.29   0
   2  12   5   34.74    6.33   0
   3 -12   5    2.25   10.48   0
   3  12   5   -2.46    6.06   0
   3  12  -5   -0.85    6.30   0
  -3  12  -5   -6.46    6.36   0
   4  12   5    6.93    6.62   0
   4  12  -5    5.62    6.64   0
  -4  12  -5    6.42    9.09   0
   4 -12   5    7.80    9.18   0
   5 -12   5   26.92    8.23   0
   5  12  -5   37.76    8.15   0
  -5  12  -5   30.56    8.31   0
   5  12   5   23.64    6.55   0
  -6  12  -5   13.88    9.37   0
  -6  12   5   15.01   11.57   0
   6 -12   5   19.28    8.30   0
   6  12   5   27.37    5.89   0
  -7  12   5   30.03    9.58   0
  -7  12  -5   37.63    7.93   0
   7 -12   5   32.68    8.26   0
   7  12   5   45.01    6.59   0
   8  12   5   16.99    6.23   0
  -8  12  -5   12.57    6.41   0
   8 -12   5   21.89    6.65   0
  -8  12   5   14.00    9.28   0
   9  12   5    9.31    6.25   0
   9 -12   5    3.59    6.69   0
  -9  12   5    2.86    8.03   0
  -9 -12   5    8.76   13.98   0
  -9  12  -5   -0.88    8.02   0
  -9 -12   5   11.44   14.62   0
 -10 -12   5   34.31   12.32   0
 -10 -12   5   34.56   10.92   0
  10  12   5   29.01    6.38   0
 -10  12   5   40.09    8.47   0
  10 -12   5   37.49    6.92   0
 -10  12  -5   44.74    8.34   0
 -11  12   5   17.21    8.38   0
 -11 -12   5   27.40   11.21   0
  11 -12   5   25.89    7.09   0
 -11  12  -5   19.61    6.99   0
 -11 -12   5   26.63   10.88   0
   0  13  -5    4.78    6.58   0
   0  13   5    4.30    6.47   0
   1  13   5   48.28    6.59   0
  -1  13  -5   28.44    8.18   0
  -1  13   5   33.14    6.52   0
   1  13  -5   49.94    6.78   0
   2  13  -5    4.45    6.54   0
   2  13   5    0.27    6.30   0
  -2  13  -5   -2.48    7.63   0
  -3  13  -5   12.13    7.69   0
   3  13   5   11.93    6.49   0
   3  13  -5   14.75    7.79   0
   3 -13   5   12.40   14.97   0
  -4  13  -5   -2.93    6.27   0
   4  13   5    7.35    6.26   0
   4  13  -5    2.27    6.47   0
   4 -13   5    0.81   10.32   0
   5  13   5    7.19    6.24   0
   5 -13   5   10.36   10.24   0
   6  13   5    9.20    6.41   0
  -6  13  -5    0.58    8.08   0
   6 -13   5    5.36    8.00   0
  -7  13  -5   -1.33    8.16   0
   7  13   5    2.36    6.35   0
  -7  13   5   -1.31   12.46   0
   7 -13   5    2.74    9.16   0
  -8  13  -5    3.47    8.17   0
   8 -13   5    6.29    8.04   0
  -8  13   5    2.96    9.59   0
   8  13   5    9.57    6.59   0
   0  14   5   66.72    7.02   0
   0  14  -5   74.18    8.75   0
  -1  14  -5   16.40    6.65   0
   1  14   5   15.49    6.65   0
   1  14  -5   13.19    7.98   0
  -1  14   5   11.02    6.78   0
   2  14  -5    7.39    6.64   0
   2  14   5    2.90    6.57   0
  -2  14   5   10.53    6.52   0
  -2  14  -5   13.07    7.90   0
   0   0  -6  927.02   19.12   0
   0   0   6  933.95   18.91   0
   1   0   6 3304.40   24.50   0
  -1   0  -6 3327.99   24.90   0
  -1   0   6 3262.54   24.25   0
  -2   0  -6 2339.04   21.55   0
   2   0   6 2554.00   23.65   0
   2   0   6 2327.33   21.11   0
  -3   0  -6 4145.65   23.57   0
   3   0   6 4268.75   23.36   0
  -3   0  -6 4301.45   26.16   0
   3   0   6 4483.04   27.90   0
  -4   0  -6  872.68   14.51   0
   4   0   6  864.09   14.29   0
   4   0   6  910.26   14.67   0
  -4   0   6  843.99   13.74   0
  -4   0  -6  913.05   14.96   0
   5   0   6   56.58   10.38   0
  -5   0   6   57.75    9.88   0
  -5   0  -6   62.68   10.65   0
  -5   0  -6   58.79    7.59   0
  -6   0   6  251.85   10.01   0
   6   0  -6  243.75    9.67   0
   6   0   6  266.00    9.84   0
  -6   0  -6  263.06   10.25   0
  -6   0  -6  265.91   10.16   0
  -7   0  -6 5757.81   21.37   0
  -7   0   6 5553.98   19.73   0
   7   0   6 5890.89   20.83   0
  -7   0  -6 5851.33   20.90   0
   7   0  -6 5566.93   20.65   0
  -8   0  -6 3104.84   15.90   0
  -8   0   6 2995.38   15.32   0
   8   0  -6 2923.26   15.09   0
  -8   0  -6 3033.86   15.57   0
   8   0   6 3109.35   15.63   0
  -9   0   6 1106.77    9.48   0
  -9   0  -6 1120.51   11.25   0
   9   0   6 1146.98   11.45   0
   9   0  -6 1087.46   10.96   0
  -9   0  -6 1174.96   11.32   0
 -10   0  -6  103.95    8.07   0
 -10   0   6  108.99    7.95   0
 -10   0  -6  108.63    8.04   0
  10   0   6   98.23    5.98   0
  10   0  -6  108.68    5.78   0
  11   0   6    8.80    7.37   0
  11   0  -6   11.89    7.36   0
 -11   0  -6   10.42    7.36   0
 -11   0  -6   13.72    5.43   0
 -11   0   6   17.14    7.14   0
 -12   0  -6 3095.57   14.19   0
 -12   0  -6 3213.71   13.87   0
  12   0   6 3072.53   14.15   0
  12   0  -6 2940.52   12.64   0
 -12   0   6 3115.85   12.86   0
  13   0   6  184.70    7.96   0
 -13   0  -6  185.43    5.58   0
 -13   0  -6  205.10    8.27   0
  13   0  -6  173.56    7.98   0
 -13   0   6  188.41    7.94   0
 -14   0  -6    8.24    6.84   0
  14   0  -6   21.01    6.94   0
  14   0   6   13.70    6.87   0
 -14   0  -6   -1.76    7.21   0
 -14   0   6   15.36    4.87   0
  15   0   6  568.27    8.29   0
 -15   0  -6  576.40    8.53   0
 -15   0  -6  608.24    8.39   0
 -15   0   6  594.97    8.49   0
  15   0  -6  550.16    6.84   0
  16   0   6 1703.87   10.84   0
  16   0  -6 1640.75   10.79   0
 -16   0   6 1703.16   10.88   0
 -16   0  -6 1776.73   11.18   0
 -16   0  -6 1679.70   11.03   0
 -17   0  -6   -7.50    4.41   0
  17   0   6    7.20    6.20   0
 -17   0  -6    3.18    6.61   0
 -17   0   6    0.41    6.55   0
  17   0  -6   -0.67    6.37   0
 -18   0  -6   34.14    6.39   0
  18   0   6    9.32    6.35   0
  18   0  -6   12.74    6.45   0
 -18   0   6   11.97    6.54   0
 -18   0  -6   12.50    6.47   0
 -19   0  -6   24.69    6.30   0
  19   0   6   18.44    6.19   0
  19   0  -6   10.13    4.61   0
 -19   0   6   20.41    6.53   0
 -19   0  -6    8.22    6.56   0
  20   0   6  132.57    6.77   0
 -20   0  -6  121.46    6.64   0
  20   0  -6  131.84    6.74   0
 -20   0   6  102.86    6.91   0
 -20   0  -6  139.40    6.91   0
 -21   0  -6    9.91    6.40   0
  21   0   6   15.30    6.49   0
  21   0  -6    8.53    6.20   0
 -21   0  -6   -1.88    6.61   0
   0  -1  -6    2.72   15.24   0
   0   1  -6    5.83   15.76   0
   0  -1   6    5.24   15.44   0
   0   1   6   -0.41   15.06   0
  -1   1   6 1818.41   20.65   0
  -1  -1   6 1875.41   20.40   0
  -1  -1  -6 1803.41   21.11   0
   1   1   6 1823.45   21.05   0
   1  -1   6 1827.85   20.22   0
   1  -1   6 1923.09   29.26   0
  -1   1  -6 1798.10   17.20   0
   2  -1   6 1173.57   17.81   0
   2  -1   6 1229.72   22.11   0
   2   1   6 1167.35   17.17   0
  -2  -1  -6 1153.35   18.34   0
  -2   1  -6 1153.30   17.78   0
   2   1   6 1167.44   17.92   0
  -2   1  -6 1203.04   22.19   0
  -3  -1  -6  719.82   14.71   0
   3   1   6  739.76   15.01   0
   3  -1   6  748.05   14.85   0
   3   1   6  758.22   14.48   0
  -3  -1  -6  736.20   15.37   0
  -3   1  -6  732.05   15.08   0
  -3   1  -6  784.64   16.56   0
  -3   1   6  747.04   14.54   0
  -4   1  -6  140.63   11.41   0
  -4   1   6  136.84   11.25   0
  -4  -1   6  142.34   11.36   0
  -4  -1  -6  145.75   12.14   0
   4  -1   6  135.59   11.31   0
  -4  -1  -6  154.42   11.44   0
  -4   1  -6  135.82   11.75   0
   4   1   6  140.38   11.60   0
   4   1   6  152.08   11.21   0
   5  -1   6  958.16   12.67   0
  -5  -1  -6  930.92   10.94   0
   5   1   6  929.18   12.84   0
  -5   1  -6  944.03   13.63   0
   5   1   6  915.30   13.05   0
  -5  -1  -6  906.97   13.40   0
  -5  -1   6  884.70   12.62   0
  -5   1  -6  877.40   12.55   0
  -5   1   6  867.20   12.49   0
   6  -1   6  631.60   10.95   0
   6   1   6  632.80   11.37   0
  -6  -1  -6  666.63   10.81   0
  -6  -1  -6  608.66    9.25   0
  -6   1   6  601.43    9.06   0
  -6   1  -6  615.95   11.36   0
  -6   1  -6  631.26   11.36   0
  -6  -1   6  603.57   10.61   0
   6  -1  -6  609.78   10.39   0
  -7   1  -6  385.68    9.59   0
   7  -1   6  382.26   10.17   0
   7  -1  -6  352.46    9.86   0
  -7  -1  -6  364.20   10.14   0
  -7   1  -6  364.91   10.75   0
  -7   1   6  363.12    9.82   0
   7   1   6  365.75    7.69   0
  -7  -1   6  351.94    9.67   0
   7   1  -6  320.07    9.37   0
  -7  -1  -6  354.46    9.58   0
   8   1  -6    4.72    5.78   0
  -8  -1  -6   -0.54    8.38   0
  -8   1  -6   -1.64    9.14   0
  -8   1   6    0.76    8.31   0
   8   1   6   13.41    7.96   0
   8  -1   6   -2.36    8.77   0
   8  -1  -6    1.20    8.06   0
  -8  -1   6   -5.31    8.37   0
  -8  -1  -6   -0.36    8.19   0
   9  -1  -6 1285.65   11.51   0
  -9  -1  -6 1311.81   11.74   0
  -9   1   6 1272.37   10.09   0
  -9  -1   6 1264.43   11.62   0
   9   1   6 1306.32   11.50   0
  -9  -1  -6 1351.47   11.57   0
   9  -1   6 1345.60   11.71   0
   9   1  -6 1268.64   11.33   0
  -9   1  -6 1330.77   11.84   0
 -10  -1  -6  242.31    8.22   0
 -10   1  -6  232.24    8.51   0
  10  -1   6  243.46    8.45   0
 -10  -1   6  207.75    6.23   0
 -10  -1  -6  240.53    8.56   0
 -10   1   6  245.40    8.38   0
  10   1   6  230.03    8.31   0
  10   1  -6  237.93    8.27   0
  10  -1  -6  221.58    8.22   0
 -11  -1  -6  336.08    6.46   0
  11  -1  -6  333.10    6.56   0
 -11   1   6  334.11    6.33   0
 -11  -1  -6  315.94    8.38   0
 -11  -1   6  321.06    8.59   0
  11   1  -6  327.43    8.43   0
  11  -1   6  336.59    8.40   0
  11   1   6  321.16    8.27   0
 -11   1  -6  347.56    8.73   0
 -12   1  -6  310.64    8.58   0
  12   1   6  313.26    7.80   0
 -12  -1  -6  326.45    8.42   0
  12   1  -6  306.75    8.11   0
  12  -1  -6  310.94    8.15   0
 -12  -1   6  303.39    6.45   0
  12  -1   6  308.60    6.53   0
 -12   1   6  313.80    8.31   0
 -12  -1  -6  318.95    8.04   0
 -13   1  -6   80.21    7.10   0
  13   1   6   73.43    7.52   0
 -13   1   6   79.75    5.54   0
 -13  -1   6   65.44    7.63   0
  13  -1   6   83.31    7.54   0
 -13  -1  -6   84.11    7.82   0
  13  -1  -6   72.92    7.40   0
  13   1  -6   72.81    7.47   0
 -13  -1  -6   81.73    7.69   0
 -13   1  -6   91.84    5.47   0
  14   1   6   36.80    6.92   0
 -14  -1  -6   41.66    7.13   0
  14   1  -6   35.79    6.89   0
 -14   1  -6   31.76    6.65   0
 -14  -1  -6   35.62    7.11   0
  14  -1   6   33.57    5.07   0
 -14   1   6   39.68    6.99   0
 -14  -1   6   25.36    7.15   0
  14  -1  -6   28.68    7.02   0
 -14   1  -6   39.99    5.23   0
  15   1   6  524.42    8.10   0
  15   1  -6  495.91    8.20   0
 -15   1  -6  556.89    8.39   0
  15  -1   6  533.70    8.17   0
 -15  -1  -6  548.71    8.36   0
 -15   1  -6  550.61    8.13   0
 -15   1   6  548.53    8.29   0
 -15  -1  -6  561.61    8.61   0
 -15  -1   6  537.02    8.31   0
  15  -1  -6  516.14    8.09   0
 -16  -1  -6   28.98    6.88   0
 -16   1  -6   36.93    6.50   0
  16   1   6   37.84    6.74   0
 -16  -1   6   41.21    6.63   0
  16  -1  -6   32.36    6.71   0
 -16   1  -6   36.22    6.95   0
  16  -1   6   42.06    6.82   0
  16   1  -6   38.74    6.72   0
 -16   1   6   24.03    6.91   0
 -16  -1  -6   38.08    4.87   0
 -17  -1  -6  427.14    7.72   0
  17   1  -6  425.65    7.63   0
  17  -1  -6  416.23    7.64   0
  17  -1   6  441.49    7.82   0
 -17   1  -6  444.83    8.13   0
 -17  -1  -6  431.39    7.81   0
 -17  -1   6  422.81    7.64   0
 -17   1   6  438.10    7.71   0
  17   1   6  416.94    7.66   0
 -17   1  -6  437.46    7.94   0
 -18  -1  -6    9.36    6.49   0
 -18   1  -6  -15.65    6.39   0
  18  -1  -6    5.23    6.36   0
  18  -1   6   -7.69    6.28   0
 -18   1  -6    8.85    6.37   0
 -18   1   6    8.92    6.44   0
  18   1  -6    2.56    6.33   0
 -18  -1   6   -6.38    4.50   0
 -18  -1  -6    8.06    4.61   0
  18   1   6    4.54    6.09   0
 -19   1  -6  285.43    7.32   0
  19  -1  -6  256.24    5.67   0
 -19   1  -6  261.12    7.57   0
  19  -1   6  286.56    7.38   0
 -19  -1  -6  271.02    7.33   0
  19   1   6  286.75    7.30   0
 -19  -1   6  246.71    5.58   0
 -19   1   6  271.42    7.29   0
  19   1  -6  267.25    7.14   0
 -19  -1  -6  276.78    7.15   0
  20   1  -6   30.38    6.38   0
  20   1   6   24.35    6.34   0
 -20  -1   6   28.02    6.44   0
  20  -1   6   29.24    6.41   0
 -20  -1  -6   21.20    4.64   0
  20  -1  -6   15.96    6.45   0
 -20   1  -6   20.48    6.32   0
 -20   1  -6   14.38    6.35   0
 -20  -1  -6   11.58    6.34   0
  21  -1  -6   77.22    6.58   0
  21   1  -6   79.46    6.71   0
 -21  -1  -6   78.91    6.75   0
 -21   1   6   75.80    6.67   0
 -21   1  -6   68.48    6.82   0
 -21  -1   6   80.30    6.66   0
  21  -1   6   96.76    6.55   0
  21   1   6   79.05    6.74   0
 -21  -1  -6   72.05    6.93   0
 -21   1  -6   78.36    6.51   0
  -1  -2   6  599.24   14.98   0
  -1   2  -6  634.10   15.14   0
   1   2   6  602.41   15.82   0
   1  -2   6  625.01   15.12   0
  -1  -2  -6  599.76   15.98   0
   2   2   6  898.33   14.68   0
  -2  -2  -6  857.59   16.10   0
  -2   2  -6  872.65   15.21   0
   2   2   6  877.04   16.18   0
   2  -2   6  893.80   15.07   0
  -2   2  -6  905.38   22.97   0
  -2  -2   6  866.08   15.05   0
  -3   2  -6  159.38   14.82   0
   3  -2   6  140.22   11.85   0
  -3  -2  -6  158.48   12.12   0
  -3   2  -6  149.04   11.91   0
  -3   2   6  151.03   11.32   0
   3   2   6  156.43    8.12   0
   3   2   6  148.95   11.97   0
  -4  -2  -6 3187.63   18.34   0
   4  -2   6 3144.85   18.49   0
   4   2   6 3072.15   19.73   0
  -4   2   6 3079.66   19.02   0
  -4   2  -6 3056.12   18.54   0
   4   2   6 3102.46   18.02   0
  -4  -2  -6 3110.44   20.07   0
  -4  -2   6 2930.13   18.44   0
  -5  -2  -6  291.75   10.79   0
  -5  -2  -6  297.04   10.04   0
   5  -2  -6  275.05    9.97   0
   5   2   6  290.52   10.36   0
  -5   2   6  297.74   10.44   0
  -5   2  -6  289.91   10.24   0
  -5  -2   6  239.25   10.02   0
   5  -2   6  305.42   10.06   0
   5   2   6  293.12    9.77   0
   6   2   6  531.85   10.20   0
  -6  -2  -6  496.94   12.53   0
   6  -2   6  503.21   10.54   0
  -6  -2  -6  524.77   10.45   0
   6   2   6  511.94   10.61   0
   6  -2  -6  477.23    9.85   0
  -6  -2   6  484.87   10.24   0
  -6   2   6  472.63    9.77   0
  -6   2  -6  509.38   10.70   0
   7   2   6  818.88   10.68   0
  -7   2  -6  780.38   10.93   0
   7  -2   6  761.56   10.81   0
   7   2   6  750.47   10.52   0
   7  -2  -6  746.98   10.38   0
  -7  -2  -6  781.32   10.87   0
  -7   2   6  779.36   10.70   0
  -7  -2   6  749.32   10.68   0
  -7  -2  -6  769.31   10.98   0
  -8  -2  -6 1592.90   14.05   0
   8  -2  -6 1551.65   12.07   0
  -8   2   6 1611.11   12.26   0
   8  -2   6 1647.41   12.50   0
   8   2   6 1644.75   12.83   0
  -8   2  -6 1627.36   12.71   0
  -8  -2   6 1576.72   12.50   0
  -8  -2  -6 1683.13   12.53   0
   9  -2  -6   -2.47    7.67   0
   9  -2   6    1.61    7.95   0
  -9   2   6    5.28    7.95   0
  -9  -2  -6   -3.96    7.57   0
  -9  -2  -6   18.32    7.85   0
  -9  -2   6    8.45    7.61   0
  -9   2  -6   -0.10    8.27   0
   9   2  -6    6.64    7.49   0
   9   2   6    4.17    7.28   0
 -10  -2   6  614.82    9.28   0
 -10   2   6  595.09    9.30   0
  10   2  -6  590.88    9.20   0
  10  -2  -6  600.01    9.13   0
  10  -2   6  644.21    9.23   0
  10   2   6  610.07    9.82   0
 -10  -2  -6  596.01    8.19   0
 -10  -2  -6  642.52    9.28   0
 -10   2  -6  635.32    9.49   0
 -11  -2   6   -1.74    6.90   0
 -11   2  -6   19.16    7.57   0
 -11  -2  -6    7.16    7.41   0
  11  -2   6   -4.54    7.23   0
  11  -2  -6   -2.33    5.23   0
  11   2   6    8.81    7.08   0
  11   2  -6   -2.18    6.87   0
 -11  -2  -6   -5.63    7.39   0
 -11   2   6   -0.12    5.27   0
 -12  -2  -6   77.26    7.59   0
  12  -2   6   93.89    7.67   0
  12  -2  -6   76.14    7.58   0
  12   2  -6   64.28    4.89   0
  12   2   6   67.10    7.24   0
 -12   2   6   93.97    7.90   0
 -12  -2   6   90.74    7.37   0
 -12  -2  -6   70.14    7.70   0
 -12   2  -6   88.21    7.99   0
  13   2  -6  124.45    7.01   0
 -13  -2   6  113.24    7.37   0
 -13   2  -6  132.95    5.83   0
 -13   2   6  114.73    7.61   0
  13  -2   6  138.83    7.49   0
  13   2   6  117.70    7.36   0
 -13  -2  -6  116.10    7.70   0
  13  -2  -6  126.99    7.56   0
 -13  -2  -6  121.88    5.46   0
 -14  -2  -6   29.19    7.24   0
  14   2   6   30.27    6.94   0
 -14  -2  -6   24.42    6.88   0
  14  -2   6   34.07    6.93   0
  14  -2  -6   25.54    6.81   0
 -14   2   6   24.10    7.06   0
 -14  -2   6   15.34    6.98   0
  14   2  -6   24.94    6.67   0
 -14   2  -6   32.20    7.14   0
 -15  -2  -6   64.11    7.27   0
 -15   2  -6   70.35    5.41   0
 -15  -2  -6   65.17    7.14   0
  15   2   6   75.15    6.93   0
  15  -2   6   66.01    7.01   0
 -15   2   6   67.66    7.21   0
  15   2  -6   71.55    6.68   0
  15  -2  -6   70.61    6.76   0
 -15  -2   6   67.51    6.97   0
  16  -2   6  445.70    7.91   0
 -16  -2  -6  445.24    8.29   0
  16   2   6  429.59    8.17   0
 -16  -2   6  459.82    8.21   0
 -16   2   6  463.26    8.20   0
  16   2  -6  412.33    8.02   0
 -16  -2  -6  470.11    7.96   0
  16  -2  -6  435.09    7.85   0
 -16   2  -6  483.05    8.27   0
  17   2   6   14.90    6.46   0
  17  -2   6   16.29    6.14   0
 -17   2  -6   17.95    6.32   0
 -17   2  -6   10.80    6.57   0
  17  -2  -6   19.41    6.26   0
 -17   2   6    5.47    6.51   0
 -17  -2   6   -1.57    6.30   0
  17   2  -6   11.72    6.20   0
 -17  -2  -6    0.37    6.50   0
 -17  -2  -6    9.46    6.28   0
  18  -2  -6  257.55    7.16   0
  18   2   6  253.65    7.28   0
 -18   2  -6  261.97    7.21   0
 -18   2   6  258.79    7.31   0
 -18  -2   6  245.98    7.22   0
 -18  -2  -6  272.84    7.38   0
  18  -2   6  245.18    7.34   0
  18   2  -6  242.22    6.96   0
 -18   2  -6  249.80    5.65   0
 -18  -2  -6  258.94    7.48   0
 -19  -2  -6   19.78    6.62   0
  19  -2  -6   24.20    6.46   0
 -19   2  -6   27.99    6.51   0
  19  -2   6   25.75    6.30   0
 -19   2   6   32.63    6.45   0
  19   2   6   29.92    6.49   0
 -19  -2   6   27.79    6.42   0
 -19   2  -6    6.70    6.48   0
 -19  -2  -6   32.80    6.55   0
  19   2  -6   20.69    6.12   0
 -20   2  -6  113.39    6.97   0
 -20  -2   6  106.00    6.66   0
  20  -2  -6  116.25    6.98   0
  20   2  -6  107.52    6.87   0
 -20  -2  -6  126.11    6.74   0
 -20   2  -6  107.04    6.66   0
  20   2   6  110.68    5.05   0
 -20  -2   6  105.48    6.86   0
 -20  -2  -6  122.99    6.88   0
  21   2  -6   13.17    4.58   0
 -21  -2  -6   18.77    6.23   0
 -21  -2   6    6.19    6.38   0
 -21   2  -6   23.83    6.38   0
  21  -2   6   20.73    4.57   0
  21   2   6   14.85    6.53   0
 -21  -2  -6    9.14    6.79   0
 -21   2  -6   22.08    6.37   0
  21  -2  -6    7.54    4.68   0
 -21  -2   6   22.78    6.55   0
 -21   2   6   26.46    6.31   0
   0   3  -6    2.39   10.91   0
   0   3   6    2.82   10.71   0
   0  -3   6    3.05   10.96   0
  -1   3  -6 4260.21   22.91   0
  -1  -3  -6 4172.16   26.99   0
   1  -3   6 4233.33   22.66   0
  -1  -3   6 4213.48   23.20   0
  -2  -3  -6  332.49   15.34   0
  -2  -3   6  335.05   11.39   0
  -2  -3   6  353.14   15.05   0
  -2   3  -6  348.52   12.23   0
   2   3   6  338.00   15.03   0
  -2   3   6  339.02   11.91   0
   2  -3   6  341.08   12.06   0
  -3  -3   6 3069.62   23.94   0
  -3   3  -6 2835.85   18.27   0
  -3  -3  -6 2910.53   21.73   0
  -3   3   6 2909.97   19.44   0
   3   3   6 3001.28   17.14   0
   3   3   6 2936.26   22.92   0
   3  -3   6 2953.19   18.42   0
  -4  -3  -6 1016.63   16.47   0
  -4   3   6 1007.72   12.55   0
   4   3   6 1053.67   14.48   0
   4  -3   6 1025.86   12.81   0
  -4   3  -6 1027.63   12.87   0
   4   3   6 1102.25   12.12   0
   5  -3   6   18.11    8.44   0
   5   3   6   14.38    6.04   0
   5   3   6   16.02   11.22   0
  -5  -3  -6    9.07    9.24   0
  -5  -3   6    8.93    8.18   0
   5  -3  -6    8.46    8.37   0
  -5   3   6   14.24    8.49   0
  -5  -3  -6   14.46    9.95   0
  -5   3  -6    0.90    8.70   0
  -6  -3  -6   29.28    8.55   0
   6  -3   6   28.72    8.50   0
   6   3   6   32.29    9.02   0
  -6   3   6   38.92    8.39   0
  -6  -3   6   31.52    7.74   0
  -6   3  -6   30.83    8.72   0
   6  -3  -6   33.58    8.17   0
  -6  -3  -6   31.72   11.34   0
   6   3   6   30.82    6.28   0
   7   3   6 4576.59   17.61   0
  -7   3   6 4225.55   18.16   0
   7  -3   6 4310.37   17.70   0
   7  -3  -6 4119.00   17.98   0
   7   3   6 4279.26   20.71   0
  -7  -3  -6 4399.16   17.43   0
  -7  -3   6 4107.57   17.86   0
  -7   3  -6 4160.13   17.46   0
  -7  -3  -6 4177.59   19.44   0
  -8   3   6  663.81    9.87   0
   8  -3   6  655.57    9.71   0
   8  -3  -6  635.22    7.92   0
   8   3   6  649.37   11.48   0
  -8  -3  -6  643.41   10.26   0
  -8  -3   6  633.26    9.77   0
  -8  -3  -6  657.38   10.05   0
  -8   3  -6  661.70    9.93   0
   8   3   6  663.96   10.14   0
   9  -3   6 2175.69   12.93   0
   9  -3  -6 2063.56   12.73   0
  -9  -3  -6 2181.69   12.90   0
  -9   3   6 2108.51   12.86   0
   9   3   6 2095.78   13.47   0
  -9   3  -6 2140.35   13.02   0
  -9  -3   6 2061.92   12.93   0
  -9  -3  -6 2103.69   13.82   0
 -10  -3  -6   18.37    7.43   0
 -10   3   6    4.71    7.23   0
 -10  -3   6   16.33    7.23   0
 -10  -3  -6   13.59    9.74   0
  10  -3   6    7.44    7.42   0
  10  -3  -6    9.51    5.08   0
  10   3   6    4.68    7.56   0
 -10   3  -6   23.24    7.65   0
  10   3  -6   11.09    6.90   0
  11  -3   6  312.91    8.57   0
 -11  -3   6  275.28    7.98   0
  11   3  -6  267.05    7.67   0
 -11  -3  -6  299.60    8.48   0
  11  -3  -6  298.80    7.90   0
  11   3   6  301.88    8.65   0
 -11   3   6  285.79    7.83   0
 -11   3  -6  320.75    8.87   0
 -11  -3  -6  284.57    8.97   0
 -12   3   6   13.28    7.42   0
  12   3   6    6.66    7.19   0
 -12   3  -6   29.16    7.90   0
  12   3  -6   28.65    6.82   0
 -12  -3   6   11.11    6.68   0
  12  -3   6   24.13    7.45   0
  12  -3  -6   10.77    6.96   0
 -12  -3  -6    9.67    7.46   0
 -12  -3  -6   26.69    7.46   0
  13   3   6    8.15    6.97   0
  13   3  -6   13.20    6.90   0
  13  -3   6    8.85    7.02   0
  13  -3  -6   12.07    7.04   0
 -13  -3  -6   20.08    7.12   0
 -13   3   6   16.06    7.05   0
 -13  -3  -6   12.24    7.26   0
 -13  -3   6   11.27    6.93   0
 -13   3  -6   10.63    7.27   0
 -14   3   6  615.03    8.76   0
  14   3   6  613.01    8.64   0
  14   3  -6  563.17    8.42   0
  14  -3  -6  565.63    8.38   0
  14  -3   6  576.74    8.27   0
 -14  -3  -6  583.63    9.00   0
 -14  -3   6  607.06    8.54   0
 -14  -3  -6  617.85    7.05   0
 -14   3  -6  590.09    8.57   0
  15   3   6  603.33    8.53   0
 -15  -3  -6  599.68    8.79   0
  15   3  -6  552.79    8.11   0
  15  -3   6  590.82    8.35   0
 -15  -3  -6  547.01    8.61   0
 -15   3   6  622.58    8.51   0
  15  -3  -6  595.26    8.24   0
 -15  -3   6  599.02    8.39   0
 -15   3  -6  592.03    8.45   0
 -16   3  -6   44.15    6.75   0
  16   3   6   44.09    6.60   0
  16   3  -6   45.97    6.46   0
 -16  -3  -6   37.80    7.07   0
  16  -3   6   43.06    4.84   0
 -16  -3  -6   42.99    6.81   0
 -16  -3   6   48.50    6.83   0
 -16   3   6   45.39    6.62   0
  16  -3  -6   46.81    6.59   0
 -17  -3   6  350.11    7.67   0
 -17  -3   6  332.77    7.32   0
  17  -3   6  304.13    5.93   0
 -17   3  -6  335.41    7.67   0
  17   3  -6  280.37    7.39   0
 -17  -3  -6  330.19    7.67   0
  17   3   6  323.50    7.65   0
 -17   3   6  337.92    7.66   0
 -17  -3  -6  319.22    6.15   0
  17  -3  -6  313.21    7.46   0
 -18  -3   6   87.17    6.61   0
 -18  -3   6   78.18    6.58   0
  18  -3   6   71.75    6.68   0
  18   3   6   66.64    6.58   0
 -18   3   6   76.52    4.84   0
 -18  -3  -6   59.04    4.92   0
  18  -3  -6   75.49    6.57   0
  18   3  -6   82.12    6.63   0
 -18   3  -6   76.28    5.10   0
 -18  -3  -6   73.27    6.64   0
 -19  -3  -6  110.20    6.93   0
 -19   3   6  137.32    6.74   0
  19  -3  -6  115.66    6.79   0
 -19  -3   6  114.70    6.56   0
  19   3  -6  127.02    6.79   0
 -19  -3   6  110.81    6.86   0
  19   3   6  120.13    6.80   0
 -19   3  -6  119.57    6.87   0
 -19  -3  -6  120.41    6.69   0
 -20  -3   6   35.22    6.67   0
  20  -3   6   22.58    4.76   0
 -20   3  -6   29.71    6.63   0
 -20  -3  -6   37.55    6.73   0
 -20   3   6   26.97    6.52   0
 -20  -3   6   28.40    6.25   0
  20   3  -6   29.35    6.58   0
 -20   3  -6   33.73    6.25   0
  20   3   6   36.97    6.69   0
  20  -3  -6   25.57    4.49   0
 -20  -3  -6   31.71    6.69   0
  -1   4  -6  779.54   12.40   0
  -1  -4   6  789.17   15.00   0
  -1   4   6  798.88   15.43   0
   1   4   6  785.98   16.45   0
   1  -4   6  776.73   13.10   0
  -3  -4   6   41.94   10.73   0
  -3  -4  -6   46.30   12.28   0
   3   4   6   46.45   11.47   0
  -3   4  -6   42.01    9.48   0
   3  -4   6   38.69    8.85   0
  -3  -4   6   43.08   10.82   0
   3   4   6   40.30    8.83   0
  -3   4   6   53.55    9.80   0
   4   4   6 2959.22   20.69   0
  -4  -4   6 3027.90   21.06   0
   4  -4   6 2926.83   16.71   0
  -4  -4  -6 2875.53   20.60   0
  -4   4  -6 2873.51   16.57   0
  -4   4   6 2899.06   19.83   0
   4   4   6 3071.50   16.24   0
  -5  -4   6   52.74    8.57   0
   5   4   6   55.02   11.15   0
  -5  -4   6   47.36    8.08   0
  -5   4   6   60.10    8.76   0
  -5  -4  -6   50.48    9.16   0
  -5   4  -6   55.67    8.08   0
   5  -4  -6   45.96    8.30   0
   5   4   6   58.72    8.95   0
   5  -4   6   52.22    7.96   0
  -6  -4   6 2823.65   16.56   0
   6  -4   6 2849.28   15.58   0
   6  -4  -6 2689.44   15.72   0
  -6   4   6 2813.74   16.09   0
  -6  -4  -6 2767.44   18.54   0
   6   4   6 2791.99   18.28   0
  -6  -4   6 2700.36   15.76   0
  -6   4  -6 2766.21   15.37   0
  -6  -4  -6 2822.97   14.97   0
   6   4   6 2925.88   14.98   0
   7   4   6   40.17    8.27   0
  -7  -4   6   42.90    7.45   0
  -7  -4  -6   50.36   10.95   0
   7  -4   6   43.77    8.09   0
  -7  -4  -6   49.77    8.38   0
   7  -4  -6   42.12    7.63   0
  -7   4  -6   41.27    8.16   0
  -7  -4   6   47.96    7.68   0
  -7   4   6   43.70    7.69   0
   7   4   6   48.31    8.63   0
   8   4   6 1537.13   11.48   0
  -8   4   6 1485.49   12.04   0
   8  -4  -6 1433.50   11.85   0
  -8  -4  -6 1488.44   10.04   0
  -8   4  -6 1515.28   11.71   0
   8  -4   6 1479.37   10.29   0
  -8  -4   6 1483.15   12.20   0
  -8  -4  -6 1469.55   12.98   0
  -8  -4   6 1413.13   11.84   0
   8   4   6 1493.42   12.77   0
  -9  -4   6    6.78    7.53   0
   9  -4   6    3.68    7.43   0
  -9  -4  -6   14.79    7.95   0
   9   4   6    6.40    7.30   0
  -9  -4   6    4.95    7.65   0
   9   4   6    7.17    7.57   0
  -9   4   6    1.55    7.54   0
   9  -4  -6   -1.96    7.37   0
  -9   4  -6    6.06    7.65   0
  -9  -4  -6   12.58    7.42   0
  10   4   6 1300.71   11.59   0
 -10   4   6 1314.13   10.88   0
  10  -4  -6 1252.43   10.59   0
  10  -4   6 1319.85   10.38   0
 -10  -4   6 1314.35   12.32   0
 -10  -4  -6 1312.21   11.09   0
 -10  -4   6 1263.41   11.33   0
 -10  -4  -6 1282.65   11.85   0
 -10   4  -6 1315.40   10.67   0
 -11  -4   6  727.35    9.49   0
 -11   4  -6  728.59    9.44   0
 -11  -4  -6  733.31    9.36   0
  11   4   6  706.04    9.70   0
 -11  -4   6  700.44    9.17   0
  11  -4   6  718.96    9.47   0
  11  -4  -6  677.61    8.87   0
 -11   4   6  705.76    8.93   0
 -11  -4  -6  702.15    9.93   0
  12   4   6 1276.83   10.90   0
 -12  -4   6 1293.53   10.68   0
 -12  -4   6 1317.46   10.61   0
  12  -4   6 1269.13    9.25   0
 -12   4   6 1327.53   10.49   0
  12  -4  -6 1315.67   10.58   0
 -12   4  -6 1352.90   10.80   0
 -12  -4  -6 1288.84   11.17   0
 -12  -4  -6 1343.93   10.60   0
 -13  -4   6  168.76    7.75   0
  13   4   6  175.84    7.52   0
  13  -4   6  160.45    7.26   0
 -13   4  -6  173.47    5.60   0
  13  -4  -6  149.62    7.01   0
 -13  -4  -6  169.36    5.49   0
 -13  -4  -6  162.65    7.75   0
 -13   4   6  169.57    7.25   0
 -13  -4   6  153.50    7.52   0
 -14  -4   6    3.50    6.20   0
 -14  -4  -6   11.89    6.84   0
 -14   4  -6   -4.04    6.62   0
 -14   4   6    6.75    4.85   0
  14   4  -6    8.86    6.62   0
  14  -4  -6   19.04    6.64   0
 -14  -4   6    8.83    6.84   0
  14   4   6    8.65    6.65   0
 -14  -4  -6    9.76    6.74   0
  14  -4   6   -2.84    6.69   0
  15   4   6   -1.61    6.22   0
 -15  -4   6   -2.72    6.45   0
 -15   4  -6   -8.20    6.81   0
 -15  -4  -6   18.44    6.62   0
 -15   4   6    6.07    6.45   0
  15   4  -6    3.37    6.38   0
  15  -4   6    2.22    4.58   0
  15  -4  -6    6.76    6.31   0
 -15  -4   6    8.42    6.54   0
 -15  -4  -6    0.44    6.82   0
 -16  -4   6  160.37    6.96   0
  16  -4  -6  171.50    6.79   0
 -16   4  -6  164.81    7.41   0
  16   4   6  159.36    7.39   0
  16  -4   6  190.14    7.13   0
  16   4  -6  161.66    6.96   0
 -16   4   6  197.52    6.96   0
 -16  -4   6  176.68    6.94   0
 -16  -4  -6  172.58    7.03   0
 -16  -4  -6  161.95    7.35   0
 -17   4  -6   29.45    4.73   0
 -17  -4  -6   38.20    6.56   0
 -17  -4   6   26.30    6.27   0
 -17  -4  -6   37.19    6.62   0
  17  -4   6   27.35    6.58   0
  17   4  -6   24.94    6.18   0
  17   4   6   33.70    6.16   0
 -17   4   6   32.61    6.58   0
 -17  -4   6   42.26    6.50   0
  17  -4  -6   18.66    6.53   0
 -18  -4   6  316.54    7.53   0
  18   4  -6  288.34    7.36   0
 -18   4   6  291.58    7.58   0
  18   4   6  330.99    7.68   0
 -18  -4   6  302.85    7.55   0
 -18   4  -6  317.29    7.55   0
  18  -4   6  314.23    7.40   0
  18  -4  -6  314.44    7.33   0
 -18  -4  -6  302.80    7.54   0
 -18  -4  -6  320.62    7.75   0
  19  -4  -6   44.38    6.48   0
  19   4  -6   44.18    6.49   0
 -19   4   6   46.25    6.51   0
 -19  -4   6   36.64    6.40   0
 -19  -4   6   37.15    6.37   0
 -19  -4  -6   26.66    6.67   0
  19   4   6   55.60    6.43   0
 -19   4  -6   54.42    6.61   0
 -19  -4  -6   36.37    6.34   0
  19  -4   6   32.49    6.47   0
 -20  -4   6  192.05    7.52   0
  20  -4  -6  168.40    5.84   0
 -20  -4  -6  178.44    5.71   0
 -20   4   6  194.85    5.92   0
 -20   4  -6  177.03    7.16   0
 -20  -4   6  183.20    7.38   0
  20   4   6  174.25    7.29   0
 -20  -4  -6  173.77    7.43   0
   0   5  -6  -10.75   11.91   0
   0   5   6    0.39   11.62   0
   0   5   6    0.64   12.69   0
   0   5  -6    4.23   10.21   0
   0  -5   6    1.07    9.51   0
  -1   5  -6 5967.18   25.19   0
  -1  -5   6 5919.46   25.75   0
   1  -5   6 6044.01   25.30   0
  -2  -5   6   46.17    9.04   0
   2   5   6   41.31   11.88   0
  -2   5  -6   44.43    9.68   0
  -2   5   6   40.19   10.79   0
   2  -5   6   37.84    9.35   0
  -3  -5   6  491.03   12.89   0
   3   5   6  495.02   14.64   0
   3   5   6  499.80    9.51   0
  -3   5   6  491.16   10.77   0
  -3   5  -6  503.31   10.56   0
   3  -5   6  504.42   10.54   0
  -3  -5   6  493.26   12.59   0
  -3  -5  -6  492.85   14.13   0
  -4  -5   6 1775.84   14.67   0
  -4   5   6 1976.18   15.96   0
   4   5   6 1966.74   20.43   0
  -4   5  -6 1949.59   14.35   0
  -4  -5  -6 1909.90   19.37   0
   4   5   6 2011.80   13.33   0
  -4  -5   6 2013.59   17.27   0
  -4  -5   6 1889.13   15.43   0
   4  -5   6 1984.73   15.81   0
   5   5   6 2902.27   13.41   0
  -5   5   6 2890.26   17.53   0
   5  -5   6 2859.22   15.84   0
  -5  -5   6 2647.70   16.44   0
  -5  -5  -6 2765.50   20.96   0
   5   5   6 2866.92   20.93   0
  -5   5  -6 2795.74   15.70   0
   5  -5  -6 2492.82   16.39   0
  -5  -5   6 2938.69   19.07   0
  -6   5   6  357.11    8.94   0
   6  -5   6  376.19    9.05   0
  -6  -5   6  337.19    8.88   0
   6  -5  -6  341.74   10.70   0
   6   5   6  339.12   11.20   0
  -6  -5  -6  348.71   11.59   0
  -6   5  -6  351.93    9.07   0
  -6  -5   6  340.49    9.28   0
   6   5   6  364.81    8.94   0
  -7   5   6 2034.98   13.88   0
   7   5   6 2002.53   16.39   0
   7  -5   6 2015.03   13.44   0
  -7  -5   6 2000.19   13.87   0
  -7  -5   6 1888.37   13.57   0
   7  -5  -6 1889.58   13.36   0
  -7   5  -6 1979.55   13.27   0
  -7  -5  -6 1944.07   16.54   0
  -7  -5  -6 1972.77   11.20   0
   7   5   6 2115.30   12.54   0
   8   5   6   19.45    7.48   0
  -8   5  -6    3.93    7.74   0
   8  -5  -6    6.46    7.96   0
  -8  -5   6   -0.31    7.34   0
   8  -5   6   13.03    7.73   0
  -8  -5  -6    9.06    5.38   0
  -8  -5   6   16.29    8.92   0
  -8  -5  -6    3.70    9.61   0
  -8   5   6   24.66    9.72   0
   8   5   6   12.56    8.91   0
  -9   5   6 1386.32   11.47   0
   9   5   6 1414.43   11.17   0
   9  -5   6 1393.76   11.36   0
  -9   5  -6 1376.71   11.29   0
  -9  -5  -6 1349.63   11.13   0
   9   5   6 1354.02   12.06   0
  -9  -5   6 1404.46   11.98   0
   9  -5  -6 1359.96   11.09   0
  -9  -5   6 1312.64   11.50   0
  -9  -5  -6 1338.86   13.73   0
 -10  -5   6    9.33    9.01   0
  10   5   6    5.66    8.96   0
 -10   5  -6   -5.00    6.97   0
 -10  -5  -6    4.36    7.56   0
 -10   5   6    9.09    7.75   0
 -10  -5  -6    1.78    7.47   0
  10  -5  -6   11.83    7.60   0
  10  -5   6   -0.69    6.96   0
 -10  -5   6   -4.94    7.19   0
 -11  -5   6 1640.14   12.71   0
  11   5   6 1623.59   13.50   0
 -11  -5   6 1589.10   11.63   0
  11  -5   6 1663.77   11.44   0
 -11   5   6 1556.45   11.45   0
 -11   5  -6 1647.89   11.48   0
  11  -5  -6 1585.92   11.43   0
 -11  -5  -6 1647.47   11.27   0
 -11  -5  -6 1609.95   12.79   0
 -12  -5   6  574.24    8.84   0
 -12  -5   6  578.65    9.18   0
  12   5   6  559.25   10.61   0
  12  -5  -6  546.09    8.83   0
 -12  -5  -6  558.19    8.64   0
 -12   5   6  581.77    8.61   0
 -12   5  -6  566.23    8.74   0
  12  -5   6  565.26    8.48   0
 -12  -5  -6  555.65   11.13   0
 -13   5  -6  881.47    7.91   0
 -13  -5  -6  892.10    9.25   0
 -13   5   6  892.12    8.11   0
  13  -5  -6  867.15    9.12   0
 -13  -5   6  884.14    9.60   0
 -13  -5   6  872.43    9.74   0
  13  -5   6  912.67    9.25   0
 -13  -5  -6  908.87   10.19   0
  13   5   6  895.68   11.21   0
 -14  -5   6  151.81    6.98   0
 -14  -5  -6  151.88    7.14   0
  14   5   6  148.93    7.64   0
 -14  -5  -6  146.98    7.73   0
 -14   5   6  169.15    7.22   0
  14  -5  -6  135.36    5.26   0
 -14  -5   6  122.95    7.18   0
  14  -5   6  154.30    6.89   0
 -14   5  -6  136.08    6.99   0
 -15  -5  -6  110.29    7.32   0
  15   5   6  113.76    6.76   0
 -15   5  -6  132.13    7.08   0
 -15   5   6  124.06    7.02   0
 -15  -5  -6  113.10    5.02   0
  15  -5   6  119.49    6.90   0
 -15  -5   6  109.66    7.21   0
 -15  -5   6  118.12    7.06   0
  15  -5  -6  116.99    6.84   0
 -16  -5   6  281.10    5.77   0
 -16  -5  -6  287.83    7.50   0
  16  -5  -6  279.13    7.56   0
 -16   5  -6  293.45    7.61   0
 -16   5   6  297.73    7.81   0
  16   5   6  284.63    7.74   0
 -16  -5   6  305.75    7.71   0
  16  -5   6  279.21    7.51   0
 -16  -5  -6  296.16    7.97   0
 -17  -5   6  138.41    6.84   0
  17   5   6  128.36    7.39   0
 -17   5   6  132.96    6.88   0
 -17  -5   6  126.78    7.43   0
  17  -5   6  140.30    6.82   0
 -17  -5  -6  129.19    6.80   0
 -17  -5  -6  144.90    7.00   0
 -17   5  -6  137.51    6.78   0
  17  -5  -6  130.63    6.81   0
  18  -5   6   10.21    6.25   0
 -18  -5   6    3.55    4.55   0
 -18   5   6    1.12    6.38   0
  18  -5  -6    9.32    6.33   0
 -18  -5   6   14.34    6.31   0
 -18  -5  -6    3.51    6.26   0
  18   5   6    9.65    6.29   0
 -18   5  -6   14.20    6.54   0
 -18  -5  -6    8.18    6.45   0
  19  -5   6  109.43    6.86   0
  19  -5  -6  133.11    6.79   0
 -19  -5  -6  143.86    7.42   0
  19   5   6  105.86    7.11   0
 -19   5   6  142.58    6.76   0
 -19   5  -6  121.49    6.95   0
 -19  -5   6  113.67    7.07   0
 -19  -5  -6  113.75    7.06   0
 -19  -5   6  119.00    6.92   0
   0   6  -6 4110.38   22.67   0
   0  -6   6 4228.14   21.99   0
  -1   6   6  245.71   14.02   0
  -1   6  -6  241.05   11.88   0
  -1  -6   6  237.73    9.52   0
  -1   6   6  253.60   12.07   0
   1   6   6  245.70   15.69   0
   1   6   6  248.95   17.08   0
   1  -6   6  242.30   11.56   0
   1   6  -6  260.36   10.66   0
  -2   6  -6  481.26   12.48   0
  -2   6   6  495.53   12.21   0
   2   6   6  506.90   19.07   0
  -2  -6   6  473.44   11.89   0
   2   6  -6  517.69   12.06   0
   2  -6   6  480.42   10.75   0
  -3  -6   6  315.84   11.22   0
  -3   6  -6  302.62    9.85   0
   3   6   6  311.04   14.83   0
   3  -6   6  322.01   11.56   0
  -3   6   6  317.45   10.76   0
   3   6   6  298.94    8.69   0
  -4  -6   6 1234.48   12.82   0
   4  -6   6 1378.69   12.90   0
  -4  -6  -6 1325.88   19.75   0
  -4  -6   6 1327.61   14.63   0
   4   6   6 1387.93   11.30   0
   4   6   6 1385.50   20.01   0
  -4   6  -6 1329.63   12.74   0
  -4   6   6 1367.92   15.01   0
   5   6   6  209.87    8.08   0
  -5  -6   6  204.33    8.43   0
  -5   6   6  232.11   10.27   0
   5  -6   6  217.26    8.75   0
  -5  -6   6  200.09    8.82   0
   5   6   6  208.54   10.78   0
  -5  -6  -6  209.47   13.06   0
  -5   6  -6  219.68    8.82   0
  -5  -6   6  197.37    9.82   0
   6  -6  -6 1891.21   13.81   0
  -6   6   6 2043.84   14.20   0
  -6  -6   6 1935.50   14.15   0
   6  -6   6 2086.91   13.82   0
  -6  -6  -6 2009.27   19.43   0
  -6   6  -6 2045.95   14.09   0
  -6  -6   6 2023.01   14.12   0
   6   6   6 2077.32   12.29   0
   6   6   6 2066.30   18.11   0
   7   6   6   -2.99    9.28   0
  -7   6  -6   18.90    8.15   0
   7   6   6    4.32    7.42   0
   7  -6  -6   11.14    7.49   0
[truncated: 904,859 more chars]
