# Supplementary material for: Crystal structure of bis­(4-meth­oxy­pyridine-κN)(meso-5,10,15,20-tetra­phenyl­porphyrinato-κ4 N,N′,N′′,N′′′)iron(III) perchlorate
Source: Acta Crystallogr E Crystallogr Commun. 2019 May 10;75(Pt 6):762–5. doi: 10.1107/S2056989019006194 (PMC6658977; doi:10.1107/S2056989019006194)
Supplement: Supplementary file 2 [file e-75-00762-Isup2.hkl]

data_I                                                                          
_shelx_title ' Fe-Porphyrin(4-Methoxypyridine)2-Perchlorate at 200 K in Pbcn'   
_shelx_refln_list_code          4                                               
_shelx_F_calc_maximum      178.34                                               
_exptl_crystal_F_000      2044.00                                               
_reflns_d_resolution_high  0.7826                                               
                                                                                
loop_                                                                           
 _space_group_symop_operation_xyz                                               
 'x, y, z'                                                                      
 '-x+1/2, -y+1/2, z+1/2'                                                        
 '-x, y, -z+1/2'                                                                
 'x+1/2, -y+1/2, -z'                                                            
 '-x, -y, -z'                                                                   
 'x-1/2, y-1/2, -z-1/2'                                                         
 'x, -y, z-1/2'                                                                 
 '-x-1/2, y-1/2, z'                                                             
                                                                                
_cell_length_a    16.9772                                                       
_cell_length_b    11.1879                                                       
_cell_length_c    24.3484                                                       
_cell_angle_alpha  90.000                                                       
_cell_angle_beta   90.000                                                       
_cell_angle_gamma  90.000                                                       
                                                                                
_shelx_F_squared_multiplier     1.000                                           
                                                                                
loop_                                                                           
 _refln_index_h                                                                 
 _refln_index_k                                                                 
 _refln_index_l                                                                 
 _refln_F_squared_calc                                                          
 _refln_F_squared_meas                                                          
 _refln_F_squared_sigma                                                         
 _refln_observed_status                                                         
   6   0   0      10671.37       9605.45       128.26 o                         
  10   0   0         48.90         32.70        17.79 o                         
  12   0   0      25722.51      25055.86       329.96 o                         
  14   0   0       1212.08       1311.14        42.93 o                         
  16   0   0       1215.11       1328.27        24.51 o                         
  18   0   0       3950.67       3736.30       117.85 o                         
  20   0   0        261.92        285.63        12.12 o                         
   3   1   0      11897.62      12262.54        63.45 o                         
   5   1   0      19832.42      19255.88        95.88 o                         
   7   1   0      19313.88      18641.75       111.21 o                         
   9   1   0      11565.92      11215.83        38.68 o                         
  11   1   0       5187.54       5025.66        34.43 o                         
  13   1   0       5633.46       5613.63        39.26 o                         
  15   1   0         80.65         71.26         9.02 o                         
  17   1   0       3040.56       3031.18        35.50 o                         
  19   1   0        186.41        158.92        14.39 o                         
  21   1   0        124.78         93.20         8.43 o                         
   2   2   0       2103.00       2355.21        25.75 o                         
   4   2   0       1566.97       1500.68        38.62 o                         
   6   2   0        563.19        638.68        13.83 o                         
   8   2   0       1622.96       1393.88        19.07 o                         
  10   2   0         25.80         43.03        10.20 o                         
  12   2   0       3940.30       3749.15        20.85 o                         
  14   2   0        921.71        936.94        10.51 o                         
  16   2   0       3311.23       3271.47        26.00 o                         
  18   2   0         85.23         70.85         8.51 o                         
  20   2   0        514.11        465.44        13.38 o                         
   1   3   0       3032.78       3185.36        33.61 o                         
   3   3   0        249.11        233.63        15.52 o                         
   5   3   0       6488.55       6132.93        90.52 o                         
   7   3   0       5409.99       4874.44        18.17 o                         
   9   3   0       3369.14       3028.33        24.75 o                         
  11   3   0        777.66        719.37        10.90 o                         
  13   3   0         45.85         62.88         7.98 o                         
  15   3   0       5706.24       5793.92        82.89 o                         
  17   3   0        297.06        321.22        10.97 o                         
  19   3   0       1731.08       1707.29        35.02 o                         
  21   3   0         18.46          6.93         8.19 o                         
   0   4   0       2742.62       2705.43        55.96 o                         
   2   4   0        748.49        735.03        20.72 o                         
   4   4   0         56.83         43.11        11.61 o                         
   6   4   0       6738.57       6708.36       108.76 o                         
   8   4   0        730.29        947.02        12.29 o                         
  10   4   0       2826.89       2795.17        21.15 o                         
  12   4   0       4741.43       4725.33        54.94 o                         
  14   4   0       2704.69       2765.18        21.92 o                         
  16   4   0       1281.88       1218.75        15.41 o                         
  18   4   0       3385.93       3345.56        63.13 o                         
  20   4   0        123.59        103.22         8.57 o                         
   1   5   0        974.95        931.16        32.60 o                         
   3   5   0       5454.62       5423.14        49.31 o                         
   5   5   0        402.66        320.85        12.29 o                         
   7   5   0       9718.38       9463.88        80.31 o                         
   9   5   0          7.22         19.88         9.90 o                         
  11   5   0       7829.41       7662.13        76.72 o                         
  13   5   0        169.89        170.37         9.40 o                         
  15   5   0       1918.81       1912.68        25.96 o                         
  17   5   0       1612.03       1687.42        25.02 o                         
  19   5   0        868.04        833.28        12.91 o                         
   0   6   0       1842.09       1859.32        69.82 o                         
   2   6   0       1390.80       1363.55        20.24 o                         
   4   6   0        296.41        280.19        13.89 o                         
   6   6   0        327.27        280.50        12.01 o                         
   8   6   0         74.35         78.28        10.20 o                         
  10   6   0       1251.38       1242.61        18.35 o                         
  12   6   0        524.19        523.92        12.71 o                         
  14   6   0         79.47         92.78         9.08 o                         
  16   6   0       1025.60       1025.36        25.40 o                         
  18   6   0        249.69        283.00         9.04 o                         
   1   7   0         12.52         34.03        17.32 o                         
   3   7   0        576.34        544.22        16.59 o                         
   5   7   0        194.55        152.48        12.44 o                         
   7   7   0        102.39         98.39        11.65 o                         
   9   7   0        540.10        536.44        12.17 o                         
  11   7   0        167.17        157.33         9.68 o                         
  13   7   0         15.99         26.73         8.54 o                         
  15   7   0         77.48         83.16         8.71 o                         
  17   7   0        201.26        190.70        10.97 o                         
   2   8   0       2764.26       2583.52        24.37 o                         
   4   8   0       5478.11       5377.17        27.31 o                         
   6   8   0       1332.19       1256.06        14.02 o                         
   8   8   0       3218.81       3076.30        16.98 o                         
  10   8   0         91.92         85.70        10.34 o                         
  12   8   0        703.19        745.83        14.64 o                         
  14   8   0        340.88        385.29        10.90 o                         
  16   8   0        687.00        711.34        21.66 o                         
   1   9   0       1439.81       1488.73        26.80 o                         
   3   9   0        251.22        237.25        15.48 o                         
   5   9   0       3764.28       3732.84        79.31 o                         
   7   9   0       1198.81       1290.19        28.96 o                         
   9   9   0       1397.60       1460.06        18.35 o                         
  11   9   0       1898.09       1989.08        17.70 o                         
  13   9   0       1654.10       1819.88        28.84 o                         
  15   9   0        326.62        337.21        22.30 o                         
   0  10   0         31.32         53.39        21.01 o                         
   2  10   0        118.02        121.75        20.16 o                         
   4  10   0       1863.51       1798.57        25.20 o                         
   6  10   0       2782.12       3054.35        28.28 o                         
   8  10   0       1922.23       1937.75        16.36 o                         
  10  10   0       1323.08       1365.72        54.47 o                         
  12  10   0       3070.99       3274.06        82.43 o                         
  14  10   0        784.80        780.92        33.08 o                         
   1  11   0       4614.84       4896.63        25.38 o                         
   3  11   0       1484.80       1565.37        25.83 o                         
   5  11   0       1809.33       1836.75        19.37 o                         
   7  11   0       2087.32       2130.92        45.66 o                         
   9  11   0        163.71        168.91        17.79 o                         
  11  11   0       1490.47       1489.16        27.12 o                         
  13  11   0       1464.19       1245.40        18.66 o                         
   0  12   0        834.68        949.05        24.21 o                         
   2  12   0        675.62        715.61        23.16 o                         
   4  12   0       1400.41       1534.98        29.56 o                         
   6  12   0       1657.85       1692.18        55.96 o                         
   8  12   0        336.21        346.80        14.53 o                         
  10  12   0        689.38        680.51        65.90 o                         
   1  13   0       1630.31       1604.67        20.47 o                         
   3  13   0        942.38       1012.09        24.71 o                         
   5  13   0       1773.09       1704.04        31.74 o                         
   7  13   0        334.25        308.19        17.49 o                         
   9  13   0         97.31         97.04        18.67 o                         
   0  14   0         14.47         34.79        20.31 o                         
   2  14   0       1102.88        952.70        55.57 o                         
   4  14   0        395.80        437.85        22.27 o                         
   1   1   1       5219.98       5637.71        30.09 o                         
   2   1   1       3168.71       3353.43        22.27 o                         
   3   1   1      14516.43      14869.29        66.70 o                         
   5   1   1        251.35        301.93        13.15 o                         
   6   1   1       4352.20       4635.36        15.63 o                         
   7   1   1         66.49         43.84         9.60 o                         
   8   1   1         11.00         29.58         8.55 o                         
   9   1   1         65.77         84.24         8.23 o                         
  10   1   1        761.61        754.56         8.73 o                         
  11   1   1        795.14        824.08         8.22 o                         
  12   1   1        273.23        246.64         7.45 o                         
  13   1   1        180.86        203.34        10.59 o                         
  14   1   1         55.04         45.81         9.81 o                         
  15   1   1        831.72        816.05        13.47 o                         
  16   1   1        211.42        164.16         6.73 o                         
  17   1   1        353.67        347.89         8.63 o                         
  18   1   1        335.60        263.01         6.44 o                         
  19   1   1         57.13         66.88         6.07 o                         
  20   1   1         61.15         96.55         6.02 o                         
  21   1   1        236.51        180.58         5.49 o                         
   1   2   1       1597.45       1580.58        24.79 o                         
   2   2   1          7.27         17.67        14.39 o                         
   3   2   1       1113.46       1256.73        14.43 o                         
   4   2   1      24067.33      23838.18        88.78 o                         
   5   2   1       2776.93       2596.07        12.87 o                         
   6   2   1        831.55        848.45         9.65 o                         
   7   2   1        339.71        353.18         8.89 o                         
   8   2   1        136.87        129.50         7.88 o                         
   9   2   1        279.03        321.01         8.24 o                         
  10   2   1        331.86        319.29         7.47 o                         
  11   2   1        179.97        183.99         7.43 o                         
  12   2   1         12.34          9.66         6.72 o                         
  13   2   1        419.01        432.92         7.17 o                         
  14   2   1        321.89        316.15         6.82 o                         
  15   2   1       1268.54       1283.08        12.45 o                         
  16   2   1        803.45        777.40         9.16 o                         
  17   2   1        362.84        321.83         8.16 o                         
  18   2   1          4.27         13.53         6.00 o                         
  19   2   1         56.08         68.47         5.83 o                         
  20   2   1        176.14        149.70         7.82 o                         
  21   2   1          4.86         12.54         5.98 o                         
   2   3   1       1855.45       1812.02        16.28 o                         
   3   3   1       1787.91       1591.86        13.24 o                         
   4   3   1          0.03          3.82         9.09 o                         
   5   3   1       3814.66       3741.14        24.26 o                         
   6   3   1       7018.06       6865.86        32.70 o                         
   7   3   1        567.87        565.64         8.46 o                         
   8   3   1       1874.32       1946.47        14.16 o                         
   9   3   1          8.79          4.46         6.95 o                         
  10   3   1         56.87         61.95         6.73 o                         
  11   3   1         87.26         84.88         6.65 o                         
  12   3   1        181.92        202.09         6.24 o                         
  13   3   1         52.99         54.26         6.44 o                         
  14   3   1       1242.47       1261.79        10.62 o                         
  15   3   1        123.01        120.87         6.42 o                         
  16   3   1          0.49         13.20         5.78 o                         
  17   3   1        209.46        196.42         5.57 o                         
  18   3   1         65.81         67.92         5.49 o                         
  19   3   1         12.51         23.92         5.46 o                         
  20   3   1         52.74         53.71         5.70 o                         
  21   3   1          7.25          9.41         5.87 o                         
   0   4   1       4060.17       3901.55        58.76 o                         
   1   4   1       3973.15       3844.05        25.14 o                         
   2   4   1       4932.63       5000.83        21.92 o                         
   3   4   1          6.90         21.09        10.82 o                         
   4   4   1        349.04        422.15         9.37 o                         
   5   4   1       2771.27       2747.18        18.29 o                         
   6   4   1        969.92        994.97         8.80 o                         
   7   4   1       2506.05       2715.94        18.80 o                         
   8   4   1         23.43         24.31         7.53 o                         
   9   4   1         11.87         16.54         6.47 o                         
  10   4   1        179.11        216.15         7.08 o                         
  11   4   1         27.77         38.03         6.80 o                         
  12   4   1         70.64         87.39         6.23 o                         
  13   4   1        899.88        902.64         7.38 o                         
  14   4   1        295.43        287.81         8.29 o                         
  15   4   1         72.80        101.77         6.43 o                         
  16   4   1          1.56         11.68         6.11 o                         
  17   4   1        132.71        146.16         6.07 o                         
  18   4   1         47.42         45.23         5.93 o                         
  19   4   1         50.51         73.26         5.59 o                         
  20   4   1         42.56         47.66         5.68 o                         
   1   5   1       8668.35       8444.73        35.55 o                         
   2   5   1         41.84         48.14        11.69 o                         
   3   5   1        789.58        801.87        12.35 o                         
   4   5   1          9.10         23.09         9.14 o                         
   5   5   1       1166.63       1187.65         9.16 o                         
   6   5   1          0.77         12.22         7.45 o                         
   7   5   1        939.46       1008.07        11.27 o                         
   8   5   1        109.77         93.66         7.26 o                         
   9   5   1       1331.29       1279.01        10.21 o                         
  10   5   1        263.47        283.50         7.02 o                         
  11   5   1       1194.14       1197.54         9.32 o                         
  12   5   1        110.69        103.97         6.50 o                         
  13   5   1          6.88         11.17         6.32 o                         
  14   5   1        368.76        385.83         7.16 o                         
  15   5   1         93.15        105.87         6.23 o                         
  16   5   1         87.74         91.51         6.05 o                         
  17   5   1         35.19         69.67         5.83 o                         
  18   5   1         26.07         28.60         5.88 o                         
  19   5   1         17.36         15.71         5.60 o                         
  20   5   1          0.79          7.75         5.85 o                         
   0   6   1       2850.68       2960.06        62.33 o                         
   1   6   1        102.99         97.91        13.41 o                         
   2   6   1       3517.28       3702.74        25.95 o                         
   3   6   1        719.75        704.34        11.43 o                         
   4   6   1          1.38         12.84         9.43 o                         
   5   6   1        441.74        441.97         9.92 o                         
   6   6   1         51.38         90.74         8.06 o                         
   7   6   1       1875.69       2031.30        15.55 o                         
   8   6   1        107.06        117.48         7.49 o                         
   9   6   1         20.22         31.80         7.28 o                         
  10   6   1        141.01        143.82         6.90 o                         
  11   6   1         22.50         34.43         7.17 o                         
  12   6   1       1880.29       1872.55        10.88 o                         
  13   6   1        228.37        243.80         6.49 o                         
  14   6   1         39.60         53.20         6.32 o                         
  15   6   1        831.88        814.09        10.30 o                         
  16   6   1         19.02         21.14         6.24 o                         
  17   6   1        192.24        202.69         6.27 o                         
  18   6   1         94.76        114.83         6.22 o                         
  19   6   1          4.68         15.40         5.96 o                         
   1   7   1        353.57        361.46        16.40 o                         
   2   7   1        259.21        275.95        12.82 o                         
   3   7   1         64.41         83.22        10.29 o                         
   4   7   1         25.97         28.26         9.72 o                         
   5   7   1         55.41         45.43         8.59 o                         
   6   7   1         76.48         86.05         8.38 o                         
   7   7   1       1463.22       1503.32        11.86 o                         
   8   7   1       1314.76       1333.47        10.65 o                         
   9   7   1         45.70         51.52         6.98 o                         
  10   7   1        472.19        492.45         8.13 o                         
  11   7   1        987.14       1028.40         8.32 o                         
  12   7   1        586.07        604.61         7.32 o                         
  13   7   1         63.29         55.03         6.39 o                         
  14   7   1         78.06        106.61         6.33 o                         
  15   7   1        286.88        287.32         7.05 o                         
  16   7   1         88.62         94.51         6.13 o                         
  17   7   1         11.98         17.39         5.71 o                         
  18   7   1         50.31         31.72         5.67 o                         
   1   8   1        340.63        339.14        14.75 o                         
   2   8   1       2302.55       2374.01        17.10 o                         
   3   8   1       1032.52       1107.83        13.14 o                         
   4   8   1          2.02         13.18        10.43 o                         
   5   8   1        736.66        763.27        10.65 o                         
   6   8   1         27.94         27.48         8.51 o                         
   7   8   1        500.03        519.06         9.29 o                         
   8   8   1        158.07        175.27         9.08 o                         
   9   8   1        111.19        103.29        10.13 o                         
  10   8   1        422.36        446.28         9.13 o                         
  11   8   1        455.35        471.97         8.02 o                         
  12   8   1          9.10          9.11         7.31 o                         
  13   8   1        245.90        251.12         7.08 o                         
  14   8   1         39.81         47.84         6.59 o                         
  15   8   1        175.86        173.44         6.89 o                         
  16   8   1        214.85        215.51         7.66 o                         
  17   8   1          0.67         12.96         6.41 o                         
   1   9   1       1458.65       1481.31        33.33 o                         
   2   9   1          1.75         -7.87        12.80 o                         
   3   9   1        123.17        158.62        11.52 o                         
   4   9   1        211.28        222.50        10.99 o                         
   5   9   1        158.51        141.40        10.14 o                         
   6   9   1       1354.06       1396.61        12.42 o                         
   7   9   1        559.54        603.28         9.83 o                         
   8   9   1          3.83         14.35         7.73 o                         
   9   9   1       1107.95       1122.02        10.67 o                         
  10   9   1        111.19        115.94         9.26 o                         
  11   9   1         78.14         90.37         8.96 o                         
  12   9   1        520.70        562.52         9.24 o                         
  13   9   1         51.83         68.75         8.06 o                         
  14   9   1         69.71         71.60         7.40 o                         
  15   9   1         75.38         83.74         7.25 o                         
  16   9   1          8.96         11.48         7.48 o                         
   0  10   1       1243.59       1300.57        18.53 o                         
   1  10   1        389.79        406.95        15.60 o                         
   2  10   1        144.83        178.70        14.36 o                         
   3  10   1         70.90         86.69        12.30 o                         
   4  10   1         55.11         79.00         9.91 o                         
   5  10   1         91.40        104.81        10.23 o                         
   6  10   1         41.70         53.56         9.78 o                         
   7  10   1        192.47        189.36         9.46 o                         
   8  10   1          0.32          4.44         8.40 o                         
   9  10   1          0.34         11.26         7.78 o                         
  10  10   1         13.85         20.05         8.94 o                         
  11  10   1          0.60         15.96         9.00 o                         
  12  10   1          7.73         15.43         8.65 o                         
  13  10   1         12.42         25.35         8.81 o                         
  14  10   1        144.88        137.73         8.93 o                         
  15  10   1          0.49          4.75         8.43 o                         
   1  11   1          6.79          8.83        11.77 o                         
   2  11   1         25.42         22.05        19.41 o                         
   3  11   1         26.02         42.48        14.23 o                         
   4  11   1        311.04        363.15        13.10 o                         
   5  11   1         82.34         86.79        10.07 o                         
   6  11   1         12.35         24.73         9.50 o                         
   7  11   1         29.25         37.10         9.02 o                         
   8  11   1        121.13        113.95         9.33 o                         
   9  11   1         22.10         33.39         9.70 o                         
  10  11   1         19.57         34.87        10.27 o                         
  11  11   1        107.08        116.01         9.70 o                         
  12  11   1        343.67        314.95         9.73 o                         
  13  11   1         62.67         65.48         9.57 o                         
   0  12   1          9.73         17.72        15.15 o                         
   1  12   1          0.20          3.48        10.31 o                         
   2  12   1         26.25         41.85        12.64 o                         
   3  12   1          2.08          8.28        15.24 o                         
   4  12   1         12.93         39.04        13.76 o                         
   5  12   1        280.66        262.44        11.88 o                         
   6  12   1        544.75        522.37        12.36 o                         
   7  12   1        133.16        123.92         9.44 o                         
   8  12   1         27.59         36.26         9.13 o                         
   9  12   1         69.81         63.79        10.16 o                         
  10  12   1          4.36         25.03        12.75 o                         
  11  12   1        152.05        135.03        11.25 o                         
   1  13   1          1.76         13.55        10.16 o                         
   2  13   1          9.77         18.58        10.25 o                         
   3  13   1        198.40        201.25        16.78 o                         
   4  13   1        113.73         99.31        22.39 o                         
   5  13   1          0.43         11.23        13.76 o                         
   6  13   1          1.40          8.06        12.02 o                         
   7  13   1         87.97         82.33        11.51 o                         
   8  13   1         16.61         21.21        12.16 o                         
   0  14   1          9.93          4.05        14.90 o                         
   1  14   1         11.66         10.22         9.67 o                         
   2  14   1        157.36        157.28        13.76 o                         
   3  14   1          2.94         10.06        10.14 o                         
   4  14   1         46.75         54.46        12.80 o                         
   0   0   2      25306.19      28960.40       417.97 o                         
   1   0   2       1436.07       1640.72        35.20 o                         
   2   0   2      12014.30      12494.01        99.06 o                         
   3   0   2      17626.61      18117.49       228.61 o                         
   4   0   2      11586.03      11294.82       103.13 o                         
   5   0   2      26930.44      25249.33        89.33 o                         
   6   0   2      15803.92      14736.07       148.23 o                         
   7   0   2       9662.31       9767.97        37.62 o                         
   8   0   2      16989.73      16753.12        88.81 o                         
   9   0   2        102.36        143.66        12.50 o                         
  10   0   2       2874.31       2719.05        14.87 o                         
  11   0   2          3.59          7.20        10.43 o                         
  12   0   2       1401.64       1297.99        12.00 o                         
  13   0   2       2497.68       2520.57        16.90 o                         
  14   0   2         15.40         14.79        10.83 o                         
  15   0   2       2296.83       2290.38        36.70 o                         
  16   0   2        628.82        731.77        18.73 o                         
  17   0   2        490.07        446.96        11.96 o                         
  18   0   2        731.24        779.64        12.30 o                         
  19   0   2         24.20         43.35         8.57 o                         
  20   0   2        703.98        705.34         9.59 o                         
  21   0   2        266.53        205.35         8.61 o                         
   1   1   2      23218.22      25583.07       132.09 o                         
   2   1   2        642.73        682.70        17.90 o                         
   3   1   2      10085.23      10274.66        75.39 o                         
   4   1   2      12539.85      12850.51        62.25 o                         
   5   1   2        139.39        186.62        11.89 o                         
   6   1   2       1856.26       1861.29        11.54 o                         
   7   1   2      10758.03      10778.22        67.32 o                         
   8   1   2        621.64        610.64         9.30 o                         
   9   1   2       2543.13       2516.59        27.10 o                         
  10   1   2       1626.09       1698.13        10.26 o                         
  11   1   2       2548.88       2448.49        29.89 o                         
  12   1   2        346.03        349.85         7.53 o                         
  13   1   2        769.70        791.64        14.86 o                         
  14   1   2        112.35        114.99         6.59 o                         
  15   1   2         45.51         42.91         6.61 o                         
  16   1   2        362.36        338.20         8.65 o                         
  17   1   2       1087.41       1117.21        14.67 o                         
  18   1   2        107.07        144.97         6.50 o                         
  19   1   2        205.27        231.14         6.50 o                         
  20   1   2          6.95         10.92         6.20 o                         
  21   1   2         95.89         79.84         5.73 o                         
   1   2   2       9365.67       9409.22       227.18 o                         
   2   2   2       9260.67       9665.81        91.11 o                         
   3   2   2       8216.53       8269.55        51.01 o                         
   4   2   2       2132.70       2056.00        13.39 o                         
   5   2   2        244.17        248.60        10.50 o                         
   6   2   2       6319.35       6142.86        44.83 o                         
   7   2   2       1599.35       1706.57        10.41 o                         
   8   2   2      10839.88      10325.57        63.50 o                         
   9   2   2          1.23          4.55         7.81 o                         
  10   2   2       2136.72       1981.96        15.78 o                         
  11   2   2        321.45        317.10         6.93 o                         
  12   2   2       3152.52       3068.79        21.93 o                         
  13   2   2       1026.16       1033.36        11.50 o                         
  14   2   2        163.34        186.58         7.09 o                         
  15   2   2        341.69        334.46         6.55 o                         
  16   2   2        810.44        819.26         9.04 o                         
  17   2   2         30.54         33.83         5.79 o                         
  18   2   2       1180.40       1260.42         9.62 o                         
  19   2   2        340.05        355.68         6.10 o                         
  20   2   2        193.29        230.90         5.93 o                         
  21   2   2          3.06         10.20         5.89 o                         
   1   3   2      11727.91      11318.93       166.19 o                         
   2   3   2      10436.71      10700.43        75.50 o                         
   3   3   2        152.59        241.85        10.77 o                         
   4   3   2        136.32        116.58        10.48 o                         
   5   3   2      15704.96      15461.21       134.48 o                         
   6   3   2        119.05        133.92         7.86 o                         
   7   3   2       5217.13       4676.95        19.26 o                         
   8   3   2       3457.79       3684.32        17.41 o                         
   9   3   2       5409.96       5113.14        28.66 o                         
  10   3   2        175.37        175.93         6.95 o                         
  11   3   2       7261.96       6928.26        37.95 o                         
  12   3   2        438.90        425.62         7.23 o                         
  13   3   2       3557.97       3708.44        29.20 o                         
  14   3   2          0.19          1.35         6.39 o                         
  15   3   2        179.28        175.58         6.11 o                         
  16   3   2        670.22        646.45         7.56 o                         
  17   3   2       2771.23       2914.34        27.11 o                         
  18   3   2         59.10         78.30         6.01 o                         
  19   3   2        537.22        572.22         8.75 o                         
  20   3   2         60.10         64.85         5.71 o                         
  21   3   2        217.01        180.38        10.62 o                         
   0   4   2         19.36         93.60        28.80 o                         
   1   4   2       4503.49       4337.87        25.24 o                         
   2   4   2        540.24        369.45        13.43 o                         
   3   4   2       8651.12       8489.53        52.67 o                         
   4   4   2       1077.12        825.72         9.59 o                         
   5   4   2        294.69        300.15         8.72 o                         
   6   4   2       4289.99       3794.22        22.28 o                         
   7   4   2        175.78        231.62         7.14 o                         
   8   4   2       5494.11       5262.75        27.31 o                         
   9   4   2       4529.82       4606.44        26.04 o                         
  10   4   2       3004.68       2962.14        21.17 o                         
  11   4   2         24.36         38.51         6.83 o                         
  12   4   2       2754.82       2810.35        16.71 o                         
  13   4   2        193.87        200.57         6.67 o                         
  14   4   2        325.57        346.27         6.58 o                         
  15   4   2        267.43        282.82         6.18 o                         
  16   4   2       3501.44       3387.93        24.26 o                         
  17   4   2         49.20         54.70         6.17 o                         
  18   4   2        406.30        430.70         7.15 o                         
  19   4   2         68.82         66.84         5.85 o                         
  20   4   2        271.06        216.30         7.15 o                         
   1   5   2       3257.17       2584.93        23.18 o                         
   2   5   2       1104.86       1225.58        12.99 o                         
   3   5   2       7020.01       6383.72        57.00 o                         
   4   5   2       1172.63       1250.19        10.74 o                         
   5   5   2       1978.86       1542.02         9.48 o                         
   6   5   2        154.65        209.88         8.05 o                         
   7   5   2       4132.83       3811.18        24.39 o                         
   8   5   2        468.83        439.73         7.97 o                         
   9   5   2       2376.85       2154.93        12.10 o                         
  10   5   2        223.13        234.26         6.93 o                         
  11   5   2       4369.76       4339.57        36.63 o                         
  12   5   2          5.67         22.77         6.27 o                         
  13   5   2        265.49        278.13         6.75 o                         
  14   5   2       1106.37       1105.08        12.55 o                         
  15   5   2       1734.96       1753.27        13.96 o                         
  16   5   2        476.70        454.54         6.64 o                         
  17   5   2       1048.84       1054.22        13.58 o                         
  18   5   2          4.15         25.08         5.93 o                         
  19   5   2        319.02        323.79         8.28 o                         
  20   5   2         37.01         38.89         5.60 o                         
   0   6   2       7381.38       6709.18        90.98 o                         
   1   6   2        528.39        560.52        16.86 o                         
   2   6   2      11526.42      11070.63        90.90 o                         
   3   6   2        715.25        662.36        10.54 o                         
   4   6   2       6679.18       6126.28        38.46 o                         
   5   6   2       1285.88       1448.13        12.21 o                         
   6   6   2       5920.05       5681.99        41.65 o                         
   7   6   2       2145.90       2105.22        16.57 o                         
   8   6   2       1509.77       1356.40         9.11 o                         
   9   6   2        814.71        906.15         8.68 o                         
  10   6   2       6112.96       6013.94        36.30 o                         
  11   6   2       1640.71       1615.75        16.33 o                         
  12   6   2        449.44        469.24         7.13 o                         
  13   6   2        339.11        323.87         6.64 o                         
  14   6   2       1286.81       1405.89        12.09 o                         
  15   6   2          3.86         12.41         7.05 o                         
  16   6   2        908.29        931.91         8.92 o                         
  17   6   2         96.69        104.70         5.65 o                         
  18   6   2        956.91        912.94        16.72 o                         
  19   6   2          5.72         18.66         5.63 o                         
   1   7   2      12821.92      12450.85        47.36 o                         
   2   7   2        247.73        211.32        10.58 o                         
   3   7   2       6877.66       6755.26        64.18 o                         
   4   7   2       1776.79       1863.18        18.65 o                         
   5   7   2       5411.82       5398.01        32.69 o                         
   6   7   2          8.75         10.34         8.37 o                         
   7   7   2       4411.62       4312.16        23.36 o                         
   8   7   2         25.72         31.54         7.80 o                         
   9   7   2       2591.71       2554.43        12.52 o                         
  10   7   2       1624.89       1667.75        13.81 o                         
  11   7   2       3087.61       3134.65        27.03 o                         
  12   7   2        124.55        135.90         6.81 o                         
  13   7   2       1017.65       1087.42        10.24 o                         
  14   7   2         30.97         40.27         6.55 o                         
  15   7   2       1514.75       1478.93        21.81 o                         
  16   7   2         17.02         28.15         6.51 o                         
  17   7   2        677.65        654.16        11.66 o                         
  18   7   2        563.57        506.03         9.77 o                         
   0   8   2       7840.61       7846.00        73.61 o                         
   1   8   2        323.19        347.26        13.96 o                         
   2   8   2       8446.21       8497.51        70.15 o                         
   3   8   2        150.18        145.53        10.73 o                         
   4   8   2       2524.31       2522.98        16.42 o                         
   5   8   2       1076.72       1121.65        10.97 o                         
   6   8   2       5389.71       5546.25        42.20 o                         
   7   8   2        105.22        107.16         8.42 o                         
   8   8   2        599.34        625.33        10.57 o                         
   9   8   2        213.06        221.49         8.13 o                         
  10   8   2       1813.43       1839.95        10.95 o                         
  11   8   2        252.89        252.66         7.52 o                         
  12   8   2       2790.44       2871.12        14.06 o                         
  13   8   2          0.10         -0.89         6.75 o                         
  14   8   2        659.55        728.93        11.90 o                         
  15   8   2         24.75         26.13         6.63 o                         
  16   8   2        591.12        563.21        13.66 o                         
  17   8   2          0.63         10.96         6.44 o                         
   1   9   2        226.59        258.10        14.49 o                         
   2   9   2         14.61         31.00        13.57 o                         
   3   9   2         61.91         67.91        11.54 o                         
   4   9   2       1485.94       1574.48        25.88 o                         
   5   9   2        684.02        754.35        10.67 o                         
   6   9   2          9.40         10.84         8.28 o                         
   7   9   2         37.17         50.34         8.31 o                         
   8   9   2          3.51          6.56         8.11 o                         
   9   9   2         24.43         32.55         8.55 o                         
  10   9   2        324.81        348.04         9.61 o                         
  11   9   2        172.49        189.08         8.92 o                         
  12   9   2        878.40        843.20        11.07 o                         
  13   9   2       1073.73       1099.43        11.67 o                         
  14   9   2         74.40         91.76         7.55 o                         
  15   9   2         64.72         64.96         6.96 o                         
  16   9   2          4.09         10.76         7.39 o                         
   0  10   2        454.54        493.33        23.66 o                         
   1  10   2        715.84        743.03        13.61 o                         
   2  10   2        279.70        293.27        14.15 o                         
   3  10   2       1472.23       1544.79        18.63 o                         
   4  10   2         42.11         61.48        10.97 o                         
   5  10   2       3760.86       3968.13        44.56 o                         
   6  10   2         11.20         20.42         9.67 o                         
   7  10   2         14.26         25.91         8.35 o                         
   8  10   2          9.21         14.21         9.01 o                         
   9  10   2         18.63         14.15         8.04 o                         
  10  10   2         12.59         21.79         9.43 o                         
  11  10   2        286.47        279.43         9.63 o                         
  12  10   2        281.77        270.30         9.36 o                         
  13  10   2          1.85          4.47         8.63 o                         
  14  10   2        457.56        464.56        13.59 o                         
  15  10   2         12.41         10.20         8.83 o                         
   1  11   2        658.72        694.91        13.29 o                         
   2  11   2        236.49        238.72        15.37 o                         
   3  11   2        849.84        881.16        16.01 o                         
   4  11   2        185.42        188.09        11.67 o                         
   5  11   2       1528.63       1663.42        26.53 o                         
   6  11   2          4.38          1.01         9.20 o                         
   7  11   2        368.70        397.30        10.04 o                         
   8  11   2         29.07         29.68         9.71 o                         
   9  11   2        161.89        171.08         9.52 o                         
  10  11   2         23.11         35.11         9.60 o                         
  11  11   2        142.91        135.66         8.72 o                         
  12  11   2         26.63         20.49         9.31 o                         
  13  11   2        706.06        638.07        22.69 o                         
   0  12   2        661.05        676.01        15.95 o                         
   1  12   2          3.84         16.05        10.54 o                         
   2  12   2        838.09        902.85        20.03 o                         
   3  12   2          1.12         -3.04        27.11 o                         
   4  12   2        203.48        220.01        14.31 o                         
   5  12   2         58.08         74.85        11.07 o                         
   6  12   2       1100.48       1109.72        14.62 o                         
   7  12   2         20.52         25.62        10.35 o                         
   8  12   2          3.12          7.81         9.79 o                         
   9  12   2         88.42        100.18        10.17 o                         
  10  12   2        145.76        129.29        12.04 o                         
  11  12   2         74.32         62.30        11.59 o                         
   1  13   2        265.96        265.26        10.23 o                         
   2  13   2        315.63        295.17        11.78 o                         
   3  13   2        175.58        178.25        12.37 o                         
   4  13   2        521.49        526.46        15.77 o                         
   5  13   2        548.16        524.63        20.03 o                         
   6  13   2          0.75         18.94        12.19 o                         
   7  13   2        225.13        227.32        11.42 o                         
   8  13   2          3.07         13.17        11.75 o                         
   0  14   2        248.41        226.02        40.51 o                         
   1  14   2        140.90        135.98        11.93 o                         
   2  14   2        382.79        362.15        17.82 o                         
   3  14   2         24.28         47.53        10.71 o                         
   4  14   2        199.12        174.79        15.78 o                         
   1   1   3       3100.29       3501.73        33.48 o                         
   2   1   3       2419.45       2608.97        38.46 o                         
   3   1   3        703.35        726.42        15.73 o                         
   4   1   3      23115.09      22624.65       316.85 o                         
   5   1   3        232.27        237.73        11.56 o                         
   6   1   3        446.12        372.89         9.85 o                         
   7   1   3       2955.27       2912.36        11.47 o                         
   8   1   3       4813.38       5233.22        27.24 o                         
   9   1   3       1970.25       1954.79        14.12 o                         
  10   1   3          8.13         11.19         6.24 o                         
  11   1   3       2036.90       2103.27        17.41 o                         
  12   1   3        324.13        370.16         6.59 o                         
  13   1   3          7.37          7.29         7.33 o                         
  14   1   3          0.54         17.16         6.95 o                         
  15   1   3        387.07        374.63         6.60 o                         
  16   1   3         25.98         41.58         6.57 o                         
  17   1   3         48.43         40.28         6.09 o                         
  18   1   3        164.01        194.13         6.24 o                         
  19   1   3        187.76        216.00         6.15 o                         
  20   1   3        391.74        367.11         7.19 o                         
  21   1   3         11.71         13.40         4.96 o                         
   2   2   3      10927.70      10695.95        69.72 o                         
   3   2   3      14073.92      14041.49       127.27 o                         
   4   2   3       9104.54       8577.47        54.20 o                         
   5   2   3       1130.29       1325.88        10.65 o                         
   6   2   3        247.14        188.58         9.63 o                         
   7   2   3      15005.91      15210.41        88.53 o                         
   8   2   3       7523.15       7182.26        38.36 o                         
   9   2   3       1239.48       1286.75         9.24 o                         
  10   2   3          2.07         15.80         7.48 o                         
  11   2   3        969.69       1003.56         8.01 o                         
  12   2   3       1745.68       1744.24        14.34 o                         
  13   2   3         10.45         20.85         6.75 o                         
  14   2   3         44.18         52.29         7.40 o                         
  15   2   3        198.58        229.39         6.20 o                         
  16   2   3        374.11        338.77         6.79 o                         
  17   2   3        173.05        177.57         6.66 o                         
  18   2   3         32.20         26.64         5.54 o                         
  19   2   3        217.60        233.41         5.97 o                         
  20   2   3         12.31         23.13         5.43 o                         
  21   2   3          2.14          6.05         5.77 o                         
   1   3   3      22676.80      21412.42       107.46 o                         
   2   3   3       4715.40       4765.43        31.55 o                         
   3   3   3       3300.21       3709.79        26.13 o                         
   4   3   3       2941.66       3045.67        13.57 o                         
   5   3   3       2542.75       2539.01        16.07 o                         
   6   3   3          8.52         25.53         7.82 o                         
   7   3   3        159.58        185.32         7.31 o                         
   8   3   3        292.25        310.75         7.56 o                         
   9   3   3       1390.94       1376.23        10.18 o                         
  10   3   3        167.78        181.71         7.40 o                         
  11   3   3         51.99         53.00         6.85 o                         
  12   3   3       1588.33       1548.80         9.48 o                         
  13   3   3       2599.55       2642.75        16.07 o                         
  14   3   3        117.83        117.08         6.03 o                         
  15   3   3        550.73        505.43         9.63 o                         
  16   3   3       1461.64       1468.57        11.59 o                         
  17   3   3          0.06         13.69         6.02 o                         
  18   3   3        328.83        352.37         6.34 o                         
  19   3   3         67.88        105.05         5.98 o                         
  20   3   3         40.04         44.80         5.66 o                         
  21   3   3         55.57         66.97         6.01 o                         
   0   4   3      11786.57      10959.35       127.74 o                         
   1   4   3       2233.36       2266.25        21.82 o                         
   2   4   3       2150.52       1863.80        15.31 o                         
   3   4   3       4582.65       4597.52        37.74 o                         
   4   4   3       1506.97       1444.29        17.04 o                         
   5   4   3        944.60        913.09         9.79 o                         
   6   4   3        824.58        741.55         8.79 o                         
   7   4   3          7.10          7.43         7.10 o                         
   8   4   3        414.21        443.07         7.82 o                         
   9   4   3       1616.39       1627.41        12.55 o                         
  10   4   3        193.43        212.74         7.00 o                         
  11   4   3        159.08        142.64         6.46 o                         
  12   4   3        130.22        122.11         6.83 o                         
  13   4   3       1207.12       1158.98        11.91 o                         
  14   4   3         60.93         69.86         6.18 o                         
  15   4   3       1589.22       1587.42        10.26 o                         
  16   4   3         10.50         28.05         5.72 o                         
  17   4   3         82.14         72.93         5.79 o                         
  18   4   3          4.00         12.46         6.30 o                         
  19   4   3         48.86         64.66         5.83 o                         
  20   4   3          2.51          7.93         5.36 o                         
   1   5   3       3133.87       3103.94        29.15 o                         
   2   5   3       3625.96       3592.88        29.52 o                         
   3   5   3       4926.39       4958.17        29.91 o                         
   4   5   3       8043.27       8274.29        66.26 o                         
   5   5   3       2008.07       2204.32        14.60 o                         
   6   5   3         32.74         46.19         7.81 o                         
   7   5   3       3274.70       3390.85        18.36 o                         
   8   5   3         30.28         45.56         7.28 o                         
   9   5   3       1180.07       1253.50         9.58 o                         
  10   5   3       1173.11       1180.12         8.23 o                         
  11   5   3        715.10        653.91         9.06 o                         
  12   5   3        670.93        616.41         7.29 o                         
  13   5   3         80.76         84.45         6.58 o                         
  14   5   3        709.87        804.57        10.75 o                         
  15   5   3          3.66          3.13         6.27 o                         
  16   5   3        340.01        353.32         6.33 o                         
  17   5   3        126.39        150.37         5.95 o                         
  18   5   3         82.16        106.63         6.03 o                         
  19   5   3         59.42         70.14         5.78 o                         
  20   5   3        116.07         99.34         6.39 o                         
   0   6   3        353.39        383.26        23.24 o                         
   1   6   3          0.10          2.43        14.41 o                         
   2   6   3        748.42        757.14        13.07 o                         
   3   6   3          0.82          9.48         9.16 o                         
   4   6   3          0.76          2.73         9.30 o                         
   5   6   3          1.87         14.52         7.94 o                         
   6   6   3        155.25        203.20         8.63 o                         
   7   6   3          2.20         16.28         7.44 o                         
   8   6   3        489.78        502.19         7.77 o                         
   9   6   3         85.11         96.79         7.29 o                         
  10   6   3        273.88        290.08         8.71 o                         
  11   6   3        975.77        969.10         8.31 o                         
  12   6   3         30.53         31.41         7.04 o                         
  13   6   3         59.65         68.48         6.29 o                         
  14   6   3        344.33        342.79         6.47 o                         
  15   6   3         26.67         35.87         6.18 o                         
  16   6   3         79.48         75.64         5.78 o                         
  17   6   3         13.11         34.98         6.02 o                         
  18   6   3        274.88        231.16         6.96 o                         
  19   6   3          4.56         22.86         6.02 o                         
   1   7   3        258.22        269.50        14.88 o                         
   2   7   3        120.47        116.36        11.00 o                         
   3   7   3        312.93        258.50        10.16 o                         
   4   7   3       3256.14       3384.12        32.03 o                         
   5   7   3        553.12        533.87         9.54 o                         
   6   7   3        252.37        275.70         9.08 o                         
   7   7   3        842.96        761.87         9.30 o                         
   8   7   3         80.64        110.68         7.86 o                         
   9   7   3         39.53         47.39         7.19 o                         
  10   7   3          1.87          6.06         6.85 o                         
  11   7   3          4.04          7.79         6.85 o                         
  12   7   3        125.74        130.74         7.40 o                         
  13   7   3        385.12        406.89         7.50 o                         
  14   7   3        202.35        210.55         6.91 o                         
  15   7   3        251.54        229.13         6.86 o                         
  16   7   3          4.79         18.86         6.27 o                         
  17   7   3          1.50          1.66         6.09 o                         
  18   7   3         99.92        105.89         7.22 o                         
   0   8   3       4856.05       4896.20        33.38 o                         
   1   8   3        381.95        424.74        15.86 o                         
   2   8   3         96.10         63.28        11.28 o                         
   3   8   3        300.43        325.15        11.37 o                         
   4   8   3       1713.56       1700.58        12.74 o                         
   5   8   3        303.15        292.96         9.74 o                         
   6   8   3       2938.57       3000.73        25.49 o                         
   7   8   3        204.93        230.86         9.27 o                         
   8   8   3        965.86        938.75        10.34 o                         
   9   8   3          2.65          2.94         7.80 o                         
  10   8   3        460.04        454.77         8.34 o                         
  11   8   3          2.60         10.94         7.54 o                         
  12   8   3       2000.83       1993.68        19.19 o                         
  13   8   3          1.99         16.45         6.54 o                         
  14   8   3        667.84        692.99         7.50 o                         
  15   8   3        460.84        415.16         7.00 o                         
  16   8   3        106.88         93.52         6.16 o                         
  17   8   3          7.21         11.71         6.34 o                         
   1   9   3       5245.93       5271.13        55.83 o                         
   2   9   3        376.89        372.72        12.20 o                         
   3   9   3       2664.25       2649.63        18.48 o                         
   4   9   3        614.33        592.56        11.72 o                         
   5   9   3       2271.65       2305.87        18.67 o                         
   6   9   3        193.92        182.44         8.78 o                         
   7   9   3        204.19        206.70         9.54 o                         
   8   9   3          1.46          9.75         8.01 o                         
   9   9   3        110.72        120.12         8.37 o                         
  10   9   3        108.38        120.94         8.03 o                         
  11   9   3         42.78         45.92         8.19 o                         
  12   9   3          0.53          5.30         8.45 o                         
  13   9   3        718.78        747.03        16.85 o                         
  14   9   3        140.78        116.55         7.66 o                         
  15   9   3         43.72         50.04         7.43 o                         
  16   9   3         93.25         73.03         7.34 o                         
   0  10   3        329.42        327.78        18.04 o                         
   1  10   3        323.11        349.45        12.57 o                         
   2  10   3         84.89         77.91        13.46 o                         
   3  10   3        234.23        243.32        12.01 o                         
   4  10   3          0.06          7.27        11.33 o                         
   5  10   3         18.74         18.20        10.50 o                         
   6  10   3          6.29          7.19         8.65 o                         
   7  10   3        141.28        142.27         9.22 o                         
   8  10   3        218.21        212.63         8.95 o                         
   9  10   3        668.40        654.85        10.35 o                         
  10  10   3         39.42         47.24         7.85 o                         
  11  10   3          6.74         12.19         9.20 o                         
  12  10   3         42.78         57.67         8.75 o                         
  13  10   3        252.01        226.72         8.99 o                         
  14  10   3         17.28         28.62         8.82 o                         
  15  10   3        104.78        100.73         8.69 o                         
   1  11   3         92.24         95.18        13.22 o                         
   2  11   3        257.58        253.96        11.61 o                         
   3  11   3        254.25        254.97        12.35 o                         
   4  11   3        108.30        137.31        11.93 o                         
   5  11   3         11.66         30.18        11.28 o                         
   6  11   3          1.18         -3.54         9.75 o                         
   7  11   3         26.30         25.65        10.94 o                         
   8  11   3          0.07          3.89         9.52 o                         
   9  11   3          0.00          3.06         8.17 o                         
  10  11   3        118.85        105.36         8.55 o                         
  11  11   3         41.51         47.01         9.54 o                         
  12  11   3         28.51         21.10         9.41 o                         
  13  11   3        115.32         94.24         9.24 o                         
   0  12   3         12.89         27.01        13.13 o                         
   1  12   3        283.62        302.99        10.65 o                         
   2  12   3          1.78         12.13        12.63 o                         
   3  12   3         66.26         69.58        13.06 o                         
   4  12   3        122.65        121.25        12.54 o                         
   5  12   3        164.59        136.96        11.54 o                         
   6  12   3        352.37        327.47        11.29 o                         
   7  12   3         87.07         80.09        11.97 o                         
   8  12   3         36.05         34.07        10.91 o                         
   9  12   3         34.77         28.39        10.85 o                         
  10  12   3          1.42          6.67         9.60 o                         
  11  12   3          7.77         22.13        10.60 o                         
   1  13   3        246.17        257.24        12.45 o                         
   2  13   3         99.03         97.37         9.92 o                         
   3  13   3         88.83        104.22        12.13 o                         
   4  13   3         10.80         24.13        13.65 o                         
   5  13   3        160.15        148.43        14.42 o                         
   6  13   3         23.58          6.95        11.86 o                         
   7  13   3         24.08         12.84        12.37 o                         
   8  13   3         17.81         14.43        11.74 o                         
   0  14   3        368.31        317.93        40.99 o                         
   1  14   3          0.69          8.29        11.12 o                         
   2  14   3         16.24          9.46        10.63 o                         
   3  14   3         51.87         62.48        10.34 o                         
   0   0   4      16408.56      16407.83       246.90 o                         
   1   0   4       3461.13       3508.57        37.93 o                         
   2   0   4      17265.10      17382.50        85.70 o                         
   3   0   4      11116.03      11877.40       157.69 o                         
   5   0   4        970.14        921.35        16.55 o                         
   7   0   4         39.61         30.58        11.62 o                         
   8   0   4      31806.12      29032.76        75.26 o                         
   9   0   4       1561.88       1533.47        18.29 o                         
  10   0   4      19921.05      19271.05       159.35 o                         
  11   0   4        914.46       1004.62        12.43 o                         
  12   0   4       5338.21       5024.76        49.22 o                         
  13   0   4       1791.40       1849.64        21.46 o                         
  14   0   4       1782.29       1841.99        15.29 o                         
  15   0   4         64.14         91.87        12.92 o                         
  16   0   4       4264.24       4359.44        43.54 o                         
  17   0   4        400.08        438.28        13.62 o                         
  18   0   4        818.77        824.64        12.57 o                         
  19   0   4         14.08         35.38         7.75 o                         
  20   0   4        200.44        171.42        10.58 o                         
  21   0   4         49.37         42.65         8.29 o                         
   2   1   4       1776.30       1866.82        19.84 o                         
   3   1   4       8128.00       7658.81        73.10 o                         
   4   1   4      12507.21      12297.63        82.47 o                         
   5   1   4      16431.30      15412.33       103.70 o                         
   6   1   4       1350.48       1344.19        10.89 o                         
   7   1   4       5339.02       4597.19        30.30 o                         
   8   1   4       3068.18       3152.89        21.52 o                         
   9   1   4       3448.65       3253.81        17.43 o                         
  10   1   4        128.45        165.84         6.88 o                         
  11   1   4       1136.61        966.90        11.49 o                         
  12   1   4         83.60         85.34         6.92 o                         
  13   1   4       1742.09       1800.10        14.58 o                         
  14   1   4        253.08        261.41         6.48 o                         
  15   1   4       2091.29       2124.56        18.05 o                         
  16   1   4        648.48        753.14        12.87 o                         
  17   1   4       2652.33       2681.29        25.94 o                         
  18   1   4        168.69        180.33         6.07 o                         
  19   1   4        863.89        858.07         8.26 o                         
  20   1   4          9.15         12.76         6.22 o                         
  21   1   4        157.08        141.50         8.99 o                         
   1   2   4       1062.51       1061.66        21.16 o                         
   2   2   4       7853.63       7599.97        41.32 o                         
   3   2   4      19103.42      19111.70       196.68 o                         
   4   2   4       1368.50       1471.40        12.99 o                         
   5   2   4        654.94        636.78        10.63 o                         
   6   2   4       8432.38       7857.09        72.45 o                         
   7   2   4        860.60        908.04         9.53 o                         
   8   2   4       2109.92       1751.19        20.60 o                         
   9   2   4          6.58         16.89         7.40 o                         
  10   2   4       2577.23       2223.79        16.23 o                         
  11   2   4        341.86        313.70         6.89 o                         
  12   2   4       3832.44       3759.14        30.13 o                         
  13   2   4         62.57         59.63         6.88 o                         
  14   2   4       1150.73       1248.61        16.16 o                         
  15   2   4          1.41          7.81         6.47 o                         
  16   2   4       1164.22       1177.18        14.75 o                         
  17   2   4         85.29         85.19         6.42 o                         
  18   2   4       1107.13       1120.79         7.31 o                         
  19   2   4         56.45         74.01         5.45 o                         
  20   2   4        338.50        306.92         6.31 o                         
  21   2   4         11.53         17.06         6.45 o                         
   2   3   4         11.69         13.95        13.17 o                         
   3   3   4      12070.18      11638.86       101.08 o                         
   4   3   4        100.67        104.78         9.46 o                         
   5   3   4        316.62        414.58         9.05 o                         
   6   3   4       1789.10       1719.70        13.10 o                         
   7   3   4       2636.74       2339.52        24.09 o                         
   8   3   4       2202.11       2234.52        15.43 o                         
   9   3   4        480.60        453.55         7.53 o                         
  10   3   4         96.16        118.13         7.14 o                         
  11   3   4       4241.89       4117.62        22.99 o                         
  12   3   4        161.91        181.39         7.02 o                         
  13   3   4        664.20        741.54         7.89 o                         
  14   3   4          9.97         13.99         6.35 o                         
  15   3   4        100.05        120.19         7.08 o                         
  16   3   4         41.02         45.19         5.60 o                         
  17   3   4       2924.56       2841.38        25.68 o                         
  18   3   4          2.73          7.44         5.80 o                         
  19   3   4        304.36        298.39         7.09 o                         
  20   3   4        217.39        233.60         8.77 o                         
  21   3   4        319.08        259.63        14.70 o                         
   0   4   4      14906.79      14337.68        79.43 o                         
   1   4   4       2226.26       2243.11        19.93 o                         
   2   4   4       3328.49       3138.97        27.96 o                         
   3   4   4       4899.80       4987.31        40.50 o                         
   4   4   4       6046.20       5849.53        54.97 o                         
   5   4   4        101.14         94.30         8.07 o                         
   6   4   4        405.65        299.63         8.08 o                         
   7   4   4       2558.22       2899.08        19.65 o                         
   8   4   4       4985.03       4848.65        30.39 o                         
   9   4   4        256.38        311.21         7.58 o                         
  10   4   4       3867.14       3736.40        19.35 o                         
  11   4   4        407.32        400.62         6.80 o                         
  12   4   4         16.57         22.40         6.24 o                         
  13   4   4        540.96        546.92         8.81 o                         
  14   4   4         26.08         23.00         5.93 o                         
  15   4   4         81.02         95.89         6.17 o                         
  16   4   4        977.05        949.93         8.12 o                         
  17   4   4         83.73         77.89         6.69 o                         
  18   4   4        329.97        335.30         7.85 o                         
  19   4   4         73.19         77.37         5.51 o                         
  20   4   4        380.89        286.08         9.70 o                         
   1   5   4       3941.43       3754.13        32.07 o                         
   2   5   4         91.09         79.84        11.55 o                         
   3   5   4         40.39         21.26        10.60 o                         
   4   5   4       3751.36       3919.53        26.43 o                         
   5   5   4       4490.70       4242.32        30.45 o                         
   6   5   4         68.32         80.92         8.02 o                         
   7   5   4         36.16         84.14         7.52 o                         
   8   5   4        799.50        747.26         7.81 o                         
   9   5   4       2137.16       2018.02        15.07 o                         
  10   5   4        992.60       1009.09         8.70 o                         
  11   5   4         27.02         30.12         7.02 o                         
  12   5   4        682.98        673.71         7.03 o                         
  13   5   4        890.48        947.50         9.66 o                         
  14   5   4         21.43         27.85         6.11 o                         
  15   5   4         80.51         98.49         5.73 o                         
  16   5   4        360.46        356.67         6.67 o                         
  17   5   4        898.78        924.33         7.81 o                         
  18   5   4          2.80         16.85         5.95 o                         
  19   5   4        281.86        245.80         6.72 o                         
  20   5   4          0.71         14.77         6.61 o                         
   0   6   4         15.10         34.20        17.87 o                         
   1   6   4        315.28        346.92        13.92 o                         
   2   6   4         55.02         28.77        10.03 o                         
   3   6   4       1889.02       2133.92        22.49 o                         
   4   6   4          6.05         17.85         8.67 o                         
   5   6   4       1150.07       1241.49        10.48 o                         
   6   6   4       2389.38       2294.68        12.97 o                         
   7   6   4         76.00        101.18         7.90 o                         
   8   6   4        474.42        400.06         7.81 o                         
   9   6   4        839.11        834.11         8.12 o                         
  10   6   4         46.30         54.22         6.94 o                         
  11   6   4       1796.27       1862.17        13.23 o                         
  12   6   4       4874.88       4896.86        17.17 o                         
  13   6   4         43.75         46.05         6.64 o                         
  14   6   4         81.26        104.75         6.56 o                         
  15   6   4         72.01         67.21         6.60 o                         
  16   6   4        734.44        726.69         7.02 o                         
  17   6   4         39.88         61.29         9.03 o                         
  18   6   4        368.51        382.51         9.97 o                         
  19   6   4         18.79         21.27         6.27 o                         
   1   7   4       1649.94       1631.76        17.38 o                         
   2   7   4          1.28         18.94        10.87 o                         
   3   7   4        620.42        552.15        10.96 o                         
   4   7   4         72.46         56.32         8.79 o                         
   5   7   4       2897.58       2898.75        22.75 o                         
   6   7   4         33.07         32.09         9.06 o                         
   7   7   4       1521.40       1495.31        14.37 o                         
   8   7   4       1162.81       1146.57        11.06 o                         
   9   7   4        298.76        310.68         7.95 o                         
  10   7   4         56.52         71.09         7.05 o                         
  11   7   4       1366.57       1398.59        11.69 o                         
  12   7   4        439.37        468.91         7.16 o                         
  13   7   4        974.59        996.02        11.50 o                         
  14   7   4          7.39         19.70         6.51 o                         
  15   7   4        158.42        191.61         6.64 o                         
  16   7   4          0.28          3.32         6.14 o                         
  17   7   4        823.25        770.53         9.81 o                         
  18   7   4         29.82         23.73         6.21 o                         
   0   8   4       1765.00       1933.85        25.78 o                         
   1   8   4         94.55        100.26        14.14 o                         
   2   8   4        373.55        362.06        11.51 o                         
   3   8   4         14.56         18.89         9.43 o                         
   4   8   4       2042.02       1961.74        16.22 o                         
   5   8   4        110.80        122.63         9.21 o                         
   6   8   4       4631.62       4776.71        63.80 o                         
   7   8   4        488.99        575.34         9.59 o                         
   8   8   4        769.97        773.22         9.40 o                         
   9   8   4        448.35        462.68         8.02 o                         
  10   8   4       3739.10       3878.27        26.10 o                         
  11   8   4         19.45         30.24         7.84 o                         
  12   8   4        503.75        542.25         8.35 o                         
  13   8   4         15.12         24.02         6.65 o                         
  14   8   4       1736.78       1733.09        19.08 o                         
  15   8   4          2.17          5.56         6.51 o                         
  16   8   4         30.02         24.41         6.72 o                         
  17   8   4         69.05         57.02         6.26 o                         
   1   9   4       1209.52       1218.15        14.34 o                         
   2   9   4         82.44        110.71        10.59 o                         
   3   9   4       1169.38       1158.45        12.57 o                         
   4   9   4       1262.82       1352.90        12.33 o                         
   5   9   4       1621.32       1716.53        14.37 o                         
   6   9   4          9.05          8.57         8.28 o                         
   7   9   4       1844.31       1883.91        18.18 o                         
   8   9   4        118.10        100.99         8.31 o                         
   9   9   4        253.46        256.90         8.34 o                         
  10   9   4         28.59         37.05         7.61 o                         
  11   9   4        373.63        385.67         9.47 o                         
  12   9   4        460.90        495.07        11.27 o                         
  13   9   4        410.89        443.01        10.43 o                         
  14   9   4          0.27          3.07         7.26 o                         
  15   9   4        193.11        182.21         7.35 o                         
  16   9   4          3.63         -1.29         7.04 o                         
   0  10   4       1084.91       1060.49        23.84 o                         
   1  10   4         56.37         58.41         9.94 o                         
   2  10   4       4553.08       4587.52        40.57 o                         
   3  10   4        490.49        525.79        11.63 o                         
   4  10   4        220.42        212.51        10.59 o                         
   5  10   4          3.73         13.65         9.32 o                         
   6  10   4       3355.85       3449.46        31.15 o                         
   7  10   4        497.62        542.31        10.36 o                         
   8  10   4         21.72         15.26         7.71 o                         
   9  10   4         18.34         31.86         8.02 o                         
  10  10   4         97.46        125.72         8.27 o                         
  11  10   4        399.26        428.02         9.54 o                         
  12  10   4         61.34         91.02        13.55 o                         
  13  10   4         80.06         65.79         8.34 o                         
  14  10   4        208.94        210.93         9.55 o                         
  15  10   4         83.95         86.92         7.77 o                         
   1  11   4        745.42        798.51        13.27 o                         
   2  11   4          1.34         10.12        11.06 o                         
   3  11   4        820.38        884.60        19.85 o                         
   4  11   4         29.60         52.72        10.86 o                         
   5  11   4       4243.54       4415.22        58.01 o                         
   6  11   4         14.30         13.08         9.95 o                         
   7  11   4       1772.76       1854.86        18.15 o                         
   8  11   4          1.91          6.20         9.93 o                         
   9  11   4        889.28        887.09        23.22 o                         
  10  11   4          4.46          7.38         8.90 o                         
  11  11   4       1034.13        967.13        29.90 o                         
  12  11   4        295.16        247.70        10.83 o                         
  13  11   4        579.23        491.13        22.25 o                         
   0  12   4       1079.93       1154.21        18.47 o                         
   1  12   4          3.64          2.76        11.62 o                         
   2  12   4       1109.74       1198.10        15.56 o                         
   3  12   4        113.17        118.56        10.71 o                         
   4  12   4       1409.91       1492.93        35.63 o                         
   5  12   4        119.78        122.13        11.27 o                         
   6  12   4       2114.49       2221.51        38.82 o                         
   7  12   4        194.48        191.64        11.81 o                         
   8  12   4        404.83        394.69        12.52 o                         
   9  12   4         19.04         20.76        11.10 o                         
  10  12   4        415.91        388.19        11.55 o                         
  11  12   4          1.79          8.96        10.69 o                         
   1  13   4         89.03        105.37        10.14 o                         
   2  13   4          0.06         15.72        11.25 o                         
   3  13   4        442.32        443.33        13.21 o                         
   4  13   4        173.80        159.89        11.80 o                         
   5  13   4        505.82        530.26        25.12 o                         
   6  13   4         27.51         30.91        13.75 o                         
   7  13   4        429.75        386.25        14.07 o                         
   8  13   4         48.71         51.48        11.78 o                         
   0  14   4        129.83        125.61        30.00 o                         
   1  14   4          0.88          9.12        10.70 o                         
   2  14   4        297.21        250.69        11.05 o                         
   3  14   4        174.17        190.34        11.80 o                         
   1   1   5      14648.52      14603.80       109.23 o                         
   2   1   5       3932.99       3882.84        44.47 o                         
   4   1   5       9713.61       9413.90        87.27 o                         
   5   1   5      16006.07      15238.17       126.21 o                         
   6   1   5        480.41        468.06         9.22 o                         
   7   1   5       5417.30       4895.73        38.45 o                         
   8   1   5        424.21        326.61         8.19 o                         
   9   1   5       2714.03       2582.31        19.55 o                         
  10   1   5       1592.68       1713.24         9.21 o                         
  11   1   5       7259.71       7065.77        45.67 o                         
  12   1   5         50.64         58.48         6.43 o                         
  13   1   5        301.30        304.51         6.91 o                         
  14   1   5          0.97          9.93         6.83 o                         
  15   1   5        380.61        352.85        10.03 o                         
  16   1   5          6.14         19.70         5.91 o                         
  17   1   5         55.23         51.62         6.11 o                         
  18   1   5        205.49        185.43         9.13 o                         
  19   1   5         90.49        105.62         5.47 o                         
  20   1   5          8.77          9.86         6.17 o                         
  21   1   5          0.78         13.83         5.88 o                         
   0   2   5       2070.04       1725.41        30.98 o                         
   1   2   5       9476.93       9368.95        47.91 o                         
   2   2   5      17464.35      17001.21       135.11 o                         
   3   2   5       1305.26       1366.77        17.02 o                         
   4   2   5        193.09        237.06        10.94 o                         
   5   2   5         76.27         77.09         9.56 o                         
   6   2   5       1005.90        912.46         9.33 o                         
   7   2   5        987.65       1030.21        11.77 o                         
   8   2   5        265.06        310.80         7.50 o                         
   9   2   5       2035.07       2071.58        17.84 o                         
  10   2   5        577.82        582.56         7.70 o                         
  11   2   5        475.10        463.35         7.66 o                         
  12   2   5         56.63         82.86         7.08 o                         
  13   2   5        333.45        345.71         8.35 o                         
  14   2   5        190.14        203.80         6.98 o                         
  15   2   5        824.19        814.10         9.07 o                         
  16   2   5        231.58        198.96         6.37 o                         
  17   2   5          5.24         16.35         6.26 o                         
  18   2   5          0.20         12.61         5.92 o                         
  19   2   5         16.43         15.40         5.43 o                         
  20   2   5         75.02         73.60         5.99 o                         
  21   2   5        103.43        101.21         8.09 o                         
   1   3   5       4511.82       4501.71        23.53 o                         
   2   3   5       9311.36       9251.60        64.97 o                         
   3   3   5       4169.96       4220.30        18.26 o                         
   4   3   5        647.64        709.66        10.07 o                         
   5   3   5        301.29        409.76         8.16 o                         
   6   3   5        101.45         86.57         7.99 o                         
   7   3   5       1202.30       1477.90        12.91 o                         
   8   3   5         72.54         64.04         7.70 o                         
   9   3   5        130.73        143.71         7.60 o                         
  10   3   5        122.87        155.27         7.48 o                         
  11   3   5          0.11          9.37         6.50 o                         
  12   3   5          6.26         33.15         7.19 o                         
  13   3   5        182.88        163.87         7.10 o                         
  14   3   5        576.77        558.95         7.07 o                         
  15   3   5        866.92        893.27         7.21 o                         
  16   3   5        357.99        373.80         6.93 o                         
  17   3   5         24.99         34.22         5.72 o                         
  18   3   5          1.17         11.99         5.40 o                         
  19   3   5         11.53         23.40         8.82 o                         
  20   3   5          0.04          5.71         5.67 o                         
   0   4   5       5269.44       5460.86        43.33 o                         
   1   4   5       2001.29       2030.30        17.68 o                         
   2   4   5          9.24         31.56        12.57 o                         
   3   4   5       1488.12       1579.90        13.00 o                         
   4   4   5        676.19        623.54        10.16 o                         
   5   4   5        466.10        491.78         9.25 o                         
   6   4   5       2726.88       3100.88        24.96 o                         
   7   4   5       7073.32       7351.81        52.79 o                         
   8   4   5        878.23        843.32         8.32 o                         
   9   4   5       2763.91       2992.56        17.35 o                         
  10   4   5        175.19        188.84         7.45 o                         
  11   4   5         73.53         79.97         6.54 o                         
  12   4   5        808.04        819.55        11.20 o                         
  13   4   5       2025.19       2031.85        21.27 o                         
  14   4   5          1.06         13.69         5.66 o                         
  15   4   5        110.15        111.70         6.17 o                         
  16   4   5        293.38        289.14         5.89 o                         
  17   4   5        296.40        341.60         8.90 o                         
  18   4   5          5.73         26.22         5.96 o                         
  19   4   5          7.79         18.76         5.51 o                         
  20   4   5         27.05         36.96         8.84 o                         
   1   5   5       2827.47       3124.12        20.16 o                         
   2   5   5       1290.45       1557.62        16.84 o                         
   3   5   5        134.42        110.33        11.43 o                         
   4   5   5        390.24        382.51         9.89 o                         
   5   5   5        359.50        460.28         9.35 o                         
   6   5   5        399.77        410.29         8.98 o                         
   7   5   5       1724.19       1800.94        15.59 o                         
   8   5   5        884.14        948.84         8.40 o                         
   9   5   5        301.97        314.08         7.35 o                         
  10   5   5       1459.39       1501.01         8.91 o                         
  11   5   5          6.48         14.82         7.03 o                         
  12   5   5        254.66        267.83         7.18 o                         
  13   5   5         36.99         47.07         6.76 o                         
  14   5   5        120.11        136.69         6.35 o                         
  15   5   5        172.40        198.35         7.28 o                         
  16   5   5         32.56         33.25         5.61 o                         
  17   5   5         43.56         49.71         6.16 o                         
  18   5   5        476.78        467.29         7.33 o                         
  19   5   5         14.42         29.76         6.76 o                         
  20   5   5        227.56        190.83        15.82 o                         
   1   6   5       3155.37       3252.13        35.78 o                         
   2   6   5        156.65        126.45        10.87 o                         
   3   6   5        316.13        311.74        10.53 o                         
   4   6   5        816.05        843.29        11.19 o                         
   5   6   5         80.34         70.91         8.74 o                         
   6   6   5         17.02         28.69         8.46 o                         
   7   6   5       1371.41       1238.71         9.65 o                         
   8   6   5         88.14        106.35         7.61 o                         
   9   6   5        265.87        304.64         7.32 o                         
  10   6   5        671.30        691.60         8.55 o                         
  11   6   5        142.24        174.30         7.35 o                         
  12   6   5       2802.40       2818.24        23.87 o                         
  13   6   5         15.26         32.67         6.52 o                         
  14   6   5          2.52         14.30         6.54 o                         
  15   6   5          7.34         20.51         6.48 o                         
  16   6   5          5.25         22.86         6.44 o                         
  17   6   5          2.41         13.65         6.37 o                         
  18   6   5          6.57         12.83         6.34 o                         
  19   6   5          0.01          5.19         6.37 o                         
   1   7   5          0.13         22.08        12.16 o                         
   2   7   5        109.19        138.80        11.12 o                         
   3   7   5        702.02        642.85        10.72 o                         
   4   7   5        484.65        473.35         9.99 o                         
   5   7   5         31.75         20.72         8.52 o                         
   6   7   5       2235.50       2265.93        17.54 o                         
   7   7   5        891.03        829.42         9.03 o                         
   8   7   5       1447.07       1366.56        10.41 o                         
   9   7   5         19.35         32.46         7.35 o                         
  10   7   5       1744.76       1788.55        12.37 o                         
  11   7   5        337.17        332.33         7.29 o                         
  12   7   5         13.94         31.71         6.58 o                         
  13   7   5        300.71        300.97         7.00 o                         
  14   7   5        458.71        461.70         7.14 o                         
  15   7   5         54.39         63.85         6.71 o                         
  16   7   5        298.63        281.08         7.82 o                         
  17   7   5        164.93        165.13         6.73 o                         
  18   7   5          0.83         24.77         6.51 o                         
   0   8   5       1336.69       1425.31        24.83 o                         
   1   8   5        900.53        921.52        14.62 o                         
   2   8   5        296.25        314.56        11.72 o                         
   3   8   5        226.43        256.82        10.43 o                         
   4   8   5         16.48         17.35         8.66 o                         
   5   8   5       1197.40       1186.12        16.90 o                         
   6   8   5       2144.70       2175.99        14.96 o                         
   7   8   5        362.31        401.66         9.07 o                         
   8   8   5        175.44        197.14         8.06 o                         
   9   8   5       1118.51       1093.57        10.35 o                         
  10   8   5       1617.49       1641.32        10.33 o                         
  11   8   5         81.82         94.46         7.58 o                         
  12   8   5         82.03        101.88         7.50 o                         
  13   8   5        120.14        116.96         6.60 o                         
  14   8   5        211.42        216.99         6.83 o                         
  15   8   5         77.97         79.09         6.25 o                         
  16   8   5          4.79          7.57         6.46 o                         
  17   8   5          5.84         24.34         6.40 o                         
   1   9   5        405.33        435.52        15.13 o                         
   2   9   5         35.37         37.71        10.37 o                         
   3   9   5         73.68         81.57         9.80 o                         
   4   9   5         31.55         29.28         9.26 o                         
   5   9   5        124.27        126.41         8.96 o                         
   6   9   5         50.57         49.65         9.72 o                         
   7   9   5        611.54        636.59         9.72 o                         
   8   9   5        160.46        153.31         8.57 o                         
   9   9   5         88.22        101.14         8.15 o                         
  10   9   5         27.10         38.59         7.91 o                         
  11   9   5          0.78          5.92         7.55 o                         
  12   9   5        298.12        288.84         8.40 o                         
  13   9   5         26.76         27.66         7.31 o                         
  14   9   5       1057.55        960.10        16.74 o                         
  15   9   5         35.55         26.09         7.30 o                         
  16   9   5          3.22         24.74         6.97 o                         
   0  10   5        276.43        273.82        20.37 o                         
   1  10   5        124.49        141.02        10.91 o                         
   2  10   5         66.58         65.09         9.32 o                         
   3  10   5          0.06          2.14         9.87 o                         
   4  10   5        182.90        201.36        10.07 o                         
   5  10   5        112.29        123.20         9.11 o                         
   6  10   5        103.53         98.61         9.94 o                         
   7  10   5       1669.22       1758.14        20.67 o                         
   8  10   5        389.96        430.97        10.01 o                         
   9  10   5          9.06         24.45         8.59 o                         
  10  10   5        317.61        300.09         8.30 o                         
  11  10   5         27.94         36.40         7.92 o                         
  12  10   5          3.77         10.22         9.65 o                         
  13  10   5         18.59         21.29         9.07 o                         
  14  10   5          6.84         17.18         7.55 o                         
  15  10   5         11.84         10.92         7.87 o                         
   1  11   5         40.37         50.01        11.02 o                         
   2  11   5         19.37         25.28        10.81 o                         
   3  11   5         38.68         48.95        11.57 o                         
   4  11   5          6.68          7.74        10.66 o                         
   5  11   5         15.99         22.19         9.81 o                         
   6  11   5        191.72        199.42        11.19 o                         
   7  11   5          7.44         21.56         9.63 o                         
   8  11   5         35.98         38.35         8.99 o                         
   9  11   5         39.22         23.89         9.23 o                         
  10  11   5        122.62        108.04         9.42 o                         
  11  11   5        108.46        112.85         8.37 o                         
  12  11   5        309.75        248.64        11.12 o                         
  13  11   5         13.06         15.74         9.26 o                         
   0  12   5         78.65         80.70        13.66 o                         
   1  12   5        703.69        687.57        13.82 o                         
   2  12   5         97.52        107.58        11.19 o                         
   3  12   5          1.28         -6.84        10.01 o                         
   4  12   5         22.72         19.47        11.15 o                         
   5  12   5         96.95         88.05        11.30 o                         
   6  12   5         42.66         62.68        11.78 o                         
   7  12   5         81.32        113.94        11.57 o                         
   8  12   5         44.91         48.91        10.12 o                         
   9  12   5         35.48         15.49         9.86 o                         
  10  12   5        113.23        108.76         9.86 o                         
  11  12   5         77.82         67.81        11.03 o                         
   1  13   5        108.06        125.96        15.54 o                         
   2  13   5          2.37          2.64        11.46 o                         
   3  13   5         34.83         37.63        11.84 o                         
   4  13   5          1.09          5.85        10.13 o                         
   5  13   5         14.48         24.66        15.66 o                         
   6  13   5         10.95         15.81        12.50 o                         
   7  13   5          0.27          2.52        12.18 o                         
   8  13   5          6.65         17.35        11.58 o                         
   0  14   5        269.14        205.21        16.09 o                         
   1  14   5         61.90         41.37        10.22 o                         
   2  14   5         13.60         24.32        10.06 o                         
   0   0   6       3021.72       2734.48        39.51 o                         
   1   0   6       9508.98       9691.44        49.79 o                         
   2   0   6       6729.33       7055.96       200.00 o                         
   3   0   6      12653.09      12600.22       156.97 o                         
   4   0   6       2622.56       2586.56        36.07 o                         
   5   0   6         90.46        173.17        13.75 o                         
   6   0   6        778.94        758.71        13.11 o                         
   7   0   6      16386.22      16817.15       192.86 o                         
   8   0   6       9111.29       8911.68        87.22 o                         
   9   0   6       3078.30       3308.76        39.13 o                         
  10   0   6        401.99        309.80         9.09 o                         
  11   0   6         13.08         36.76         8.91 o                         
  12   0   6       9216.48       9067.12        95.97 o                         
  13   0   6        609.72        550.49        10.92 o                         
  14   0   6         21.73         34.61         9.35 o                         
  15   0   6       1931.99       1697.26        25.26 o                         
  16   0   6       5083.94       4998.82        47.67 o                         
  17   0   6          1.14         -0.35         7.63 o                         
  18   0   6         57.63         54.67        12.76 o                         
  19   0   6         26.28         48.46         8.43 o                         
  20   0   6        364.89        373.01        15.44 o                         
  21   0   6         11.92         23.58         9.43 o                         
   1   1   6       5453.27       5380.25        37.69 o                         
   2   1   6       3494.43       3451.57        24.24 o                         
   3   1   6       2191.42       2190.23        15.62 o                         
   4   1   6        439.59        420.10        11.25 o                         
   5   1   6       2707.83       2684.64        26.29 o                         
   6   1   6       1978.63       1825.57        16.64 o                         
   7   1   6       1332.53       1061.11        12.23 o                         
   8   1   6         26.63          4.04         7.74 o                         
   9   1   6       3939.85       3830.17        29.03 o                         
  10   1   6        687.89        681.92         9.97 o                         
  11   1   6       1032.01        973.34         8.15 o                         
  12   1   6        961.77        916.41         7.54 o                         
  13   1   6        223.31        236.02         6.45 o                         
  14   1   6         81.16        105.05         6.00 o                         
  15   1   6       1645.80       1579.78        15.59 o                         
  16   1   6         97.38        107.71         6.01 o                         
  17   1   6       1253.60       1263.96         8.28 o                         
  18   1   6          9.53          4.92         6.91 o                         
  19   1   6        794.36        791.34        10.58 o                         
  20   1   6         55.11         66.73         5.96 o                         
  21   1   6        258.11        233.39         6.22 o                         
   1   2   6       1762.73       1800.88        20.73 o                         
   2   2   6       2432.72       2587.11        17.92 o                         
   3   2   6        488.94        447.95        12.48 o                         
   4   2   6       9557.28       9071.85        56.55 o                         
   5   2   6        854.50        845.26        13.04 o                         
   6   2   6       1159.48       1473.97        17.07 o                         
   7   2   6       2228.15       2266.14        17.72 o                         
   8   2   6       4819.29       4753.59        37.52 o                         
   9   2   6          1.01         12.40         7.56 o                         
  10   2   6       1856.19       1805.23        18.37 o                         
  11   2   6          4.96          5.02         6.56 o                         
  12   2   6        249.26        233.67        10.55 o                         
  13   2   6        370.01        364.50         7.34 o                         
  14   2   6         55.78         80.43         6.81 o                         
  15   2   6        196.64        202.93         6.60 o                         
  16   2   6       1306.53       1322.44        18.28 o                         
  17   2   6          4.41         31.05         5.90 o                         
  18   2   6        755.44        747.95         7.18 o                         
  19   2   6         94.56         76.32         5.98 o                         
  20   2   6        356.85        332.12         6.40 o                         
  21   2   6         53.67         51.12         5.61 o                         
   1   3   6      13567.59      12411.86        45.77 o                         
   2   3   6       1019.36       1002.07        14.44 o                         
   3   3   6       9185.12       8646.07        64.05 o                         
   4   3   6       2937.11       3062.56        35.58 o                         
   5   3   6         83.05         34.14         8.23 o                         
   6   3   6         60.98         94.47         8.09 o                         
   7   3   6      13141.16      12546.26       120.63 o                         
   8   3   6       1848.18       1912.28        10.44 o                         
   9   3   6       6412.72       6222.43        41.54 o                         
  10   3   6         29.69         35.02         6.94 o                         
  11   3   6        906.01        863.40        14.71 o                         
  12   3   6         39.08         54.62         8.74 o                         
  13   3   6         34.98         36.72         6.91 o                         
  14   3   6       1602.95       1745.72        19.37 o                         
  15   3   6       1623.90       1733.09        17.79 o                         
  16   3   6        136.57        130.56         6.26 o                         
  17   3   6        946.03        946.95        14.54 o                         
  18   3   6        254.46        219.41         5.53 o                         
  19   3   6        406.23        353.00         6.64 o                         
  20   3   6         94.38         89.41         5.33 o                         
   1   4   6       2306.58       2306.65        18.71 o                         
   3   4   6        130.60        129.59        10.48 o                         
   4   4   6       9615.30       8673.13        74.57 o                         
   5   4   6        146.33        156.58         8.48 o                         
   6   4   6       8637.76       8225.14        50.94 o                         
   7   4   6        141.57        132.04         7.59 o                         
   8   4   6       4764.06       4352.96        23.98 o                         
   9   4   6         15.31         18.06         7.00 o                         
  10   4   6       3950.18       3813.62        21.34 o                         
  11   4   6       2062.75       2089.52        14.69 o                         
  12   4   6       3958.91       3846.84        25.41 o                         
  13   4   6        464.51        487.84         7.48 o                         
  14   4   6         11.33         20.53         5.92 o                         
  15   4   6          0.35          9.68         5.76 o                         
  16   4   6        460.26        507.81        10.12 o                         
  17   4   6         93.27         94.50         5.74 o                         
  18   4   6        934.66        911.87        10.57 o                         
  19   4   6        153.24        127.08         7.40 o                         
  20   4   6        618.56        530.73         8.25 o                         
   1   5   6      18896.41      17566.90        93.74 o                         
   2   5   6         90.10        124.65        13.14 o                         
   3   5   6       1959.80       1461.36        12.03 o                         
   4   5   6       5310.42       5711.56        57.36 o                         
   5   5   6       8604.34       8232.27       110.15 o                         
   6   5   6       1050.44       1035.18        11.05 o                         
   7   5   6       6314.62       5842.91        48.36 o                         
   8   5   6         32.16         30.99         7.20 o                         
   9   5   6       4196.75       4027.91        25.52 o                         
  10   5   6          1.70          9.27         7.47 o                         
  11   5   6       4818.35       4756.77        30.33 o                         
  12   5   6       1664.62       1662.74         9.50 o                         
  13   5   6       2497.66       2612.92        12.36 o                         
  14   5   6        417.65        430.41        10.30 o                         
  15   5   6        298.99        345.27         6.54 o                         
  16   5   6        864.27        848.93         8.09 o                         
  17   5   6        386.29        396.02         6.82 o                         
  18   5   6         17.74         23.57         5.92 o                         
  19   5   6        385.27        364.22        12.49 o                         
   0   6   6      13388.04      12259.54       173.03 o                         
   1   6   6        667.28        725.36        12.66 o                         
   2   6   6       1863.26       1442.75        18.62 o                         
   3   6   6        857.04        910.73        12.87 o                         
   4   6   6       4362.87       3946.78        41.99 o                         
   5   6   6        638.91        620.55         9.18 o                         
   6   6   6       6204.11       5942.78        50.84 o                         
   7   6   6          9.62         20.57         8.25 o                         
   8   6   6       4587.90       4368.74        35.51 o                         
   9   6   6          7.44         10.67         7.24 o                         
  10   6   6       2471.27       2579.52        15.35 o                         
  11   6   6         13.01         15.13         6.78 o                         
  12   6   6       5982.89       6096.61        43.91 o                         
  13   6   6        911.70        944.67         7.79 o                         
  14   6   6       1384.07       1458.37        20.70 o                         
  15   6   6        173.54        207.19         6.46 o                         
  16   6   6        322.36        344.33         6.89 o                         
  17   6   6        786.47        784.40        11.71 o                         
  18   6   6        173.93        178.45         6.55 o                         
  19   6   6        241.98        202.24         8.36 o                         
   1   7   6       4504.59       4387.33        40.91 o                         
   2   7   6        189.30        161.77        10.82 o                         
   3   7   6       5739.62       5461.60        41.64 o                         
   4   7   6          8.42          8.97         9.36 o                         
   5   7   6       9655.28       9515.84        71.14 o                         
   6   7   6         23.57         23.93         7.36 o                         
   7   7   6       4843.48       4777.08        34.32 o                         
   8   7   6        349.86        347.94         8.02 o                         
   9   7   6       1241.64       1257.14        11.64 o                         
  10   7   6         25.54         27.66         6.89 o                         
  11   7   6       3745.44       3840.58        19.74 o                         
  12   7   6         27.99         36.09         6.59 o                         
  13   7   6       2360.17       2463.49        20.80 o                         
  14   7   6        100.49        113.72         6.15 o                         
  15   7   6        366.36        394.72         7.07 o                         
  16   7   6         95.58        106.79         6.74 o                         
  17   7   6        397.61        382.63        14.98 o                         
  18   7   6         50.51         49.05         7.04 o                         
   0   8   6       1808.61       1758.76        25.39 o                         
   1   8   6          0.80          6.16        12.68 o                         
   2   8   6        526.58        486.97        10.76 o                         
   3   8   6        915.35        864.09        10.75 o                         
   4   8   6       3616.23       3617.71        46.31 o                         
   5   8   6          0.12         -2.36        10.05 o                         
   6   8   6       3171.43       3199.65        18.75 o                         
   7   8   6        167.65        146.33         8.35 o                         
   8   8   6       2459.93       2414.62        13.59 o                         
   9   8   6         48.34         75.13         7.19 o                         
  10   8   6        654.14        694.51         7.84 o                         
  11   8   6        239.36        247.60         7.44 o                         
  12   8   6       1087.37       1089.00        13.83 o                         
  13   8   6         60.78         54.86         7.33 o                         
  14   8   6        853.49        924.27        12.78 o                         
  15   8   6        195.69        187.83         6.73 o                         
  16   8   6        616.32        582.30        18.01 o                         
  17   8   6          0.22          8.74         6.39 o                         
   1   9   6       1401.07       1485.41        16.91 o                         
   2   9   6        200.97        208.33        11.43 o                         
   3   9   6        356.68        371.28        10.06 o                         
   4   9   6        428.20        427.68         9.95 o                         
   5   9   6        868.31        914.80        11.15 o                         
   6   9   6        265.18        270.49         9.60 o                         
   7   9   6       1105.29       1197.02        19.30 o                         
   8   9   6        235.55        214.00         9.01 o                         
   9   9   6          4.79         10.68         7.58 o                         
  10   9   6        112.64        118.55         8.12 o                         
  11   9   6        317.34        308.21         7.70 o                         
  12   9   6         27.15         21.12         7.32 o                         
  13   9   6        165.75        181.45         8.05 o                         
  14   9   6         24.95         31.44         7.15 o                         
  15   9   6        164.49        158.33         7.50 o                         
  16   9   6         12.34         13.57         7.11 o                         
   0  10   6        196.87        216.17        18.95 o                         
   1  10   6        500.71        497.25        11.83 o                         
   2  10   6        679.12        683.89        10.68 o                         
   3  10   6        177.58        149.79         9.48 o                         
   4  10   6        302.52        343.68         9.17 o                         
   5  10   6         94.15         87.35         9.83 o                         
   6  10   6        642.02        773.82        11.01 o                         
   7  10   6         28.14         41.39         9.40 o                         
   8  10   6         78.91         70.16         9.15 o                         
   9  10   6          2.58         19.22         8.79 o                         
  10  10   6          3.06         21.13         8.43 o                         
  11  10   6        489.38        466.28         8.95 o                         
  12  10   6         67.39         83.15         8.60 o                         
  13  10   6        132.09        111.56         8.91 o                         
  14  10   6         75.14         61.13         8.17 o                         
   1  11   6        234.62        251.93        10.68 o                         
   2  11   6        107.86        112.22        10.07 o                         
   3  11   6          2.84          7.23         8.68 o                         
   4  11   6        581.09        574.66        11.60 o                         
   5  11   6        150.68        160.05        10.79 o                         
   6  11   6        138.28        148.54        10.59 o                         
   7  11   6         38.49         45.40         9.02 o                         
   8  11   6        103.36        105.56         9.37 o                         
   9  11   6         11.87          8.69         8.42 o                         
  10  11   6         54.44         48.98         8.91 o                         
  11  11   6        456.37        453.29        10.58 o                         
  12  11   6        188.06        164.18        10.00 o                         
  13  11   6        165.24        133.28        10.31 o                         
   0  12   6        335.14        320.76        14.11 o                         
   1  12   6          1.84         12.62        11.46 o                         
   2  12   6        326.57        339.46        10.68 o                         
   3  12   6        370.96        373.94        11.84 o                         
   4  12   6         98.95        112.09         9.68 o                         
   5  12   6         37.64         35.45        12.44 o                         
   6  12   6        406.11        436.28        19.24 o                         
   7  12   6         90.50         89.90        11.72 o                         
   8  12   6         20.43          9.87         9.68 o                         
   9  12   6         74.61         75.45        10.15 o                         
  10  12   6        233.82        183.85         9.77 o                         
  11  12   6        105.56         71.57         9.35 o                         
   1  13   6         22.85         12.99        10.74 o                         
   2  13   6        717.80        669.32        13.59 o                         
   3  13   6        106.32         92.50        11.94 o                         
   4  13   6         11.68          8.95        10.37 o                         
   5  13   6         21.50         39.46        11.03 o                         
   6  13   6          1.63          3.04        12.33 o                         
   7  13   6         14.56         15.37        11.34 o                         
   0  14   6         19.93         20.89        14.91 o                         
   1  14   6        116.88         86.93        10.72 o                         
   1   1   7        197.11        236.03        15.08 o                         
   2   1   7        141.56        147.43        15.23 o                         
   3   1   7         38.91         31.58        13.90 o                         
   4   1   7       1036.02       1107.51        11.42 o                         
   5   1   7          2.38         17.36         8.75 o                         
   6   1   7         58.51         86.89         8.21 o                         
   7   1   7         61.70         63.11         7.46 o                         
   8   1   7       4687.83       4639.90        42.38 o                         
   9   1   7       4792.17       4995.06        24.70 o                         
  10   1   7         41.87         40.43         7.01 o                         
  11   1   7        233.14        234.07         7.04 o                         
  12   1   7         38.38         48.02         6.47 o                         
  13   1   7        346.80        308.38         6.69 o                         
  14   1   7         42.69         61.98         6.11 o                         
  15   1   7         41.91         43.53         6.26 o                         
  16   1   7        176.27        170.28         6.07 o                         
  17   1   7        184.92        187.11         6.19 o                         
  18   1   7         56.51         80.93         6.41 o                         
  19   1   7        209.26        207.92         6.01 o                         
  20   1   7          7.99         30.55         5.35 o                         
  21   1   7          7.95         21.13         5.62 o                         
   0   2   7       1521.99       1326.90        22.79 o                         
   1   2   7          3.71         11.42        14.05 o                         
   2   2   7         30.24         57.72        12.31 o                         
   3   2   7         64.81         53.05        11.11 o                         
   4   2   7       1090.34       1158.31        12.79 o                         
   5   2   7       1358.64       1335.33        18.94 o                         
   6   2   7       9672.56       9985.33        70.89 o                         
   7   2   7        858.89        893.14        10.55 o                         
   8   2   7        152.16        104.92         7.87 o                         
   9   2   7         38.51         44.96         8.12 o                         
  10   2   7        580.77        493.60         7.82 o                         
  11   2   7         20.88         21.18         7.08 o                         
  12   2   7        411.68        369.86         8.55 o                         
  13   2   7         97.09        112.53         8.37 o                         
  14   2   7       1791.17       1760.22        18.87 o                         
  15   2   7        133.03        153.19         5.98 o                         
  16   2   7        434.05        488.61         6.76 o                         
  17   2   7        118.61        114.12         5.85 o                         
  18   2   7        102.72        129.00         5.77 o                         
  19   2   7         62.31         74.85         5.87 o                         
  20   2   7          9.31         14.58         5.45 o                         
   1   3   7        173.64        236.46        12.77 o                         
   2   3   7       1583.07       1692.93        15.89 o                         
   3   3   7       1667.46       1469.87        13.35 o                         
   4   3   7       1748.56       1964.50        17.79 o                         
   5   3   7       1318.02       1310.55        12.85 o                         
   6   3   7       1110.00       1131.26        14.07 o                         
   7   3   7        530.75        516.18         8.10 o                         
   8   3   7        869.82        854.40         8.10 o                         
   9   3   7         38.96         37.04         7.52 o                         
  10   3   7        709.05        781.72         9.55 o                         
  11   3   7        116.14        133.83         7.34 o                         
  12   3   7        357.09        324.87         7.95 o                         
  13   3   7         21.11         25.29         6.53 o                         
  14   3   7         42.23         37.26         6.25 o                         
  15   3   7        166.75        177.49         6.64 o                         
  16   3   7          0.21          7.92         6.07 o                         
  17   3   7          6.73         10.56         7.81 o                         
  18   3   7        115.49        103.66         5.78 o                         
  19   3   7        200.24        181.41         5.43 o                         
  20   3   7         58.58         63.59         6.43 o                         
   0   4   7       2591.63       2388.72        23.17 o                         
   1   4   7       2690.22       2597.08        25.69 o                         
   2   4   7        734.52        702.26        12.56 o                         
   3   4   7       6060.59       6201.59        44.72 o                         
   4   4   7          1.72         10.62        10.64 o                         
   5   4   7          3.40         -3.44         8.69 o                         
   6   4   7        280.09        267.95         8.58 o                         
   7   4   7        284.32        263.44         7.50 o                         
   8   4   7        856.51        837.63         8.00 o                         
   9   4   7         47.49         53.45         6.60 o                         
  10   4   7        162.75        140.35         7.91 o                         
  11   4   7        296.40        273.53         7.04 o                         
  12   4   7         44.06         61.38         7.03 o                         
  13   4   7        201.07        218.12         6.90 o                         
  14   4   7         31.41         45.10         6.54 o                         
  15   4   7         27.80         48.27         6.38 o                         
  16   4   7        324.26        318.95         7.13 o                         
  17   4   7          0.81          4.36         5.98 o                         
  18   4   7          0.13         17.16         5.89 o                         
  19   4   7         16.40         29.93         6.15 o                         
  20   4   7        114.27         95.66         7.98 o                         
   1   5   7       3709.80       3751.37        42.30 o                         
   2   5   7       1002.58        979.17        14.22 o                         
   3   5   7       1346.90       1398.20        11.50 o                         
   4   5   7        993.80       1117.30        11.16 o                         
   5   5   7          6.46         32.24         8.99 o                         
   6   5   7       3272.98       3401.74        28.91 o                         
   7   5   7        741.49        715.90         8.77 o                         
   8   5   7        860.44        778.96         7.70 o                         
   9   5   7       2038.41       2019.94        20.76 o                         
  10   5   7         82.09         97.77         6.81 o                         
  11   5   7         30.91         38.09         7.22 o                         
  12   5   7        433.61        457.36         7.18 o                         
  13   5   7         59.29         43.59         6.35 o                         
  14   5   7        205.67        223.33         7.77 o                         
  15   5   7        381.42        370.54         7.27 o                         
  16   5   7        301.44        254.66         6.45 o                         
  17   5   7         13.69         22.03         6.20 o                         
  18   5   7         29.79         44.03         5.64 o                         
  19   5   7         84.82         83.62         7.34 o                         
   0   6   7        740.58        808.45        14.86 o                         
   1   6   7       1709.49       1723.02        14.27 o                         
   2   6   7        700.49        731.22        13.83 o                         
   3   6   7          9.57         26.02        10.72 o                         
   4   6   7         10.42          5.71        10.02 o                         
   5   6   7         58.28         69.10         8.08 o                         
   6   6   7         19.30         37.42         8.36 o                         
   7   6   7          6.49         12.25         7.63 o                         
   8   6   7          0.55         15.88         7.93 o                         
   9   6   7        896.31        948.04         8.66 o                         
  10   6   7        638.16        623.39         7.50 o                         
  11   6   7        128.73        142.72         6.81 o                         
  12   6   7        219.30        234.24         6.91 o                         
  13   6   7         35.89         30.39         7.64 o                         
  14   6   7        783.33        794.50        15.83 o                         
  15   6   7       1078.62       1074.45        11.09 o                         
  16   6   7          0.28         10.17         5.98 o                         
  17   6   7         69.65         73.03         7.40 o                         
  18   6   7         16.54         19.33         6.35 o                         
  19   6   7         19.20         31.41         6.06 o                         
   1   7   7        677.83        659.52        11.73 o                         
   2   7   7          7.83         11.74        11.70 o                         
   3   7   7         12.89         17.72        10.82 o                         
   4   7   7        396.99        459.60        10.31 o                         
   5   7   7        249.99        235.35         9.90 o                         
   6   7   7          0.12          7.40         7.90 o                         
   7   7   7        357.36        366.63         8.74 o                         
   8   7   7        303.88        271.69         7.81 o                         
   9   7   7          9.78         15.75         7.29 o                         
  10   7   7        615.46        623.11         9.95 o                         
  11   7   7         22.34         20.90         6.92 o                         
  12   7   7        643.66        669.46         7.49 o                         
  13   7   7          8.37         24.40         6.70 o                         
  14   7   7         89.28         95.43         6.82 o                         
  15   7   7         22.67         38.02         7.19 o                         
  16   7   7        124.75        111.15         6.41 o                         
  17   7   7        167.91        161.95         6.71 o                         
  18   7   7         56.24         50.69         6.66 o                         
   0   8   7        845.44        881.05        30.50 o                         
   1   8   7        439.42        446.94        12.63 o                         
   2   8   7       4430.17       4218.53        34.54 o                         
   3   8   7         49.51         58.70        10.10 o                         
   4   8   7       3120.63       3004.63        41.50 o                         
   5   8   7        942.46        959.03        12.59 o                         
   6   8   7       1961.10       1919.32        19.53 o                         
   7   8   7         20.84         14.58         8.11 o                         
   8   8   7       1297.72       1345.41        12.51 o                         
   9   8   7        406.35        396.65         7.52 o                         
  10   8   7         39.06         40.04         6.61 o                         
  11   8   7        206.13        236.38         7.95 o                         
  12   8   7          1.66          1.69         7.15 o                         
  13   8   7         52.60         52.34         7.50 o                         
  14   8   7          9.74         14.92         7.03 o                         
  15   8   7        189.50        175.08         7.53 o                         
  16   8   7         16.01         15.61         6.50 o                         
  17   8   7         19.47         12.91         6.07 o                         
   1   9   7       1615.70       1677.75        17.18 o                         
   2   9   7        119.87        119.94         9.64 o                         
   3   9   7        117.56        119.20         9.57 o                         
   4   9   7         23.92         31.35         9.55 o                         
   5   9   7       2206.93       2273.74        18.58 o                         
   6   9   7        105.13         81.62         9.22 o                         
   7   9   7       2601.26       2538.20        27.96 o                         
   8   9   7         18.23         24.17         8.03 o                         
   9   9   7       1725.14       1687.30        11.31 o                         
  10   9   7          8.32         11.90         6.94 o                         
  11   9   7        651.32        661.52         7.94 o                         
  12   9   7          4.27         17.12         7.31 o                         
  13   9   7        465.89        436.31         8.46 o                         
  14   9   7         26.62         34.43         7.27 o                         
  15   9   7         28.39         26.70         7.36 o                         
  16   9   7         25.15         24.57         7.26 o                         
   0  10   7        267.91        286.57        19.12 o                         
   1  10   7          9.34         16.89        10.57 o                         
   2  10   7         15.65         27.60         9.23 o                         
   3  10   7        692.07        707.33        12.03 o                         
   4  10   7         61.08         62.58         9.61 o                         
   5  10   7          3.82         15.06         9.73 o                         
   6  10   7         40.14         53.09         9.28 o                         
   7  10   7          4.60         19.63         9.03 o                         
   8  10   7        232.34        214.95        10.03 o                         
   9  10   7        346.63        348.86         9.35 o                         
  10  10   7         67.73         73.21         8.51 o                         
  11  10   7         16.64          5.44         8.63 o                         
  12  10   7          0.58         14.21         8.91 o                         
  13  10   7         45.93         44.51         9.93 o                         
  14  10   7          2.19         11.55         7.84 o                         
   1  11   7        319.06        314.31        11.37 o                         
   2  11   7          3.09          8.48         9.70 o                         
   3  11   7         13.46         25.39         8.64 o                         
   4  11   7         52.41         45.44        10.99 o                         
   5  11   7        525.15        501.36        11.10 o                         
   6  11   7         90.84         90.79         9.94 o                         
   7  11   7        300.63        254.43        10.13 o                         
   8  11   7        261.89        253.70        10.17 o                         
   9  11   7        298.49        313.62        11.85 o                         
  10  11   7          2.80          1.08         8.32 o                         
  11  11   7        158.26        172.64         9.45 o                         
  12  11   7         26.74         30.51         9.23 o                         
   0  12   7        482.10        503.96        15.04 o                         
   1  12   7        252.09        255.64        10.97 o                         
   2  12   7         12.47         24.61        10.28 o                         
   3  12   7        182.19        173.19        10.81 o                         
   4  12   7          0.87         15.54        10.83 o                         
   5  12   7         13.23         22.33        11.46 o                         
   6  12   7        205.99        173.13        10.65 o                         
   7  12   7          2.16          0.44        10.22 o                         
   8  12   7          3.50          7.80         8.46 o                         
   9  12   7          1.61          1.92         9.51 o                         
  10  12   7         88.61         70.48         9.32 o                         
   1  13   7         51.50         49.22         9.93 o                         
   2  13   7        165.35        166.96        12.04 o                         
   3  13   7          8.33         12.21        12.98 o                         
   4  13   7          5.06         17.32        12.74 o                         
   5  13   7          3.50         -3.73        11.33 o                         
   6  13   7          7.44         -0.64        12.95 o                         
   7  13   7        169.02        136.76        12.24 o                         
   1   0   8       1853.34       1835.60        23.46 o                         
   2   0   8      10629.83       9717.87       131.16 o                         
   3   0   8       3494.10       3623.67        43.73 o                         
   5   0   8       1268.24       1211.69        25.66 o                         
   6   0   8         51.86        215.68        13.38 o                         
   7   0   8       3375.54       3637.86        57.02 o                         
   8   0   8       5049.04       4673.66        57.47 o                         
   9   0   8          1.36         12.42        11.41 o                         
  10   0   8       3217.19       2978.07        44.59 o                         
  11   0   8         48.44         65.85         8.41 o                         
  12   0   8       1022.44       1033.66        17.39 o                         
  13   0   8       1848.33       1996.56        20.44 o                         
  14   0   8       2676.01       2711.42        33.82 o                         
  15   0   8       2028.74       1906.18         9.99 o                         
  16   0   8       2634.16       2668.45        32.83 o                         
  17   0   8         53.19         47.65         8.47 o                         
  18   0   8       1400.99       1281.45        24.08 o                         
  19   0   8          0.70         14.05         7.04 o                         
  20   0   8       1432.84       1333.98        34.68 o                         
   1   1   8       9628.00       8958.16        34.12 o                         
   2   1   8        697.23        722.15        13.59 o                         
   3   1   8       3695.44       3383.06        29.15 o                         
   4   1   8       1284.26       1244.14        16.76 o                         
   5   1   8       1072.22        751.16         9.77 o                         
   6   1   8        249.21        263.45         8.28 o                         
   7   1   8       8113.03       7085.51        64.24 o                         
   8   1   8        275.70        315.03         8.78 o                         
   9   1   8      14758.56      14286.66       137.67 o                         
  10   1   8       1092.45       1077.72         9.80 o                         
  11   1   8       9331.44       8921.01        60.05 o                         
  12   1   8         35.12         59.44         6.19 o                         
  13   1   8       1388.83       1500.80        15.93 o                         
  14   1   8       1568.67       1514.96        14.58 o                         
  15   1   8       1904.29       2008.33        14.22 o                         
  16   1   8         73.21         86.72         8.48 o                         
  17   1   8       1622.64       1653.35        17.13 o                         
  18   1   8        111.20        123.51         5.55 o                         
  19   1   8        185.29        204.53         6.05 o                         
  20   1   8         28.50         36.24         5.98 o                         
   0   2   8        249.15        398.41        19.51 o                         
   1   2   8        208.82        210.60        12.90 o                         
   2   2   8       1325.33       1113.26        15.32 o                         
   3   2   8       3469.92       3361.93        28.50 o                         
   4   2   8      10497.21       9789.59        74.74 o                         
   5   2   8         85.93        106.21         8.25 o                         
   6   2   8         15.38         78.46         7.78 o                         
   7   2   8        814.84        946.09         8.99 o                         
   8   2   8       9791.61       9590.56        55.91 o                         
   9   2   8         39.76         48.86         7.52 o                         
  10   2   8       1138.25       1076.23         8.49 o                         
  11   2   8        831.61        826.34        12.07 o                         
  12   2   8        118.13        136.40         6.95 o                         
  13   2   8         64.05         82.45         6.56 o                         
  14   2   8          9.94         14.53         6.07 o                         
  15   2   8        410.19        447.59         7.83 o                         
  16   2   8       3606.09       3769.50        35.96 o                         
  17   2   8         22.29         38.94         5.72 o                         
  18   2   8        350.50        370.35         7.89 o                         
  19   2   8          0.12          8.45         5.28 o                         
  20   2   8        448.39        433.29        10.79 o                         
   1   3   8       3212.05       2983.14        21.00 o                         
   2   3   8          0.94         12.31        12.51 o                         
   3   3   8        558.36        665.98        10.77 o                         
   4   3   8        341.41        446.47        10.83 o                         
   5   3   8       4328.44       3769.21        42.47 o                         
   6   3   8         13.61         13.41         8.45 o                         
   7   3   8       2319.19       2097.47        18.54 o                         
   8   3   8       1744.98       1743.24        15.47 o                         
   9   3   8       2422.93       2270.61        28.20 o                         
  10   3   8        419.71        469.51         8.11 o                         
  11   3   8       2350.71       2146.74        19.48 o                         
  12   3   8         21.26         44.15         7.48 o                         
  13   3   8        835.08        826.61        13.34 o                         
  14   3   8          5.29         12.76         6.66 o                         
  15   3   8        190.47        238.17         7.11 o                         
  16   3   8        106.46        122.23         6.46 o                         
  17   3   8        667.43        673.12         9.49 o                         
  18   3   8          2.38          3.54         5.91 o                         
  19   3   8        554.96        535.44         9.47 o                         
  20   3   8         17.69         17.42         5.59 o                         
   1   4   8       4651.41       4709.40        32.69 o                         
   2   4   8       6673.16       6364.08        40.80 o                         
   3   4   8       6428.30       6836.06        36.29 o                         
   4   4   8       4719.35       4536.53        26.22 o                         
   5   4   8        986.96        996.47        11.71 o                         
   6   4   8       6212.90       6105.57        38.86 o                         
   7   4   8        244.15        233.36         8.26 o                         
   8   4   8       6158.65       5855.74        33.84 o                         
   9   4   8        248.82        215.32         7.58 o                         
  10   4   8        274.31        239.85         7.87 o                         
  11   4   8        543.13        516.76        10.85 o                         
  12   4   8       3163.77       3147.56        27.02 o                         
  13   4   8       2663.94       2630.91        21.62 o                         
  14   4   8       2183.84       2322.87        20.82 o                         
  15   4   8        855.77        910.23         7.23 o                         
  16   4   8       1195.91       1331.32         8.86 o                         
  17   4   8        279.29        283.52         8.72 o                         
  18   4   8       1155.65       1132.30        17.10 o                         
  19   4   8         90.53         73.98         7.59 o                         
  20   4   8        320.90        298.47        16.95 o                         
   1   5   8       5531.02       5322.56        24.62 o                         
   2   5   8       4638.77       4619.81        25.98 o                         
   3   5   8       2094.55       2032.63        12.07 o                         
   4   5   8        140.96        135.69         9.03 o                         
   5   5   8        347.20        308.95         8.48 o                         
   6   5   8       1074.38       1136.03        11.19 o                         
   7   5   8       3782.00       3832.59        31.09 o                         
   8   5   8        103.37         96.95         7.76 o                         
   9   5   8        916.73        956.15        11.64 o                         
  10   5   8        195.67        210.73         6.85 o                         
  11   5   8       2610.46       2598.98        15.78 o                         
  12   5   8         22.57         36.43         6.80 o                         
  13   5   8       1112.63       1160.13        11.65 o                         
  14   5   8       1450.18       1408.67        14.83 o                         
  15   5   8        308.07        340.07         7.18 o                         
  16   5   8         98.77         99.16         8.32 o                         
  17   5   8        176.96        162.97         8.38 o                         
  18   5   8        116.84        107.91         7.57 o                         
  19   5   8        246.12        209.13         8.74 o                         
   0   6   8        636.02        598.10        14.47 o                         
   1   6   8       7932.01       8008.00        62.45 o                         
   2   6   8        772.81        647.04        12.01 o                         
   3   6   8        284.90        333.40        10.51 o                         
   4   6   8        600.19        526.09         9.85 o                         
   5   6   8        520.56        529.47         8.62 o                         
   6   6   8        506.81        531.02         8.73 o                         
   7   6   8         80.36         76.11         8.54 o                         
   8   6   8        191.10        176.09         8.08 o                         
   9   6   8        668.03        685.18         8.95 o                         
  10   6   8        641.18        667.30        11.27 o                         
  11   6   8        595.52        612.22         8.78 o                         
  12   6   8          6.19         18.25         6.71 o                         
  13   6   8        543.64        503.76        12.96 o                         
  14   6   8        160.93        171.27         6.77 o                         
  15   6   8        545.64        521.57         7.67 o                         
  16   6   8         21.21         17.44         6.05 o                         
  17   6   8         22.07         17.13         5.79 o                         
  18   6   8         61.87         34.63         6.36 o                         
   1   7   8       1105.68       1090.12        12.28 o                         
   2   7   8        768.05        832.04        12.07 o                         
   3   7   8        143.75        148.30        11.00 o                         
   4   7   8         49.68         50.16         9.07 o                         
   5   7   8        661.79        663.80        10.05 o                         
   6   7   8          2.04         12.42         8.27 o                         
   7   7   8       1884.60       1834.03        15.14 o                         
   8   7   8        584.41        599.57         9.34 o                         
   9   7   8         45.54         57.43         7.81 o                         
  10   7   8        348.48        363.24         7.12 o                         
  11   7   8        429.13        512.14         7.31 o                         
  12   7   8         31.09         26.08         7.51 o                         
  13   7   8        435.52        499.92         7.57 o                         
  14   7   8         50.13         45.03         6.43 o                         
  15   7   8        457.75        471.48         7.74 o                         
  16   7   8        404.74        343.57         9.48 o                         
  17   7   8         71.28         76.26         6.36 o                         
  18   7   8          0.12         11.48         6.40 o                         
   0   8   8       2254.76       2238.66        26.98 o                         
   1   8   8        127.31        136.08        11.18 o                         
   2   8   8       1295.68       1265.64        12.42 o                         
   3   8   8         26.31         36.82        11.28 o                         
   4   8   8        421.56        384.29        10.79 o                         
   5   8   8         32.59         55.03         9.43 o                         
   6   8   8       2642.77       2608.87        27.31 o                         
   7   8   8        779.72        829.10         9.29 o                         
   8   8   8         15.99         20.19         7.12 o                         
   9   8   8         16.20         21.21         7.08 o                         
  10   8   8         37.92         67.65         7.62 o                         
  11   8   8         59.32         83.55         7.15 o                         
  12   8   8       1422.67       1389.30        16.38 o                         
  13   8   8        124.33        106.37         7.23 o                         
  14   8   8         66.94        105.81         7.12 o                         
  15   8   8         11.28         19.32         6.74 o                         
  16   8   8        189.76        150.52         7.28 o                         
  17   8   8        186.80        123.93         7.38 o                         
   1   9   8       1940.51       2000.52        25.03 o                         
   2   9   8        344.44        377.23        10.04 o                         
   3   9   8       2172.59       2215.40        26.01 o                         
   4   9   8        498.89        546.11        10.53 o                         
   5   9   8       4329.05       4368.41        47.80 o                         
   6   9   8         14.71         27.26         9.01 o                         
   7   9   8        983.05        989.88        12.45 o                         
   8   9   8        274.06        278.29         8.89 o                         
   9   9   8        625.19        691.54         8.68 o                         
  10   9   8        203.63        187.39         7.77 o                         
  11   9   8       1180.15       1250.15        15.07 o                         
  12   9   8        278.29        274.58         9.47 o                         
  13   9   8        649.80        694.95        20.29 o                         
  14   9   8        153.52        149.31         7.88 o                         
  15   9   8        450.56        404.09         8.04 o                         
   0  10   8       1284.97       1379.31        23.39 o                         
   1  10   8       1573.29       1665.67        17.97 o                         
   2  10   8       1087.13       1185.65        15.94 o                         
   3  10   8          5.87         18.21         8.69 o                         
   4  10   8       1952.65       2015.77        25.28 o                         
   5  10   8       1431.19       1434.08        21.64 o                         
   6  10   8       1579.29       1633.48        29.07 o                         
   7  10   8        201.90        194.14         9.58 o                         
   8  10   8       1528.69       1560.77        12.86 o                         
   9  10   8        630.05        609.08        10.03 o                         
  10  10   8       1786.64       1825.64        28.93 o                         
  11  10   8          0.87          0.77         7.90 o                         
  12  10   8       1068.17       1010.85        18.64 o                         
  13  10   8         81.52         73.28         7.81 o                         
  14  10   8        562.92        478.78        13.69 o                         
   1  11   8        296.05        309.99        11.41 o                         
   2  11   8         41.07         30.68         9.63 o                         
   3  11   8       2468.56       2578.11        32.62 o                         
   4  11   8         87.22         86.09         9.35 o                         
   5  11   8        304.69        357.90         9.90 o                         
   6  11   8        125.10        146.01         9.46 o                         
   7  11   8        199.17        227.49         9.80 o                         
   8  11   8         14.25         28.15         8.48 o                         
   9  11   8        203.92        202.28         9.27 o                         
  10  11   8        271.77        253.70         9.30 o                         
  11  11   8        143.26        142.24         8.73 o                         
  12  11   8         23.78         31.99         8.08 o                         
   0  12   8        417.49        470.37        14.92 o                         
   1  12   8        391.46        399.44        10.87 o                         
   2  12   8        625.33        670.75        15.42 o                         
   3  12   8          4.76         13.09        10.95 o                         
   4  12   8        705.35        774.63        11.89 o                         
   5  12   8          1.50         15.40        10.00 o                         
   6  12   8        551.88        546.87        11.41 o                         
   7  12   8        149.54        139.48        10.29 o                         
   8  12   8        123.04        130.55         9.71 o                         
   9  12   8         89.26         85.59         9.58 o                         
  10  12   8        872.54        765.44        50.98 o                         
   1  13   8        344.55        316.86        10.69 o                         
   2  13   8         86.63         62.78        13.52 o                         
   3  13   8        397.61        381.13        14.66 o                         
   4  13   8          0.09          7.22        12.63 o                         
   5  13   8        962.45        793.33        29.99 o                         
   6  13   8         27.58         21.41        11.27 o                         
   7  13   8        387.28        301.55        31.80 o                         
   1   1   9       5583.21       5354.35        30.57 o                         
   2   1   9         34.62         34.93         9.99 o                         
   3   1   9       3612.44       3428.09        55.77 o                         
   4   1   9       1559.15       1538.08        13.35 o                         
   5   1   9       1405.92       1213.38        10.00 o                         
   6   1   9        835.52        832.15         9.21 o                         
   7   1   9       8219.57       8279.07        82.50 o                         
   8   1   9         56.06         75.78         7.19 o                         
   9   1   9        339.54        323.70         8.08 o                         
  10   1   9       2544.17       2543.25        16.26 o                         
  11   1   9       1501.93       1464.73        12.37 o                         
  12   1   9       1956.25       1913.88        15.22 o                         
  13   1   9          6.62         18.27         6.88 o                         
  14   1   9        558.86        538.57         7.07 o                         
  15   1   9         13.70         37.48         6.21 o                         
  16   1   9        425.20        443.37         8.37 o                         
  17   1   9          7.43         11.63         6.49 o                         
  18   1   9         50.80         35.62         6.13 o                         
  19   1   9          0.52          9.28         6.31 o                         
  20   1   9        573.52        500.25        17.29 o                         
   0   2   9       9838.60       9901.38        32.82 o                         
   1   2   9        612.70        557.29        11.52 o                         
   2   2   9       1074.35        909.59        13.82 o                         
   3   2   9       8268.79       8636.79        70.54 o                         
   4   2   9        540.90        460.95        13.56 o                         
   5   2   9          0.74          5.27         8.42 o                         
   6   2   9       4354.23       4275.71        28.11 o                         
   7   2   9       1396.58       1365.10        14.57 o                         
   8   2   9       1710.17       1697.90        17.44 o                         
   9   2   9       2747.24       2880.91        29.52 o                         
  10   2   9       2082.65       2169.09        18.97 o                         
  11   2   9       1804.04       1742.50        15.22 o                         
  12   2   9        109.44        117.77         6.87 o                         
  13   2   9        689.06        698.77        13.55 o                         
  14   2   9        292.35        248.08         6.55 o                         
  15   2   9        262.99        237.19         6.40 o                         
  16   2   9         92.99         88.11         5.88 o                         
  17   2   9        478.32        502.58         7.41 o                         
  18   2   9         18.65         16.42         5.87 o                         
  19   2   9        113.80        150.97         9.08 o                         
  20   2   9        100.72         92.11        10.12 o                         
   1   3   9        934.80        981.62        12.61 o                         
   2   3   9       1401.81       1373.18        14.07 o                         
   3   3   9        820.89        711.28        10.57 o                         
   4   3   9       3045.74       3341.67        27.47 o                         
   5   3   9       2235.57       1958.19        20.34 o                         
   6   3   9        791.33        816.31         9.42 o                         
   7   3   9        427.97        449.41         8.30 o                         
   8   3   9        270.36        295.58         8.00 o                         
   9   3   9       1006.39        950.74         8.48 o                         
  10   3   9         39.51         67.40         7.77 o                         
  11   3   9        500.82        500.11         7.43 o                         
  12   3   9       3073.36       3050.91        21.45 o                         
  13   3   9         79.95         82.26         6.23 o                         
  14   3   9          9.01         16.53         6.11 o                         
  15   3   9        128.58        108.48         6.55 o                         
  16   3   9        379.42        398.45         7.95 o                         
  17   3   9         63.20         60.64         6.32 o                         
  18   3   9        254.10        257.43         6.02 o                         
  19   3   9          1.41          9.95         5.57 o                         
  20   3   9        178.66        154.31         5.81 o                         
   0   4   9       1182.06       1199.50        18.02 o                         
   1   4   9       2135.28       2145.23        16.07 o                         
   2   4   9         89.47         70.91        10.86 o                         
   3   4   9       2093.64       2128.68        21.58 o                         
   4   4   9        100.82        114.46         9.28 o                         
   5   4   9         22.98         36.71         9.48 o                         
   6   4   9        958.20        988.51        16.73 o                         
   7   4   9         21.58          9.12         8.61 o                         
   8   4   9        135.79        134.12         7.86 o                         
   9   4   9         43.61         61.74         7.30 o                         
  10   4   9        152.01        150.16         7.04 o                         
  11   4   9          3.14         22.56         6.94 o                         
  12   4   9       3218.83       3154.69        22.18 o                         
  13   4   9        101.36        134.82         6.43 o                         
  14   4   9        133.13        140.82         6.65 o                         
  15   4   9         32.21         38.46         5.91 o                         
  16   4   9         12.03         22.70         5.95 o                         
  17   4   9          2.14         18.58         5.93 o                         
  18   4   9         57.57         41.24         6.39 o                         
  19   4   9         74.40         68.26         5.72 o                         
   1   5   9        310.58        352.84        11.08 o                         
   2   5   9        494.62        435.40        11.68 o                         
   3   5   9       1261.83       1230.73        10.61 o                         
   4   5   9        668.29        765.87         9.59 o                         
   5   5   9        527.44        594.74         9.16 o                         
   6   5   9       2415.05       2554.10        19.42 o                         
   7   5   9        245.42        295.14         8.36 o                         
   8   5   9        284.73        328.96         8.58 o                         
   9   5   9        316.20        313.63         8.16 o                         
  10   5   9         74.61         50.75         6.37 o                         
  11   5   9        511.60        508.83         7.41 o                         
  12   5   9         68.92         68.41         6.74 o                         
  13   5   9        706.36        716.37        10.60 o                         
  14   5   9          5.13         11.12         6.41 o                         
  15   5   9        203.11        222.57         6.18 o                         
  16   5   9        114.46        118.09         6.07 o                         
  17   5   9         43.92         60.88         6.30 o                         
  18   5   9         53.63         43.54         6.04 o                         
  19   5   9         28.74         27.40         6.01 o                         
   0   6   9       3283.62       3569.42        21.24 o                         
   1   6   9        596.64        571.94        12.65 o                         
   2   6   9       3883.55       3947.89        22.68 o                         
   3   6   9        136.67        121.69         9.81 o                         
   4   6   9          0.01         17.74         8.94 o                         
   5   6   9        257.60        263.56         8.72 o                         
   6   6   9         19.33         29.98         8.11 o                         
   7   6   9        736.87        764.98        12.21 o                         
   8   6   9        325.29        356.64         8.64 o                         
   9   6   9          3.90         14.06         7.47 o                         
  10   6   9          0.57         17.75         7.21 o                         
  11   6   9        555.86        568.23         7.76 o                         
  12   6   9          0.31         17.06         6.45 o                         
  13   6   9        252.66        274.78         7.45 o                         
  14   6   9          6.72         17.03         6.14 o                         
  15   6   9        143.07        155.07         6.54 o                         
  16   6   9          0.01          3.11         6.52 o                         
  17   6   9          1.21          8.91         9.84 o                         
  18   6   9         19.80         20.26         6.01 o                         
   1   7   9       2024.63       1940.29        15.36 o                         
   2   7   9        642.46        683.37        12.18 o                         
   3   7   9       1014.44       1079.78        12.07 o                         
   4   7   9          0.34          8.80        10.03 o                         
   5   7   9          1.54          8.21         8.17 o                         
   6   7   9        518.39        537.27         9.08 o                         
   7   7   9         34.64         40.87         7.77 o                         
   8   7   9       1282.38       1262.45        15.29 o                         
   9   7   9       1008.83       1015.06        13.91 o                         
  10   7   9         65.37         81.35         7.01 o                         
  11   7   9        906.57        970.82         8.61 o                         
  12   7   9          1.41         15.05         7.84 o                         
  13   7   9        143.83        152.69         7.57 o                         
  14   7   9          0.27         10.90         6.90 o                         
  15   7   9        142.41        136.02         6.47 o                         
  16   7   9          3.58         13.69         6.41 o                         
  17   7   9         92.51        101.04         6.56 o                         
   0   8   9         83.29         97.55        16.18 o                         
   1   8   9       1938.47       1944.67        15.36 o                         
   2   8   9        828.40        851.38        10.68 o                         
   3   8   9         22.58         28.21         9.33 o                         
   4   8   9       1516.90       1551.70        12.31 o                         
   5   8   9          5.49         15.52         9.10 o                         
   6   8   9        273.13        280.05         8.46 o                         
   7   8   9        547.06        553.66         9.14 o                         
   8   8   9         44.19         33.30         6.99 o                         
   9   8   9        792.69        798.82         8.18 o                         
  10   8   9          2.36         18.61         7.59 o                         
  11   8   9         77.95         87.03         7.04 o                         
  12   8   9         63.39         79.26         7.12 o                         
  13   8   9          5.98         17.78         7.63 o                         
  14   8   9          1.54         16.44         7.46 o                         
  15   8   9        204.32        181.10         7.76 o                         
  16   8   9         97.02         92.14         7.33 o                         
   1   9   9         30.00         34.83        12.08 o                         
   2   9   9         27.43         11.52         9.57 o                         
   3   9   9          6.59         15.92         9.22 o                         
   4   9   9        305.45        274.52         8.96 o                         
   5   9   9        180.01        222.99         9.66 o                         
   6   9   9        548.34        501.97         9.74 o                         
   7   9   9        620.09        653.71         9.70 o                         
   8   9   9        307.30        307.31         8.73 o                         
   9   9   9         62.81         72.85         7.77 o                         
  10   9   9         60.97         64.04         7.06 o                         
  11   9   9         69.52         61.98         6.54 o                         
  12   9   9         36.60         37.19         7.14 o                         
  13   9   9         46.56         45.02         7.62 o                         
  14   9   9        205.25        161.16         8.20 o                         
  15   9   9         63.01         56.63         7.87 o                         
   0  10   9       1836.45       1917.42        26.61 o                         
   1  10   9        532.96        556.77        14.77 o                         
   2  10   9         48.42         49.43        10.10 o                         
   3  10   9        466.55        500.34         9.51 o                         
   4  10   9        147.10        135.71         8.16 o                         
   5  10   9        165.70        167.91         9.33 o                         
   6  10   9       1870.32       1835.79        26.74 o                         
   7  10   9        147.93        150.86         9.03 o                         
   8  10   9        109.71        112.34         9.17 o                         
   9  10   9         14.59         14.67         8.97 o                         
  10  10   9         12.94         21.30         7.72 o                         
  11  10   9         54.68         43.48         8.32 o                         
  12  10   9         31.57         29.64         8.53 o                         
  13  10   9         70.04         68.21         7.58 o                         
  14  10   9          0.19         16.74         7.85 o                         
   1  11   9        227.66        238.01        11.52 o                         
   2  11   9        122.18        129.91        11.90 o                         
   3  11   9          4.35          4.96         9.51 o                         
   4  11   9         16.14         24.79         9.12 o                         
   5  11   9        114.37        104.33         9.33 o                         
   6  11   9         66.85         88.68         9.43 o                         
   7  11   9        369.32        354.83        10.33 o                         
   8  11   9        102.59        116.43         9.13 o                         
   9  11   9        127.35        111.27         9.33 o                         
  10  11   9         35.62         22.06         7.80 o                         
  11  11   9         92.53         86.84         8.14 o                         
  12  11   9         69.30         66.88         8.44 o                         
   0  12   9        112.84        141.22        13.37 o                         
   1  12   9        427.62        394.77        11.96 o                         
   2  12   9          1.34          1.50        10.89 o                         
   3  12   9         23.49         23.22        10.53 o                         
   4  12   9         37.03         20.85         9.93 o                         
   5  12   9          4.53          4.98         9.12 o                         
   6  12   9         91.48         85.53         9.48 o                         
   7  12   9         32.28         29.39         8.90 o                         
   8  12   9          9.17          4.97         9.07 o                         
   9  12   9         11.79         14.26         9.16 o                         
   1  13   9        391.15        446.26        11.38 o                         
   2  13   9         22.95         38.08        11.45 o                         
   3  13   9        281.79        249.28        12.97 o                         
   4  13   9         10.00          1.06        11.55 o                         
   5  13   9         92.31         72.93        11.23 o                         
   6  13   9         13.82         12.68        10.38 o                         
   0   0  10      11119.95      11061.65       138.98 o                         
   1   0  10       6434.58       6394.74        31.18 o                         
   2   0  10        336.56        334.31        14.42 o                         
   3   0  10        833.58        890.44        15.98 o                         
   4   0  10       1263.52       1472.62        18.96 o                         
   5   0  10       2726.30       2679.76        55.69 o                         
   6   0  10       7506.41       8731.22       102.36 o                         
   7   0  10       2134.15       2384.02        17.17 o                         
   8   0  10       1295.26       1323.21        17.05 o                         
   9   0  10        393.50        456.44        11.69 o                         
  10   0  10        200.59        214.85         9.44 o                         
  11   0  10        167.75        225.19        10.07 o                         
  12   0  10       1354.85       1392.34        12.63 o                         
  13   0  10       1402.62       1523.91        16.71 o                         
  14   0  10        500.85        545.66        10.74 o                         
  15   0  10          5.05          2.98        12.60 o                         
  16   0  10        329.45        304.13        10.12 o                         
  17   0  10         68.26         73.04         9.67 o                         
  18   0  10       1030.64        967.77        24.63 o                         
  19   0  10        315.94        265.32        14.94 o                         
  20   0  10        225.30        158.34        10.96 o                         
   1   1  10       6916.64       6430.72        35.77 o                         
   2   1  10         34.67         32.68         9.72 o                         
   3   1  10       3212.73       2792.23        31.25 o                         
   4   1  10        495.82        500.34        11.23 o                         
   5   1  10         71.20        129.77         8.43 o                         
   6   1  10        207.73        203.18         8.33 o                         
   7   1  10        567.75        490.18         8.01 o                         
   8   1  10        205.62        183.24         8.24 o                         
   9   1  10       3062.91       3154.45        32.42 o                         
  10   1  10        563.82        614.82        10.56 o                         
  11   1  10        285.24        254.78         7.86 o                         
  12   1  10         73.66         98.34         7.49 o                         
  13   1  10         58.64         62.53         7.27 o                         
  14   1  10        589.65        609.08         7.24 o                         
  15   1  10        216.41        250.55         7.62 o                         
  16   1  10         98.95        104.31         5.64 o                         
  17   1  10       1977.94       1954.35        14.38 o                         
  18   1  10         45.39         30.53         7.24 o                         
  19   1  10        338.92        359.15        12.30 o                         
  20   1  10         20.12         27.63         6.68 o                         
   0   2  10      11754.59      10822.15        99.66 o                         
   1   2  10        551.06        570.53        11.32 o                         
   2   2  10      17966.00      17093.54        39.72 o                         
   3   2  10       4947.69       5000.69        34.98 o                         
   4   2  10        778.35        657.38        14.29 o                         
   5   2  10        216.77        196.21         9.61 o                         
   6   2  10       4144.29       3980.56        32.33 o                         
   7   2  10       1399.63       1398.32        16.38 o                         
   8   2  10       5018.40       5058.84        42.06 o                         
   9   2  10        685.20        757.27         8.83 o                         
  10   2  10       4719.74       4660.22        41.21 o                         
  11   2  10          2.22         62.71        19.49 o                         
  12   2  10       4050.56       4010.77        31.04 o                         
  13   2  10         57.27         59.37         7.15 o                         
  14   2  10       1020.45       1105.07         9.60 o                         
  15   2  10        110.73        105.61         5.98 o                         
  16   2  10       1396.81       1442.69        17.40 o                         
  17   2  10         36.02         31.49         6.33 o                         
  18   2  10        286.04        320.92         7.99 o                         
  19   2  10          0.61         16.07         5.88 o                         
  20   2  10        563.10        495.59        24.11 o                         
   1   3  10       9629.97       8938.33        43.85 o                         
   2   3  10        922.16        956.73        12.23 o                         
   3   3  10       9532.94       8687.32        52.93 o                         
   4   3  10        456.41        449.82         9.38 o                         
   5   3  10       9775.65       9768.65        97.29 o                         
   6   3  10        607.46        553.63         9.00 o                         
   7   3  10       2150.89       1967.81        22.52 o                         
   8   3  10       1616.88       1681.97        16.97 o                         
   9   3  10       6181.31       6093.02        46.21 o                         
  10   3  10        319.85        316.35         8.05 o                         
  11   3  10       1219.62       1239.52        12.96 o                         
  12   3  10          6.67          7.06         7.53 o                         
  13   3  10       2785.25       2790.03        30.51 o                         
  14   3  10        459.99        432.61        13.30 o                         
  15   3  10       1300.81       1402.74        13.24 o                         
  16   3  10        142.47        130.91         6.05 o                         
  17   3  10        320.71        311.90         6.44 o                         
  18   3  10         36.56         30.45         6.13 o                         
  19   3  10        494.97        445.99         8.01 o                         
  20   3  10          3.06         12.42         5.63 o                         
   0   4  10       3221.53       2945.05        27.52 o                         
   1   4  10         28.04         38.36        11.48 o                         
   2   4  10       3939.48       3687.22        20.52 o                         
   3   4  10         82.95         72.56         9.14 o                         
   4   4  10       6353.88       6175.99        45.34 o                         
   5   4  10       1328.02       1410.62        13.66 o                         
   6   4  10       8390.24       8230.66        72.72 o                         
   7   4  10          9.10          6.06         8.08 o                         
   8   4  10       7980.03       7932.88        80.56 o                         
   9   4  10        280.66        249.74         8.14 o                         
  10   4  10       3517.45       3498.70        19.36 o                         
  11   4  10        194.26        220.11         9.22 o                         
  12   4  10       2961.56       2932.05        18.01 o                         
  13   4  10       1074.74       1007.97        14.21 o                         
  14   4  10       2447.76       2493.76        26.66 o                         
  15   4  10        254.66        263.81         6.76 o                         
  16   4  10       1264.33       1298.64        10.47 o                         
  17   4  10        188.96        176.80         6.26 o                         
  18   4  10        149.98        146.85         6.08 o                         
  19   4  10        103.52         97.64         5.57 o                         
   1   5  10       3016.59       2708.91        29.88 o                         
   2   5  10       1013.35       1060.38        11.93 o                         
   3   5  10       2361.04       2067.04        13.12 o                         
   4   5  10         53.68         47.61         8.95 o                         
   5   5  10       4164.03       4158.96        31.53 o                         
   6   5  10        692.21        778.62         9.02 o                         
   7   5  10       6999.51       6861.07        45.61 o                         
   8   5  10          3.98         17.24         7.27 o                         
   9   5  10        544.82        550.09         8.44 o                         
  10   5  10        270.91        279.08         6.96 o                         
  11   5  10        102.47        118.67         6.95 o                         
  12   5  10        186.34        161.28         7.38 o                         
  13   5  10        421.95        457.03         7.98 o                         
  14   5  10         30.28         32.70         6.45 o                         
  15   5  10        184.19        216.59         6.74 o                         
  16   5  10         16.41         34.77         6.02 o                         
  17   5  10        835.14        778.95        13.82 o                         
  18   5  10          1.43          6.77         6.01 o                         
  19   5  10        187.67        146.25         5.53 o                         
   0   6  10      13444.27      12348.01        52.60 o                         
   1   6  10       1130.65       1217.05        12.74 o                         
   2   6  10       3113.38       2724.80        29.58 o                         
   3   6  10        119.62        146.87        10.83 o                         
   4   6  10       4345.88       4064.10        13.85 o                         
   5   6  10         83.66         80.79         8.98 o                         
   6   6  10       6363.22       6209.15        65.13 o                         
   7   6  10        257.70        287.41         8.05 o                         
   8   6  10       2701.44       2729.40        17.40 o                         
   9   6  10        592.36        630.84         8.47 o                         
  10   6  10        598.99        625.94        13.81 o                         
  11   6  10        804.88        803.50        11.17 o                         
  12   6  10        303.80        344.87         8.25 o                         
  13   6  10        159.75        156.31         6.73 o                         
  14   6  10        272.80        358.63         7.29 o                         
  15   6  10         18.74         30.60         6.55 o                         
  16   6  10        286.32        288.23         7.34 o                         
  17   6  10        229.14        211.64         6.69 o                         
  18   6  10        873.79        820.60        31.57 o                         
   1   7  10       9396.09       9095.25        73.21 o                         
   2   7  10       1761.34       1768.29        18.43 o                         
   3   7  10       4395.88       4227.10        21.79 o                         
   4   7  10        475.76        495.47         9.96 o                         
   5   7  10       5734.25       5659.76        60.01 o                         
   6   7  10        117.77        132.39         7.80 o                         
   7   7  10       3777.07       3770.92        29.21 o                         
   8   7  10       1057.65       1085.05        10.16 o                         
   9   7  10       5028.37       5189.96        22.76 o                         
  10   7  10        135.74        123.10         7.60 o                         
  11   7  10       1274.31       1347.03        10.33 o                         
  12   7  10         51.22         49.72         8.36 o                         
  13   7  10       1489.13       1626.88        16.03 o                         
  14   7  10          1.15         20.88         7.27 o                         
  15   7  10        471.86        503.54         8.02 o                         
  16   7  10        160.55        162.03         7.03 o                         
  17   7  10        747.38        745.01        22.84 o                         
   0   8  10        101.44        121.63        16.35 o                         
   1   8  10         11.04         15.89        10.30 o                         
   2   8  10       6831.46       6956.64        53.05 o                         
   3   8  10        289.06        270.29         9.90 o                         
   4   8  10        566.41        611.15        11.16 o                         
   5   8  10        338.81        339.81         8.96 o                         
   6   8  10       1212.95       1305.08        16.37 o                         
   7   8  10        513.50        558.92         8.52 o                         
   8   8  10        289.16        330.45         8.80 o                         
   9   8  10          5.15         19.17         7.25 o                         
  10   8  10       1325.12       1397.47        18.12 o                         
  11   8  10          0.00         -6.60         6.83 o                         
  12   8  10        276.93        308.54         9.56 o                         
  13   8  10         42.18         44.67         7.60 o                         
  14   8  10        529.27        490.17        11.32 o                         
  15   8  10         44.35         25.67         7.43 o                         
  16   8  10        150.11        154.81         8.96 o                         
   1   9  10          4.11          7.46        12.41 o                         
   2   9  10        213.19        205.84         9.76 o                         
   3   9  10        837.19        867.01        10.49 o                         
   4   9  10         22.65         35.24         8.49 o                         
   5   9  10        266.30        310.56         9.51 o                         
   6   9  10          6.52         22.82         7.66 o                         
   7   9  10         43.73         45.02         8.06 o                         
   8   9  10          1.58         11.56         8.47 o                         
   9   9  10        566.42        617.67         8.83 o                         
  10   9  10         15.10         22.55         6.74 o                         
  11   9  10       1379.74       1433.92        13.59 o                         
  12   9  10         38.46         43.10         6.82 o                         
  13   9  10        351.90        326.57         8.46 o                         
  14   9  10          0.01          1.80         7.70 o                         
  15   9  10        433.53        418.06         8.81 o                         
   0  10  10        904.22        925.46        30.50 o                         
   1  10  10        557.22        538.43        17.04 o                         
   2  10  10         80.64         90.75         9.89 o                         
   3  10  10         26.48         30.46         8.23 o                         
   4  10  10        182.87        186.02         8.35 o                         
   5  10  10         50.60         48.17         8.60 o                         
   6  10  10        752.86        761.64        10.83 o                         
   7  10  10        263.52        261.65         9.22 o                         
   8  10  10         40.41         44.45         8.49 o                         
   9  10  10          7.76         18.20         8.54 o                         
  10  10  10       1401.61       1379.80        15.03 o                         
  11  10  10        182.69        149.79         8.21 o                         
  12  10  10        280.69        237.55         7.85 o                         
  13  10  10          6.04          8.75         7.65 o                         
   1  11  10          4.38         14.57        11.40 o                         
   2  11  10        325.93        346.67        13.14 o                         
   3  11  10        140.08        145.64         9.60 o                         
   4  11  10        357.17        364.03         9.73 o                         
   5  11  10        276.37        302.72         9.10 o                         
   6  11  10          1.63          1.25         8.00 o                         
   7  11  10         87.50        117.36         9.08 o                         
   8  11  10          0.63         10.56         7.94 o                         
   9  11  10         23.50         31.32         9.17 o                         
  10  11  10        122.91        109.07        11.26 o                         
  11  11  10        303.47        257.81        11.37 o                         
   0  12  10        178.82        165.42        15.21 o                         
   1  12  10          1.49          5.57         9.84 o                         
   2  12  10        196.19        207.31        10.93 o                         
   3  12  10         88.93         72.05        10.76 o                         
   4  12  10        417.39        417.66        12.25 o                         
   5  12  10        105.82        104.36         9.91 o                         
   6  12  10        324.33        331.70         9.63 o                         
   7  12  10         74.95         79.37         9.18 o                         
   8  12  10        188.75        165.87        10.00 o                         
   9  12  10          0.65          8.62         9.04 o                         
   1  13  10        110.61         97.95        10.49 o                         
   2  13  10          2.03          2.44        11.30 o                         
   3  13  10         57.88         28.57        11.46 o                         
   4  13  10         82.12         68.54        11.55 o                         
   5  13  10         94.52         69.65        11.69 o                         
   1   1  11       1222.70       1269.38        11.89 o                         
   2   1  11        120.57        135.10         9.81 o                         
   3   1  11       1706.74       1807.77        20.73 o                         
   4   1  11       2183.22       2446.99        26.22 o                         
   5   1  11        197.13        206.95         9.78 o                         
   6   1  11          9.30         20.03         7.96 o                         
   7   1  11         55.12         62.24         7.92 o                         
   8   1  11         70.18         55.87         7.65 o                         
   9   1  11       1034.69       1067.16         9.35 o                         
  10   1  11        284.14        287.90         8.03 o                         
  11   1  11          4.79         15.68         7.25 o                         
  12   1  11       1360.39       1367.45         8.77 o                         
  13   1  11        254.42        234.41         7.84 o                         
  14   1  11        117.57        126.15         7.02 o                         
  15   1  11         17.63         31.50         6.45 o                         
  16   1  11        184.78        161.23         6.53 o                         
  17   1  11          4.37         -0.81         6.29 o                         
  18   1  11        795.45        735.21        10.05 o                         
  19   1  11         14.77         11.39         6.59 o                         
  20   1  11          9.90         24.60         5.54 o                         
   0   2  11         13.79          4.48        12.90 o                         
   1   2  11        434.10        448.01        10.64 o                         
   2   2  11         84.32         68.81        10.01 o                         
   3   2  11        478.99        510.60        10.93 o                         
   4   2  11       1085.35       1021.10        10.89 o                         
   5   2  11        316.21        370.53         9.20 o                         
   6   2  11        374.51        512.62         9.03 o                         
   7   2  11         46.73         62.66         7.46 o                         
   8   2  11        167.32        151.56         7.56 o                         
   9   2  11          2.97         21.57         7.78 o                         
  10   2  11         47.22         50.83         7.61 o                         
  11   2  11        733.67        774.97        10.05 o                         
  12   2  11          6.56         37.47         7.02 o                         
  13   2  11        308.08        364.51         7.15 o                         
  14   2  11        266.39        312.34         7.27 o                         
  15   2  11        262.95        258.09         7.13 o                         
  16   2  11         14.15         18.18         6.06 o                         
  17   2  11         75.20         76.43         6.08 o                         
  18   2  11         29.82         37.61         6.30 o                         
  19   2  11          0.03         22.26         6.64 o                         
  20   2  11          9.15          9.47         6.27 o                         
   1   3  11         48.43         38.46        10.24 o                         
   2   3  11          0.00          8.28        10.29 o                         
   3   3  11         54.82         65.22         9.71 o                         
   4   3  11       1185.67       1242.67        11.18 o                         
   5   3  11        123.71         93.63         9.20 o                         
   6   3  11         81.84         78.91         7.81 o                         
   7   3  11        177.97        167.30         7.65 o                         
   8   3  11        394.69        389.79         7.55 o                         
   9   3  11       3417.79       3521.79        35.44 o                         
  10   3  11          1.37         12.60         7.70 o                         
  11   3  11          9.66         12.06         7.44 o                         
  12   3  11          7.43         23.65         6.80 o                         
  13   3  11        554.04        599.70         9.47 o                         
  14   3  11        993.57        911.89         7.65 o                         
  15   3  11        124.20        120.96         7.16 o                         
  16   3  11        136.05        166.21         6.53 o                         
  17   3  11        396.53        397.47         8.13 o                         
  18   3  11         10.17         16.07         6.75 o                         
  19   3  11         47.38         39.66         6.18 o                         
   0   4  11         31.52         56.27        15.11 o                         
   1   4  11        484.04        573.10        11.30 o                         
   2   4  11        410.54        440.29        10.79 o                         
   3   4  11        799.50        807.85         9.97 o                         
   4   4  11        277.75        287.09         9.00 o                         
   5   4  11        126.00        124.62         7.67 o                         
   6   4  11        982.19       1097.42        13.43 o                         
   7   4  11       2500.91       2454.49        27.10 o                         
   8   4  11        764.40        803.06         8.99 o                         
   9   4  11        147.34        117.96         8.15 o                         
  10   4  11        657.46        637.72         7.60 o                         
  11   4  11          6.01         20.19         7.55 o                         
  12   4  11        156.95        143.62         6.98 o                         
  13   4  11       1171.25       1165.90        11.27 o                         
  14   4  11        232.47        216.77         7.29 o                         
  15   4  11        517.33        534.29         8.80 o                         
  16   4  11        295.92        329.01         8.97 o                         
  17   4  11          1.80         13.57         5.83 o                         
  18   4  11          9.18          8.77         5.85 o                         
  19   4  11         35.87         29.47         7.68 o                         
   1   5  11       2921.03       2919.22        25.13 o                         
   2   5  11        204.76        220.06        10.18 o                         
   3   5  11        123.69        149.76         9.12 o                         
   4   5  11       1916.58       1983.77        12.65 o                         
   5   5  11        153.86        162.83         8.48 o                         
   6   5  11        419.67        448.12         8.36 o                         
   7   5  11         18.50         27.68         7.48 o                         
   8   5  11          9.62         19.19         7.01 o                         
   9   5  11        544.53        532.12         7.72 o                         
  10   5  11        868.07        808.38         8.61 o                         
  11   5  11          1.01          3.89         6.15 o                         
  12   5  11        379.21        380.16         8.05 o                         
  13   5  11         12.27         25.62         6.34 o                         
  14   5  11       2030.45       1986.70        22.26 o                         
  15   5  11        206.15        185.52         6.77 o                         
  16   5  11        352.93        354.07         6.48 o                         
  17   5  11         13.69         22.86         7.46 o                         
  18   5  11         19.39         23.65         6.99 o                         
   0   6  11        381.42        364.84        15.59 o                         
   1   6  11       1240.62       1320.49        15.02 o                         
   2   6  11        392.79        452.51        11.00 o                         
   3   6  11        316.25        281.13         9.80 o                         
   4   6  11        675.07        645.19         9.51 o                         
   5   6  11          8.18         19.80         8.27 o                         
   6   6  11        459.88        486.98         8.78 o                         
   7   6  11       2817.04       2765.72        18.75 o                         
   8   6  11         12.09         27.66         7.13 o                         
   9   6  11          8.92         21.03         7.28 o                         
  10   6  11        424.18        433.62         7.77 o                         
  11   6  11        130.29        162.75         7.34 o                         
  12   6  11         53.99         56.18         7.39 o                         
  13   6  11        186.54        212.19         7.88 o                         
  14   6  11        249.03        236.70         6.73 o                         
  15   6  11         36.44         28.77         6.15 o                         
  16   6  11          0.16         10.88         6.45 o                         
  17   6  11        154.46        149.51         6.65 o                         
  18   6  11         64.34         39.11         6.45 o                         
   1   7  11          0.52          5.95        10.24 o                         
   2   7  11       4967.32       4904.87        24.28 o                         
   3   7  11        328.30        328.24        10.05 o                         
   4   7  11        131.71        164.36         9.79 o                         
   5   7  11         40.07         65.47         8.27 o                         
   6   7  11        104.13        134.52         7.65 o                         
   7   7  11        130.91        137.21         7.72 o                         
   8   7  11         22.81         16.01         7.05 o                         
   9   7  11         47.07         61.41         7.24 o                         
  10   7  11        270.98        267.76         7.80 o                         
  11   7  11         61.82         55.69         7.17 o                         
  12   7  11          0.17         -0.73         6.94 o                         
  13   7  11        344.63        347.35         8.27 o                         
  14   7  11        641.67        610.64         8.55 o                         
  15   7  11        110.56        115.34         7.20 o                         
  16   7  11        313.27        281.62         9.43 o                         
  17   7  11        151.34        137.07         7.20 o                         
   0   8  11       1851.82       1931.31        22.16 o                         
   1   8  11       2205.07       2237.26        14.25 o                         
   2   8  11        721.98        717.16        10.78 o                         
   3   8  11          1.22          0.52         8.83 o                         
   4   8  11       1993.49       1985.15        21.14 o                         
   5   8  11        228.40        224.96        10.36 o                         
   6   8  11          8.81         19.70         8.16 o                         
   7   8  11        881.46        901.28        13.09 o                         
   8   8  11       1276.71       1296.25        10.57 o                         
   9   8  11        389.23        374.76         7.56 o                         
  10   8  11          1.46         15.25         6.91 o                         
  11   8  11        140.60        137.59         6.78 o                         
  12   8  11        787.90        772.87        10.81 o                         
  13   8  11        831.22        854.38        15.18 o                         
  14   8  11         81.69         95.61         7.52 o                         
  15   8  11         32.67         46.12         7.29 o                         
  16   8  11        134.93        112.60         7.79 o                         
   1   9  11        279.10        232.37        11.99 o                         
   2   9  11        139.10        157.92        10.30 o                         
   3   9  11        721.94        658.97        10.64 o                         
   4   9  11        100.72        115.90         8.83 o                         
   5   9  11        324.46        344.18         8.89 o                         
   6   9  11         86.24         96.71         8.86 o                         
   7   9  11         50.23         47.06         7.99 o                         
   8   9  11        513.85        514.28         8.75 o                         
   9   9  11          2.93          3.19         7.05 o                         
  10   9  11        354.69        347.72         7.63 o                         
  11   9  11         14.97         11.22         6.65 o                         
  12   9  11         96.74        103.40         7.22 o                         
  13   9  11         70.82         78.23         7.39 o                         
  14   9  11         25.20         31.49         7.51 o                         
  15   9  11         68.21         61.24         7.93 o                         
   0  10  11        424.13        408.55        22.60 o                         
   1  10  11         24.98         36.68        17.71 o                         
   2  10  11          9.14         25.84        11.56 o                         
   3  10  11         88.84        120.86        10.16 o                         
   4  10  11         56.54         76.19         8.57 o                         
   5  10  11         85.60         83.43         7.91 o                         
   6  10  11         21.10         33.60         8.72 o                         
   7  10  11         92.82        100.72         9.18 o                         
   8  10  11        156.27        163.12         8.92 o                         
   9  10  11        147.19        148.67         8.84 o                         
  10  10  11         32.25         25.93         7.60 o                         
  11  10  11          0.28          5.55         7.47 o                         
  12  10  11         17.36         20.23         7.56 o                         
  13  10  11          0.26         12.48         7.55 o                         
   1  11  11         17.26         24.11        12.31 o                         
   2  11  11         87.18         86.17        10.16 o                         
   3  11  11         24.38         19.58         9.29 o                         
   4  11  11         32.11         48.65         9.07 o                         
   5  11  11          1.29         12.48         8.64 o                         
   6  11  11        185.00        157.73         8.60 o                         
   7  11  11         17.23         25.89         8.80 o                         
   8  11  11          3.04          8.68         8.52 o                         
   9  11  11          4.54          9.93         8.77 o                         
  10  11  11         30.23         23.88         8.69 o                         
  11  11  11         19.32         12.42         8.37 o                         
   0  12  11          3.15         11.85        14.90 o                         
   1  12  11          0.08         -1.08        15.07 o                         
   2  12  11        196.35        205.71        12.25 o                         
   3  12  11         17.79         39.86         9.43 o                         
   4  12  11          9.72         14.38         9.81 o                         
   5  12  11         85.68         78.74         9.00 o                         
   6  12  11         74.10         73.89         8.93 o                         
   7  12  11          0.97         10.27         8.22 o                         
   8  12  11         15.38         10.45         8.30 o                         
   1  13  11          2.79          1.78         9.89 o                         
   2  13  11          2.08         10.93        10.12 o                         
   3  13  11        118.84        105.42        12.25 o                         
   4  13  11         52.30         46.79        11.47 o                         
   0   0  12        976.17        724.58        20.14 o                         
   1   0  12        645.53        632.63        16.38 o                         
   2   0  12       5972.79       5362.74        38.64 o                         
   3   0  12      14992.46      16298.44       258.82 o                         
   4   0  12        811.05        484.15        19.11 o                         
   5   0  12        560.01        679.06        15.23 o                         
   6   0  12       3310.80       2850.18        33.28 o                         
   7   0  12       1108.80       1120.51        14.39 o                         
   8   0  12      15655.04      15396.95       144.09 o                         
   9   0  12        445.74        508.96        16.87 o                         
  10   0  12       8725.57       8731.27        67.90 o                         
  11   0  12       2122.25       1986.79        19.38 o                         
  12   0  12        709.00        721.26        11.43 o                         
  13   0  12        381.16        389.31        10.52 o                         
  14   0  12         11.52         13.35         9.68 o                         
  15   0  12         61.69         67.59         8.55 o                         
  16   0  12       2078.48       2278.68        27.05 o                         
  17   0  12         41.03         60.28         8.49 o                         
  18   0  12        346.85        396.56        10.13 o                         
  19   0  12          8.77          4.22         8.40 o                         
  20   0  12        385.44        319.77         9.34 o                         
   1   1  12      14432.21      13955.95        47.15 o                         
   2   1  12        117.75        111.80         8.71 o                         
   3   1  12      13572.08      12814.14       114.03 o                         
   4   1  12        106.97        134.02        10.43 o                         
   5   1  12       3248.29       2735.36        22.11 o                         
   6   1  12          1.37          4.72         8.03 o                         
   7   1  12       4452.34       3968.22        32.93 o                         
   8   1  12       2145.04       2143.94        11.23 o                         
   9   1  12       4690.15       4543.76        38.65 o                         
  10   1  12        708.69        658.33         8.23 o                         
  11   1  12       3523.61       3461.88        25.52 o                         
  12   1  12       1691.32       1609.44         8.63 o                         
  13   1  12        229.03        238.34         7.15 o                         
  14   1  12          5.53         17.60         6.82 o                         
  15   1  12       1631.90       1833.64        24.69 o                         
  16   1  12        148.24        147.78        10.74 o                         
  17   1  12        769.63        826.73        11.47 o                         
  18   1  12         50.67         69.67         9.26 o                         
  19   1  12       1511.61       1464.59        43.60 o                         
   0   2  12      13674.49      13752.55        67.37 o                         
   1   2  12         70.92         70.58         9.60 o                         
   2   2  12        245.56        162.41         9.83 o                         
   3   2  12        459.95        472.73         8.59 o                         
   4   2  12       2027.78       1903.50        22.27 o                         
   5   2  12        119.94        103.32         9.22 o                         
   6   2  12       4347.58       4229.94        50.36 o                         
   7   2  12       1888.74       2083.80        19.33 o                         
   8   2  12       5683.12       5673.73        53.19 o                         
   9   2  12        184.32        163.65         7.16 o                         
  10   2  12       2621.99       2781.25        14.24 o                         
  11   2  12        785.27        721.84         7.88 o                         
  12   2  12       5587.89       5724.20        32.70 o                         
  13   2  12         27.58         27.32         6.63 o                         
  14   2  12        780.71        854.66         7.57 o                         
  15   2  12        582.97        560.07         7.18 o                         
  16   2  12        367.57        423.68         7.32 o                         
  17   2  12         16.15         15.97         8.59 o                         
  18   2  12        399.19        399.87        14.18 o                         
  19   2  12         56.23         72.44         6.74 o                         
   1   3  12       3222.92       2999.37        19.24 o                         
   2   3  12       1541.68       1670.98        19.37 o                         
   3   3  12       1783.95       1680.16        12.47 o                         
   4   3  12        354.23        335.34         9.49 o                         
   5   3  12       1821.74       1730.07        12.54 o                         
   6   3  12        258.44        346.83         9.33 o                         
   7   3  12       3166.55       3038.86        33.87 o                         
   8   3  12         33.39         35.61         7.28 o                         
   9   3  12       2624.96       2649.43        18.94 o                         
  10   3  12          1.33         17.60         7.08 o                         
  11   3  12        161.84        174.33         7.73 o                         
  12   3  12          5.68         11.40         7.82 o                         
  13   3  12       1594.01       1723.52        16.80 o                         
  14   3  12        322.25        354.87         6.36 o                         
  15   3  12        473.15        481.07         7.04 o                         
  16   3  12         18.32         28.25         6.76 o                         
  17   3  12        666.79        666.71        13.59 o                         
  18   3  12        225.62        195.16        11.17 o                         
  19   3  12          8.70         17.47         5.97 o                         
   0   4  12        112.07         60.80        14.68 o                         
   1   4  12         16.62         19.36        11.43 o                         
   2   4  12         46.02         43.13         9.77 o                         
   3   4  12        471.92        468.73         9.25 o                         
   4   4  12       8025.49       7448.58        51.66 o                         
   5   4  12         58.35         62.31         8.53 o                         
   6   4  12       1776.62       1565.95        13.81 o                         
   7   4  12       6191.60       5970.72        83.71 o                         
   8   4  12       7848.28       7620.93        73.11 o                         
   9   4  12         23.25         40.08         7.76 o                         
  10   4  12       2546.29       2528.72        17.31 o                         
  11   4  12        666.11        665.04        10.41 o                         
  12   4  12       1895.57       1943.94        23.69 o                         
  13   4  12         19.81         35.50         7.08 o                         
  14   4  12        569.39        621.93         9.43 o                         
  15   4  12         31.51         24.54         6.39 o                         
  16   4  12        534.84        543.61         9.83 o                         
  17   4  12        335.67        295.48        12.69 o                         
  18   4  12         69.49         68.04         6.33 o                         
  19   4  12        218.61        210.22         8.83 o                         
   1   5  12        892.90        826.69        12.87 o                         
   2   5  12        229.11        218.88        11.00 o                         
   3   5  12        373.05        309.20         8.19 o                         
   4   5  12        118.73        146.55         7.80 o                         
   5   5  12        736.34        753.21         9.16 o                         
   6   5  12         65.89         70.45         6.70 o                         
   7   5  12        759.22        693.57         8.12 o                         
   8   5  12        923.52        902.47        10.72 o                         
   9   5  12       1017.20       1009.12        16.13 o                         
  10   5  12          0.68          7.95         7.31 o                         
  11   5  12         44.17         39.29         6.84 o                         
  12   5  12        213.46        209.91         7.29 o                         
  13   5  12        655.37        693.45         7.42 o                         
  14   5  12          1.21         13.36         6.46 o                         
  15   5  12       1110.80       1102.59        16.00 o                         
  16   5  12         57.59         63.99         6.50 o                         
  17   5  12        465.36        441.69         8.76 o                         
  18   5  12         29.88         36.96         6.39 o                         
   0   6  12       1131.49       1178.47        17.27 o                         
   1   6  12       1856.21       1830.56        15.63 o                         
   2   6  12        138.08        137.49        10.31 o                         
   3   6  12          0.08         11.83         8.82 o                         
   4   6  12        149.00        169.38         9.25 o                         
   5   6  12        835.65        829.67         9.55 o                         
   6   6  12         13.98         23.42         7.19 o                         
   7   6  12        721.12        723.95         9.13 o                         
   8   6  12        323.70        291.40         7.18 o                         
   9   6  12          2.01         24.07         7.23 o                         
  10   6  12         51.49         48.13         6.38 o                         
  11   6  12         61.43         83.65         6.38 o                         
  12   6  12        109.14        132.37         6.86 o                         
  13   6  12         99.76        107.56         7.30 o                         
  14   6  12        769.84        820.74         9.14 o                         
  15   6  12         52.31         54.48         6.43 o                         
  16   6  12        636.37        631.14        10.57 o                         
  17   6  12        147.30        123.17         6.67 o                         
   1   7  12        314.04        313.74        10.43 o                         
   2   7  12         14.98         25.91        10.00 o                         
   3   7  12        626.48        617.48         9.70 o                         
   4   7  12        133.58        155.41         8.97 o                         
   5   7  12         16.37         27.51         8.58 o                         
   6   7  12        391.58        386.55         7.82 o                         
   7   7  12         57.02         53.00         7.22 o                         
   8   7  12         50.32         59.82         7.03 o                         
   9   7  12        230.69        259.11         7.20 o                         
  10   7  12         21.31         16.60         8.68 o                         
  11   7  12        266.77        295.64         7.61 o                         
  12   7  12        133.61        144.86         7.07 o                         
  13   7  12        139.01        150.65         9.26 o                         
  14   7  12        258.48        257.03         7.26 o                         
  15   7  12        267.10        277.62         7.52 o                         
  16   7  12          0.97         -0.12         6.98 o                         
   0   8  12         62.19         77.69        15.76 o                         
   1   8  12        836.03        856.88        11.22 o                         
   2   8  12       1068.26       1129.69        10.63 o                         
   3   8  12         39.44         51.44         8.40 o                         
   4   8  12        624.29        728.82         9.29 o                         
   5   8  12        603.95        605.18         9.53 o                         
   6   8  12          4.76         11.89         8.05 o                         
   7   8  12         19.28         23.74         7.44 o                         
   8   8  12        358.17        398.38         7.73 o                         
   9   8  12        142.99        133.05         7.04 o                         
  10   8  12        916.93        947.20        11.87 o                         
  11   8  12          3.53         10.97         6.84 o                         
  12   8  12         33.73         44.98         7.45 o                         
  13   8  12        450.31        377.82         8.69 o                         
  14   8  12        276.60        271.87         8.54 o                         
  15   8  12        139.73        158.13         9.03 o                         
   1   9  12       1331.83       1347.19        14.36 o                         
   2   9  12       1352.73       1246.37        15.13 o                         
   3   9  12       3798.19       3803.74        44.33 o                         
   4   9  12        204.73        254.46         8.66 o                         
   5   9  12       1000.54       1001.15        10.96 o                         
   6   9  12         24.37         30.44         8.15 o                         
   7   9  12       1041.39       1109.27        22.65 o                         
   8   9  12         82.08         70.51         8.05 o                         
   9   9  12       1342.21       1400.51        15.62 o                         
  10   9  12        195.34        214.44         7.26 o                         
  11   9  12       1055.67       1038.26        21.11 o                         
  12   9  12         20.50         22.82         6.74 o                         
  13   9  12        653.34        608.87        17.28 o                         
  14   9  12        104.98         86.72         7.40 o                         
   0  10  12        877.90        884.79        24.39 o                         
   1  10  12        264.12        262.68        16.01 o                         
   2  10  12       4171.39       4038.04        43.42 o                         
   3  10  12        138.39        127.25        10.21 o                         
   4  10  12       4182.47       4099.19        90.37 o                         
   5  10  12          8.94          6.56         7.88 o                         
   6  10  12       1109.96       1119.29        19.02 o                         
   7  10  12         69.40         75.66         8.31 o                         
   8  10  12        448.27        473.43         8.93 o                         
   9  10  12          0.02         -2.64         8.54 o                         
  10  10  12       1503.50       1411.26        34.45 o                         
  11  10  12         34.79         31.26         8.00 o                         
  12  10  12        655.97        627.67        23.77 o                         
  13  10  12         12.60         13.75         7.24 o                         
   1  11  12        611.76        693.53        14.49 o                         
   2  11  12          2.65          9.60        20.02 o                         
   3  11  12       1166.19       1226.13        17.24 o                         
   4  11  12        161.78        158.25         8.77 o                         
   5  11  12       1205.46       1203.09        16.28 o                         
   6  11  12         21.32         16.25         7.86 o                         
   7  11  12        759.20        733.73        10.82 o                         
   8  11  12         35.90         39.29         7.99 o                         
   9  11  12        501.85        502.65        17.04 o                         
  10  11  12         33.63         26.02        10.52 o                         
  11  11  12        649.93        467.71        19.82 o                         
   0  12  12        113.84        160.40        14.85 o                         
   1  12  12         16.96         40.25        12.68 o                         
   2  12  12       1996.67       1864.67        61.90 o                         
   3  12  12          0.05          6.61        11.14 o                         
   4  12  12        329.67        327.84        13.58 o                         
   5  12  12         63.37         51.02         9.49 o                         
   6  12  12       1272.57       1167.15        26.91 o                         
   7  12  12         15.12         17.99         8.69 o                         
   8  12  12        176.14        166.25         8.74 o                         
   1  13  12        361.01        297.87        10.90 o                         
   2  13  12          2.65          8.07        11.77 o                         
   3  13  12        385.34        317.13        19.57 o                         
   1   1  13       1754.26       1804.98        12.82 o                         
   2   1  13        963.37        983.21         9.86 o                         
   3   1  13        302.47        242.51         8.79 o                         
   4   1  13       1623.96       1812.64        11.56 o                         
   5   1  13       3020.74       3241.64        46.43 o                         
   6   1  13          5.89          5.12         8.35 o                         
   7   1  13        634.63        608.58        10.69 o                         
   8   1  13        306.83        325.35         9.80 o                         
   9   1  13        104.57        100.96         7.86 o                         
  10   1  13        389.28        374.97         8.29 o                         
  11   1  13        101.57        116.09         7.15 o                         
  12   1  13          0.37         24.22         7.15 o                         
  13   1  13        534.42        531.30         9.13 o                         
  14   1  13        208.17        214.84         6.73 o                         
  15   1  13        285.46        267.55         7.04 o                         
  16   1  13         11.07          9.80         6.76 o                         
  17   1  13          2.05         -0.74         7.89 o                         
  18   1  13        109.73         95.95         6.71 o                         
  19   1  13        110.11         84.11         6.57 o                         
   0   2  13        489.72        551.35        13.70 o                         
   1   2  13       1369.13       1453.32        16.05 o                         
   2   2  13       2758.56       2876.79        24.16 o                         
   3   2  13       1021.59       1127.51        10.10 o                         
   4   2  13       2095.02       2006.54        12.29 o                         
   5   2  13         45.37         36.26         8.23 o                         
   6   2  13       4635.23       4702.10        42.62 o                         
   7   2  13        471.59        561.54         8.45 o                         
   8   2  13         10.95         23.34         7.32 o                         
   9   2  13        109.69        124.06         7.31 o                         
  10   2  13         17.13         38.62         7.51 o                         
  11   2  13       1554.60       1579.84        16.94 o                         
  12   2  13       1245.25       1302.92        19.22 o                         
  13   2  13         38.44         24.06         6.67 o                         
  14   2  13       1076.65       1141.77        15.90 o                         
  15   2  13          6.15          6.66         6.82 o                         
  16   2  13         48.75         59.10         6.11 o                         
  17   2  13         88.64        110.74         6.76 o                         
  18   2  13         22.53         20.02         9.09 o                         
  19   2  13         38.86         52.60         6.74 o                         
   1   3  13        228.80        264.19        11.12 o                         
   2   3  13        124.88        143.60        10.20 o                         
   3   3  13        256.04        304.83         9.46 o                         
   4   3  13        336.85        304.52         9.89 o                         
   5   3  13          3.73         21.42         7.96 o                         
   6   3  13        299.51        366.75         9.24 o                         
   7   3  13       1523.01       1552.85        20.63 o                         
   8   3  13          5.22         29.58         7.35 o                         
   9   3  13       1234.91       1226.37        11.17 o                         
  10   3  13        301.49        326.68         7.59 o                         
  11   3  13         29.01         38.17         7.24 o                         
  12   3  13        612.69        651.13         7.51 o                         
  13   3  13         14.34         24.25         7.07 o                         
  14   3  13         14.67         24.73         6.13 o                         
  15   3  13         41.87         56.65         6.74 o                         
  16   3  13          8.76         19.88         6.36 o                         
  17   3  13         97.83        103.75         6.74 o                         
  18   3  13         18.65         23.67         9.13 o                         
  19   3  13         13.28         22.59         8.34 o                         
   0   4  13        291.62        281.77        14.87 o                         
   1   4  13        132.51        170.64        10.67 o                         
   2   4  13         85.08         93.51        10.05 o                         
   3   4  13         13.43         22.37         8.82 o                         
   4   4  13       2639.42       2536.90        25.21 o                         
   5   4  13        128.49         98.29         8.28 o                         
   6   4  13        217.53        213.02         7.75 o                         
   7   4  13        143.28        146.77         8.20 o                         
   8   4  13       1079.68       1052.37        10.31 o                         
   9   4  13         28.68         54.89         7.39 o                         
  10   4  13         84.88        109.53         7.35 o                         
  11   4  13         24.07         19.78         6.77 o                         
  12   4  13        550.56        537.70        11.03 o                         
  13   4  13        157.43        172.88         7.23 o                         
  14   4  13          5.32         12.80         6.13 o                         
  15   4  13        459.44        460.27         7.30 o                         
  16   4  13         10.58         19.20         6.68 o                         
  17   4  13         23.22         34.85         6.39 o                         
  18   4  13          5.13          3.73         6.23 o                         
   1   5  13        105.00        104.43        10.52 o                         
   2   5  13        416.21        417.64        10.98 o                         
   3   5  13         69.23         55.75         7.81 o                         
   4   5  13        184.59        209.34         8.62 o                         
   5   5  13       3079.36       3005.18        23.13 o                         
   6   5  13        134.35        149.20         8.03 o                         
   7   5  13       2147.07       2146.89        20.84 o                         
   8   5  13       2124.45       2053.54        19.88 o                         
   9   5  13       2498.31       2501.19        17.32 o                         
  10   5  13          8.01          8.98         6.74 o                         
  11   5  13       2281.48       2403.91        17.34 o                         
  12   5  13        322.17        345.89         7.60 o                         
  13   5  13        471.99        506.32         8.02 o                         
  14   5  13        123.17        126.25         8.74 o                         
  15   5  13        403.50        409.19         7.04 o                         
  16   5  13         40.69         40.94         6.11 o                         
  17   5  13          6.37          3.81         6.69 o                         
  18   5  13         36.90         28.47         5.99 o                         
   0   6  13        494.59        496.36        15.58 o                         
   1   6  13        454.54        466.71        11.61 o                         
   2   6  13         63.06         77.04         9.61 o                         
   3   6  13        393.46        386.84         9.33 o                         
   4   6  13          6.03         13.59         7.74 o                         
   5   6  13         40.14         51.42         8.45 o                         
   6   6  13         97.27        109.47         7.69 o                         
   7   6  13        462.47        477.57         7.66 o                         
   8   6  13         25.95         26.33         6.93 o                         
   9   6  13        365.12        307.21         7.61 o                         
  10   6  13        316.54        298.45         8.96 o                         
  11   6  13         99.71         77.02         6.90 o                         
  12   6  13        116.21        113.28         6.88 o                         
  13   6  13          4.00          3.47         6.76 o                         
  14   6  13         83.35         90.95         7.01 o                         
  15   6  13        189.18        225.56         7.35 o                         
  16   6  13          0.00         18.80         6.93 o                         
  17   6  13         17.28         25.46         6.82 o                         
   1   7  13       1127.92       1105.55        11.64 o                         
   2   7  13         29.63         44.94         9.92 o                         
   3   7  13        603.72        631.41         9.67 o                         
   4   7  13        320.22        320.71         9.39 o                         
   5   7  13        942.36        963.45         9.80 o                         
   6   7  13        655.28        665.58         8.13 o                         
   7   7  13       1318.22       1370.38        14.80 o                         
   8   7  13         15.30         16.78         6.35 o                         
   9   7  13         60.04         67.47         6.54 o                         
  10   7  13        398.72        398.79         7.10 o                         
  11   7  13        287.77        298.37         6.79 o                         
  12   7  13         18.69         33.36         6.39 o                         
  13   7  13        127.97        151.49         7.97 o                         
  14   7  13         64.04         47.48         6.66 o                         
  15   7  13          0.06         10.34         7.02 o                         
  16   7  13         35.01         31.97         7.03 o                         
   0   8  13       4342.94       4441.04        60.46 o                         
   1   8  13        262.61        304.38         9.70 o                         
   2   8  13        797.08        839.95        10.06 o                         
   3   8  13        128.11        107.03         8.04 o                         
   4   8  13        107.85        119.30         8.41 o                         
   5   8  13        126.15        113.59         8.05 o                         
   6   8  13       2515.07       2530.63        32.69 o                         
   7   8  13         72.59         88.05         7.52 o                         
   8   8  13        778.25        753.41         8.80 o                         
   9   8  13        167.74        175.53         7.16 o                         
  10   8  13         44.75         56.68         6.64 o                         
  11   8  13        121.26        128.70         6.43 o                         
  12   8  13         33.89         45.64         6.41 o                         
  13   8  13        266.27        232.22         8.09 o                         
  14   8  13         14.67         20.37         7.06 o                         
  15   8  13          3.08         12.75         7.25 o                         
   1   9  13       1232.57       1259.55        13.02 o                         
   2   9  13       1112.83       1130.31        11.91 o                         
   3   9  13        639.09        654.42         9.55 o                         
   4   9  13          7.12         22.76         8.63 o                         
   5   9  13        265.92        277.45         8.37 o                         
   6   9  13        146.89        144.65         7.72 o                         
   7   9  13         57.54         57.89         8.40 o                         
   8   9  13          5.06         18.83         7.14 o                         
   9   9  13        377.50        353.19         8.85 o                         
  10   9  13          8.33         20.91         7.05 o                         
  11   9  13         24.66         32.30         6.74 o                         
  12   9  13          6.87         25.73         6.48 o                         
  13   9  13         20.13         23.16         6.59 o                         
  14   9  13         63.64         42.18         6.96 o                         
   0  10  13         59.22         73.97        19.16 o                         
   1  10  13         23.49         28.21        13.28 o                         
   2  10  13        272.66        249.69        10.74 o                         
   3  10  13         37.69         49.79         9.60 o                         
   4  10  13         32.95         37.06         8.56 o                         
   5  10  13        654.58        599.35         9.86 o                         
   6  10  13         83.43         94.29         8.24 o                         
   7  10  13         25.04         30.10         8.01 o                         
   8  10  13          4.11          8.37         7.04 o                         
   9  10  13          8.16         21.50         7.82 o                         
  10  10  13        175.06        154.09         7.61 o                         
  11  10  13         32.96         32.16         7.85 o                         
  12  10  13         27.31         15.59         7.11 o                         
   1  11  13          0.90          7.33        12.76 o                         
   2  11  13          1.51         20.32        11.91 o                         
   3  11  13          9.62         16.25         9.35 o                         
   4  11  13          0.75          7.83         8.40 o                         
   5  11  13          6.83         18.81         8.38 o                         
   6  11  13         10.94         21.21         8.14 o                         
   7  11  13          7.59          5.17         7.67 o                         
   8  11  13         17.31         26.49         8.16 o                         
   9  11  13         35.83         36.51         8.24 o                         
  10  11  13        117.15         86.47         8.75 o                         
   0  12  13         29.86         28.32        14.89 o                         
   1  12  13         94.95         86.44        12.85 o                         
   2  12  13        205.31        194.56        12.65 o                         
   3  12  13         22.42         32.57        11.12 o                         
   4  12  13         26.68         42.62        11.22 o                         
   5  12  13         12.83          6.68         8.96 o                         
   6  12  13          0.11          8.74         8.76 o                         
   7  12  13         36.17         31.17         8.43 o                         
   0   0  14        122.74         66.13        12.19 o                         
   1   0  14       4899.10       5303.09        29.86 o                         
   2   0  14        129.38         97.27        11.59 o                         
   3   0  14        224.30        295.73        13.16 o                         
   4   0  14       1297.98       1269.32        14.59 o                         
   5   0  14         59.37         44.21        13.52 o                         
   6   0  14         64.19         72.51        11.27 o                         
   7   0  14       1118.99       1130.65        25.74 o                         
   8   0  14       2415.04       2458.76        27.22 o                         
   9   0  14         94.07         93.67        11.77 o                         
  10   0  14        139.81        111.62         8.89 o                         
  11   0  14        661.12        682.94        10.53 o                         
  12   0  14       2188.12       2358.54        12.51 o                         
  13   0  14        804.78        756.97        15.39 o                         
  14   0  14        380.79        419.12        10.35 o                         
  15   0  14        896.66        858.85        25.38 o                         
  16   0  14        752.34        850.68        22.87 o                         
  17   0  14        195.36        189.10        12.40 o                         
  18   0  14        290.32        280.49        17.71 o                         
  19   0  14         64.66         36.64        10.27 o                         
   1   1  14       8008.54       7669.64        56.16 o                         
   2   1  14        310.01        310.64         9.22 o                         
   3   1  14        782.91        710.76         9.58 o                         
   4   1  14       2997.11       3192.49        29.32 o                         
   5   1  14        208.66        166.27         8.92 o                         
   6   1  14        135.95        145.88         9.37 o                         
   7   1  14       1603.85       1567.92        19.71 o                         
   8   1  14        840.02        844.99        13.71 o                         
   9   1  14        723.65        699.22        10.73 o                         
  10   1  14        213.57        235.32         7.86 o                         
  11   1  14       2106.45       2141.62        18.48 o                         
  12   1  14        190.34        181.03         6.83 o                         
  13   1  14        213.58        263.32         7.37 o                         
  14   1  14       1502.83       1476.16        15.05 o                         
  15   1  14        995.42       1066.59        10.51 o                         
  16   1  14         26.46         43.87         6.35 o                         
  17   1  14        145.01        168.59         6.88 o                         
  18   1  14          8.80         23.10         6.54 o                         
  19   1  14        647.82        600.16        18.01 o                         
   0   2  14       7223.59       6592.30        59.64 o                         
   1   2  14        397.60        453.34        10.05 o                         
   2   2  14       6112.27       5888.00        44.11 o                         
   3   2  14          4.13         33.60         8.39 o                         
   4   2  14       6871.25       6773.70        34.33 o                         
   5   2  14        427.84        405.29        10.31 o                         
   6   2  14       1163.97       1099.93        10.04 o                         
   7   2  14          6.74         24.95         7.73 o                         
   8   2  14       4155.97       4134.35        42.51 o                         
   9   2  14        290.80        216.60         7.29 o                         
  10   2  14        529.74        552.40        12.05 o                         
  11   2  14        139.10        139.52         6.66 o                         
  12   2  14          6.38         18.28         8.64 o                         
  13   2  14         92.92         67.26         6.56 o                         
  14   2  14        247.85        290.33         7.69 o                         
  15   2  14          6.04         13.38         6.81 o                         
  16   2  14       1156.53       1273.36        12.41 o                         
  17   2  14         68.71         62.29         8.19 o                         
  18   2  14        279.53        246.76         8.18 o                         
  19   2  14        256.64        247.85        21.04 o                         
   1   3  14       6466.44       6103.65        74.56 o                         
   2   3  14         50.35         64.48         9.06 o                         
   3   3  14       4357.95       3970.64        19.18 o                         
   4   3  14        314.82        303.03         8.62 o                         
   5   3  14       1574.14       1445.85        20.83 o                         
   6   3  14         35.25         48.37         7.72 o                         
   7   3  14       4825.05       4799.08        44.41 o                         
   8   3  14        238.94        274.92         8.04 o                         
   9   3  14       1039.29       1162.13        13.61 o                         
  10   3  14        313.57        292.42         7.88 o                         
  11   3  14       2350.68       2486.11        28.23 o                         
  12   3  14         44.12         34.11         6.28 o                         
  13   3  14        198.73        248.77         7.20 o                         
  14   3  14        404.72        447.98         7.35 o                         
  15   3  14        208.52        223.54         6.66 o                         
  16   3  14          0.35          7.81         6.38 o                         
  17   3  14        353.09        329.55         8.15 o                         
  18   3  14          2.43          9.46         6.66 o                         
   0   4  14      18475.61      17860.01        33.92 o                         
   1   4  14         10.02         37.53        10.37 o                         
   2   4  14       3540.25       3297.58        22.91 o                         
   3   4  14        141.93        122.61         8.81 o                         
   4   4  14       5912.33       5695.65        46.02 o                         
   5   4  14       1702.78       1689.09        14.73 o                         
   6   4  14       1234.68       1241.56         9.45 o                         
   7   4  14        541.95        540.57         8.18 o                         
   8   4  14       5142.80       4951.55        50.43 o                         
   9   4  14         27.88         27.19         7.56 o                         
  10   4  14        206.72        213.81         7.51 o                         
  11   4  14        686.20        685.95        10.63 o                         
  12   4  14        149.37        178.97         7.70 o                         
  13   4  14          7.64         10.28         6.86 o                         
  14   4  14        526.34        517.43        10.52 o                         
  15   4  14       1309.03       1324.60        14.41 o                         
  16   4  14        301.54        347.05         9.35 o                         
  17   4  14          0.66          4.38         6.61 o                         
  18   4  14        453.12        373.29        11.64 o                         
   1   5  14       4162.01       3985.04        19.65 o                         
   2   5  14        385.44        387.87        11.10 o                         
   3   5  14       2590.59       2576.20        10.67 o                         
   4   5  14        603.83        545.93         8.27 o                         
   5   5  14       1916.57       1944.08        10.08 o                         
   6   5  14         58.16         57.24         7.92 o                         
   7   5  14        258.53        276.24         7.33 o                         
   8   5  14        710.71        725.01        10.10 o                         
   9   5  14       5439.98       5757.58        48.98 o                         
  10   5  14        571.81        505.21         8.38 o                         
  11   5  14        960.67       1095.30         8.59 o                         
  12   5  14         16.27          8.75         7.07 o                         
  13   5  14       2738.88       2811.04        34.06 o                         
  14   5  14          1.04          5.90         6.78 o                         
  15   5  14        714.92        713.31        19.54 o                         
  16   5  14        142.95        130.54         6.64 o                         
  17   5  14        418.21        366.73        13.89 o                         
   0   6  14        450.18        431.16        17.77 o                         
   1   6  14        198.50        220.50        11.13 o                         
   2   6  14        984.25        976.11        11.04 o                         
   3   6  14       2253.42       2243.95        15.33 o                         
   4   6  14       3951.07       3996.46        20.40 o                         
   5   6  14          7.00          8.70         7.84 o                         
   6   6  14         49.25         40.44         7.80 o                         
   7   6  14          5.08         11.48         6.86 o                         
   8   6  14       4132.40       4335.96        39.40 o                         
   9   6  14         37.87         24.18         6.74 o                         
  10   6  14        935.91       1057.58        12.81 o                         
  11   6  14          1.48         12.05         6.29 o                         
  12   6  14       2113.05       2232.24        29.48 o                         
  13   6  14          2.44         19.34         6.75 o                         
  14   6  14       1022.91       1126.37        15.05 o                         
  15   6  14          5.63          6.12         6.88 o                         
  16   6  14       1192.94       1157.62        25.62 o                         
  17   6  14          2.56          8.80         7.03 o                         
   1   7  14        220.80        227.44         9.59 o                         
   2   7  14        365.01        352.00         9.89 o                         
   3   7  14       1957.20       2014.15        16.00 o                         
   4   7  14          3.04         20.47         7.87 o                         
   5   7  14        400.59        437.89         8.13 o                         
   6   7  14         75.88         82.12         7.29 o                         
   7   7  14        691.41        815.16         7.90 o                         
   8   7  14        551.10        540.09         8.49 o                         
   9   7  14       1364.55       1464.24        10.12 o                         
  10   7  14         87.37         81.57         6.79 o                         
  11   7  14         77.84         89.23         6.68 o                         
  12   7  14          6.84         24.62         6.63 o                         
  13   7  14        462.91        482.34        10.24 o                         
  14   7  14          3.09          9.97         6.41 o                         
  15   7  14       1092.38       1071.76        24.12 o                         
  16   7  14         23.75         14.39         6.34 o                         
   0   8  14        124.81        203.94        13.97 o                         
   1   8  14         45.73         54.58         9.78 o                         
   2   8  14         21.57         39.31         8.41 o                         
   3   8  14        832.23        790.21        11.76 o                         
   4   8  14       1919.15       1980.64        23.97 o                         
   5   8  14         62.30         64.89         8.25 o                         
   6   8  14        753.76        839.22        10.98 o                         
   7   8  14         30.84         45.90         7.36 o                         
   8   8  14        909.91        952.31        10.39 o                         
   9   8  14         64.07         79.73         6.75 o                         
  10   8  14        987.55       1000.08         8.65 o                         
  11   8  14         62.07         67.03         6.66 o                         
  12   8  14        164.64        187.10         6.58 o                         
  13   8  14         44.24         52.95         6.46 o                         
  14   8  14        517.76        558.94        22.05 o                         
  15   8  14          0.73         -3.96         7.63 o                         
   1   9  14        453.39        466.59        10.66 o                         
   2   9  14       1526.93       1466.75        10.79 o                         
   3   9  14       3380.59       3323.01        29.79 o                         
   4   9  14          0.88          5.01         8.47 o                         
   5   9  14        854.99        871.64        16.97 o                         
   6   9  14        113.23        124.58         7.86 o                         
   7   9  14       1560.11       1632.39        17.98 o                         
   8   9  14         13.51         21.61         7.62 o                         
   9   9  14        360.15        347.96         7.69 o                         
  10   9  14         44.74         50.88         6.59 o                         
  11   9  14        423.20        398.43        13.42 o                         
  12   9  14          6.84         18.02         6.37 o                         
  13   9  14          5.10         21.89         6.80 o                         
   0  10  14        237.26        261.23        17.61 o                         
   1  10  14        330.42        348.37        13.06 o                         
   2  10  14       4177.08       4020.43        40.50 o                         
   3  10  14         20.41         22.66         9.07 o                         
   4  10  14        329.36        337.96         9.51 o                         
   5  10  14        132.82        141.43         7.36 o                         
   6  10  14       1142.19       1085.27        16.93 o                         
   7  10  14         28.81         34.76         7.52 o                         
   8  10  14        191.96        195.59         8.67 o                         
   9  10  14          5.66          3.08         7.68 o                         
  10  10  14        655.86        615.87        14.58 o                         
  11  10  14         68.53         62.17         7.11 o                         
  12  10  14         20.63         12.56         6.69 o                         
   1  11  14          2.98          8.02        10.94 o                         
   2  11  14        142.66        132.92        11.88 o                         
   3  11  14       1045.04       1007.88        23.92 o                         
   4  11  14         84.19         87.58         7.31 o                         
   5  11  14        146.19        173.05         8.63 o                         
   6  11  14          2.48          6.93         8.36 o                         
   7  11  14         90.69         84.17         7.97 o                         
   8  11  14         25.02         23.82         7.88 o                         
   9  11  14        270.42        223.91        11.42 o                         
   0  12  14          3.84          0.65        14.49 o                         
   1  12  14          4.10         16.72        12.46 o                         
   2  12  14        135.57        128.31        14.41 o                         
   3  12  14         10.18          3.72        11.04 o                         
   4  12  14         74.74         78.40        10.73 o                         
   5  12  14         35.31         38.26         9.01 o                         
   6  12  14         96.82         91.08         8.94 o                         
   1   1  15       4875.43       4919.33        30.92 o                         
   2   1  15          4.31          8.99         8.55 o                         
   3   1  15       2735.98       2783.54        19.09 o                         
   4   1  15        148.87        176.79         8.26 o                         
   5   1  15         24.44         29.30         8.79 o                         
   6   1  15        413.82        382.22         9.55 o                         
   7   1  15        967.07        903.17         9.70 o                         
   8   1  15        635.71        633.08         8.21 o                         
   9   1  15        711.10        715.07         8.94 o                         
  10   1  15       1892.80       1991.03        16.74 o                         
  11   1  15       1148.95       1214.19        12.30 o                         
  12   1  15         19.30         15.96         6.36 o                         
  13   1  15         63.50         83.90         8.47 o                         
  14   1  15         21.34         27.40         6.72 o                         
  15   1  15        290.66        346.18         7.20 o                         
  16   1  15        205.87        214.99         8.79 o                         
  17   1  15          0.08          3.32         6.25 o                         
  18   1  15        264.46        279.20        11.94 o                         
   0   2  15        581.93        557.43        14.83 o                         
   1   2  15        227.46        264.55         9.34 o                         
   2   2  15       3668.07       3789.67        32.97 o                         
   3   2  15         16.75         35.40         7.99 o                         
   4   2  15         16.84         35.34         8.71 o                         
   5   2  15        202.74        213.43         9.56 o                         
   6   2  15       1041.82       1055.44         9.10 o                         
   7   2  15        859.87        865.18        13.42 o                         
   8   2  15        141.00        173.86         8.14 o                         
   9   2  15        536.83        506.22         7.69 o                         
  10   2  15       4989.39       5198.50        53.68 o                         
  11   2  15        546.91        537.66         9.33 o                         
  12   2  15         98.93        120.90         6.71 o                         
  13   2  15        417.14        379.04         6.99 o                         
  14   2  15        185.95        201.03         8.21 o                         
  15   2  15        126.69        145.93         7.02 o                         
  16   2  15         49.98         49.56         6.28 o                         
  17   2  15         10.18         15.56         5.90 o                         
  18   2  15         16.73         26.48         6.58 o                         
   1   3  15       1061.34       1063.85        11.66 o                         
   2   3  15        115.44        144.06         9.68 o                         
   3   3  15        273.87        290.44         9.03 o                         
   4   3  15        829.85        854.54        10.59 o                         
   5   3  15         49.35         44.06         8.41 o                         
   6   3  15          0.02          2.51         7.72 o                         
   7   3  15       1524.91       1573.45        24.53 o                         
   8   3  15       4756.18       4737.50        49.09 o                         
   9   3  15        111.51        126.15         7.74 o                         
  10   3  15          4.09          9.36         6.57 o                         
  11   3  15       2147.83       2093.63        10.05 o                         
  12   3  15        113.62         96.56         6.70 o                         
  13   3  15        405.06        442.63         7.05 o                         
  14   3  15        381.52        376.10        11.48 o                         
  15   3  15          7.90         19.66         7.03 o                         
  16   3  15          0.07          3.35         6.56 o                         
  17   3  15         11.20         14.45         7.60 o                         
  18   3  15          8.16          9.79         6.72 o                         
   0   4  15       1550.87       1422.96        15.74 o                         
   1   4  15         61.35         87.54        10.31 o                         
   2   4  15         18.98         14.32         9.23 o                         
   3   4  15        788.72        834.69        11.02 o                         
   4   4  15        229.31        228.82         8.46 o                         
   5   4  15        582.20        637.70        10.85 o                         
   6   4  15        475.95        443.19         8.22 o                         
   7   4  15       1716.36       1708.41        20.22 o                         
   8   4  15         14.68         37.12         7.58 o                         
   9   4  15        201.02        196.50         7.35 o                         
  10   4  15        111.54        137.75         6.88 o                         
  11   4  15        203.06        219.64         7.28 o                         
  12   4  15          4.09         17.95         7.58 o                         
  13   4  15         56.56         65.01         7.40 o                         
  14   4  15        170.80        175.69         6.68 o                         
  15   4  15        464.31        502.04         7.17 o                         
  16   4  15          0.46          3.12         7.40 o                         
  17   4  15          1.00          2.58         6.25 o                         
  18   4  15         70.92         54.89         6.46 o                         
   1   5  15        230.70        213.93        10.40 o                         
   2   5  15        100.32         91.92        10.23 o                         
   3   5  15       1259.23       1264.38        13.85 o                         
   4   5  15        548.41        516.00         8.24 o                         
   5   5  15         20.21         25.88         7.97 o                         
   6   5  15       3071.35       2968.65        26.30 o                         
   7   5  15        648.28        659.69         7.76 o                         
   8   5  15        700.31        696.25         8.80 o                         
   9   5  15        420.46        403.30         8.88 o                         
  10   5  15         85.19         69.39         6.43 o                         
  11   5  15         43.35         61.53         6.57 o                         
  12   5  15          0.85         17.16         6.58 o                         
  13   5  15         17.05         29.11         7.11 o                         
  14   5  15         25.19         35.52         6.93 o                         
  15   5  15         30.15         29.94         6.71 o                         
  16   5  15         86.09         87.05         7.62 o                         
  17   5  15         26.78         17.04         6.89 o                         
   0   6  15        466.86        428.57        22.66 o                         
   1   6  15        482.69        482.36        10.81 o                         
   2   6  15         20.28         24.60         9.26 o                         
   3   6  15          3.39         27.76         8.63 o                         
   4   6  15        789.64        748.77        12.86 o                         
   5   6  15        526.30        526.21         8.09 o                         
   6   6  15        162.54        161.69         8.01 o                         
   7   6  15         78.16         97.63         6.86 o                         
   8   6  15       1514.67       1403.00        12.94 o                         
   9   6  15        270.24        278.77         6.74 o                         
  10   6  15          0.56         -0.36         6.24 o                         
  11   6  15          3.22         13.63         6.43 o                         
  12   6  15         13.65         26.22         8.56 o                         
  13   6  15          0.67         -4.22         6.75 o                         
  14   6  15        111.28         92.36         7.03 o                         
  15   6  15        338.71        302.22         7.93 o                         
  16   6  15         54.68         40.01         7.09 o                         
   1   7  15          1.07          8.37         9.04 o                         
   2   7  15        182.77        173.62         9.30 o                         
   3   7  15        164.96        151.98         8.15 o                         
   4   7  15          6.93         22.80         7.82 o                         
   5   7  15        652.17        653.36         8.85 o                         
   6   7  15          9.64          5.01         7.00 o                         
   7   7  15        238.18        198.70         7.04 o                         
   8   7  15         20.60         32.19         6.72 o                         
   9   7  15          0.53          5.76         6.18 o                         
  10   7  15        213.47        246.87         6.70 o                         
  11   7  15          5.22          9.31         6.17 o                         
  12   7  15         79.67        113.94         6.18 o                         
  13   7  15          0.75         -1.50         6.89 o                         
  14   7  15          3.33         20.16         6.98 o                         
  15   7  15         76.36         92.14         7.17 o                         
   0   8  15        792.19        765.38        15.31 o                         
   1   8  15          3.08          8.78         9.37 o                         
   2   8  15       2697.20       2707.33        16.90 o                         
   3   8  15         92.54         93.99         8.24 o                         
   4   8  15        821.45        820.23         9.51 o                         
   5   8  15         13.75         12.91         7.90 o                         
   6   8  15        427.86        418.50         8.01 o                         
   7   8  15        140.58        122.88         7.28 o                         
   8   8  15         54.55         39.77         6.92 o                         
   9   8  15        282.47        316.27         7.06 o                         
  10   8  15        198.33        189.12         6.87 o                         
  11   8  15          7.24         18.33         6.52 o                         
  12   8  15        241.63        237.03         6.95 o                         
  13   8  15          0.07         13.03         6.30 o                         
  14   8  15         82.85         82.17         7.12 o                         
   1   9  15         10.58          0.95         9.31 o                         
   2   9  15          1.40          8.98         8.19 o                         
   3   9  15       1142.72       1217.05        17.79 o                         
   4   9  15         18.52         16.57         8.44 o                         
   5   9  15        182.42        200.97         8.61 o                         
   6   9  15         27.92         22.28         7.10 o                         
   7   9  15        324.48        309.65         7.96 o                         
   8   9  15         16.82         32.47         7.65 o                         
   9   9  15         19.53         32.75         7.32 o                         
  10   9  15         32.83         39.32         6.91 o                         
  11   9  15         64.42         67.33         6.58 o                         
  12   9  15        143.00        121.26         6.88 o                         
  13   9  15          6.29          3.66         6.48 o                         
   0  10  15        588.67        641.74        18.40 o                         
   1  10  15        189.24        164.24        10.01 o                         
   2  10  15        100.86        105.91         9.66 o                         
   3  10  15         96.15         78.23         8.83 o                         
   4  10  15         46.62         60.89         8.04 o                         
   5  10  15          0.04         14.68         6.96 o                         
   6  10  15         26.64         28.64         7.58 o                         
   7  10  15          4.72          0.37         7.63 o                         
   8  10  15         29.78         40.05         7.37 o                         
   9  10  15         15.79         11.56         8.68 o                         
  10  10  15          0.03         17.24         7.75 o                         
  11  10  15          0.51         16.11         6.95 o                         
   1  11  15          1.59         13.14        10.85 o                         
   2  11  15        169.60        139.48        10.79 o                         
   3  11  15        129.27        117.09         9.45 o                         
   4  11  15         32.58         30.64         7.39 o                         
   5  11  15         35.57         24.75         7.27 o                         
   6  11  15        147.39        126.14         8.15 o                         
   7  11  15         12.88         21.66         8.24 o                         
   8  11  15          3.52         16.95         8.00 o                         
   9  11  15         11.19         11.51         7.63 o                         
   0  12  15         28.37         57.88        14.47 o                         
   1  12  15         60.01         42.72        11.38 o                         
   2  12  15         23.49         24.19        12.51 o                         
   3  12  15          1.52         10.88        10.47 o                         
   4  12  15          2.28         18.08        10.32 o                         
   5  12  15          5.91         17.08         8.85 o                         
   0   0  16       4222.46       3765.30        32.91 o                         
   1   0  16        711.58        687.43        13.01 o                         
   2   0  16       8190.09       7859.15       113.38 o                         
   3   0  16        390.40        490.31        12.61 o                         
   4   0  16        176.83        149.89        11.79 o                         
   5   0  16       1099.89       1080.06        23.78 o                         
   6   0  16      12885.01      12634.78       246.53 o                         
   7   0  16       1119.96       1214.32        17.80 o                         
   8   0  16        458.13        495.55        16.83 o                         
   9   0  16         43.97         55.86        12.54 o                         
  10   0  16       1968.57       1973.05        20.84 o                         
  11   0  16         18.27          8.37        11.12 o                         
  12   0  16       3832.32       4062.24        41.96 o                         
  13   0  16        331.56        303.06        11.88 o                         
  14   0  16       2057.98       2102.52        21.53 o                         
  15   0  16       1340.15       1339.28        26.89 o                         
  16   0  16        729.64        689.91        36.15 o                         
  17   0  16          8.49          9.66         7.43 o                         
  18   0  16        366.01        359.65        18.61 o                         
   1   1  16        495.74        400.41        10.45 o                         
   2   1  16        652.28        763.90         8.08 o                         
   3   1  16       4266.68       4153.16        27.14 o                         
   4   1  16        112.63        121.61         7.40 o                         
   5   1  16       4931.05       4839.29        51.89 o                         
   6   1  16          4.21         12.99         8.39 o                         
   7   1  16       8936.77       8947.43       135.82 o                         
   8   1  16       1270.13       1341.09        15.57 o                         
   9   1  16       4084.97       4076.88        29.25 o                         
  10   1  16        759.16        738.22        18.63 o                         
  11   1  16       1284.28       1333.11        14.66 o                         
  12   1  16         22.28         36.89         6.96 o                         
  13   1  16        819.54        913.25         7.89 o                         
  14   1  16         82.19         82.29         6.52 o                         
  15   1  16       1069.75       1113.16        13.71 o                         
  16   1  16         62.39         70.54         7.18 o                         
  17   1  16        229.80        224.08         6.63 o                         
  18   1  16          9.83         25.38         7.60 o                         
   0   2  16       6953.11       6692.89        22.48 o                         
   1   2  16        169.46        191.73         9.20 o                         
   2   2  16       7306.40       7179.16        40.95 o                         
   3   2  16       1001.81       1087.48        10.62 o                         
   4   2  16       5814.55       5455.52        45.16 o                         
   5   2  16        413.50        423.30         9.86 o                         
   6   2  16        671.06        623.28         9.09 o                         
   7   2  16        189.01        210.97         8.67 o                         
   8   2  16       5167.93       5395.50        35.17 o                         
   9   2  16          0.18          3.74         6.99 o                         
  10   2  16       3275.78       3428.39        34.21 o                         
  11   2  16       1504.10       1484.38        10.01 o                         
  12   2  16         56.97         97.99         6.60 o                         
  13   2  16         17.20         25.55         6.39 o                         
  14   2  16        691.00        719.89         9.05 o                         
  15   2  16        138.98        161.24         6.89 o                         
  16   2  16        603.34        602.18        14.53 o                         
  17   2  16         28.81         19.56         6.32 o                         
  18   2  16        361.36        394.57        13.40 o                         
   1   3  16       2520.09       2346.39        29.08 o                         
   2   3  16        173.60        170.84         9.54 o                         
   3   3  16       3488.09       3284.04        22.94 o                         
   4   3  16        909.15        876.43        13.35 o                         
   5   3  16        830.29        767.91         8.41 o                         
   6   3  16        254.04        283.31         8.75 o                         
   7   3  16       1711.76       1591.78        22.44 o                         
   8   3  16         64.03         71.93         7.19 o                         
   9   3  16       6939.05       7023.40        66.58 o                         
  10   3  16        999.84        950.24        12.97 o                         
  11   3  16        189.40        235.83         7.84 o                         
  12   3  16        220.86        237.33        12.31 o                         
  13   3  16        390.56        427.75         8.99 o                         
  14   3  16         94.62        102.09         6.41 o                         
  15   3  16        557.66        592.12        12.14 o                         
  16   3  16        383.35        357.73         7.13 o                         
  17   3  16        315.95        298.18         8.56 o                         
  18   3  16         43.81         50.28         6.83 o                         
   0   4  16       9407.77       9436.93        80.03 o                         
   1   4  16        124.63        133.78         9.25 o                         
   2   4  16       3114.50       3091.83        13.80 o                         
   3   4  16       1282.16       1302.61        11.53 o                         
   4   4  16        201.91        179.93         8.21 o                         
   5   4  16         76.19         80.16         8.16 o                         
   6   4  16        299.18        327.21         8.50 o                         
   7   4  16       1633.35       1654.40        22.97 o                         
   8   4  16        543.18        505.83         7.50 o                         
   9   4  16         49.09         39.47         7.18 o                         
  10   4  16          7.79         14.87         6.41 o                         
  11   4  16        254.02        207.14         6.91 o                         
  12   4  16        680.16        656.56         9.31 o                         
  13   4  16         17.13         19.93         7.33 o                         
  14   4  16          5.57          8.26         7.27 o                         
  15   4  16         51.86         35.20         6.70 o                         
  16   4  16        554.07        540.47        14.95 o                         
  17   4  16        244.52        240.14        11.61 o                         
   1   5  16        175.06        211.74        10.32 o                         
   2   5  16        393.82        433.90        10.53 o                         
   3   5  16        140.00        156.00         8.99 o                         
   4   5  16        527.35        503.74         8.13 o                         
   5   5  16        360.86        408.52         8.03 o                         
   6   5  16        200.85        176.55         7.62 o                         
   7   5  16        211.07        228.39         7.22 o                         
   8   5  16         80.09         65.45         6.51 o                         
   9   5  16       2265.01       2314.52        17.76 o                         
  10   5  16          2.38         12.12         8.25 o                         
  11   5  16        498.01        515.49         9.55 o                         
  12   5  16        140.55        157.29         7.40 o                         
  13   5  16       1107.48       1173.90        14.48 o                         
  14   5  16          0.48         11.75         5.94 o                         
  15   5  16         35.10         46.00         6.45 o                         
  16   5  16         10.12         11.18         6.78 o                         
   0   6  16        307.26        320.99        17.87 o                         
   1   6  16         25.92         40.83        10.13 o                         
   2   6  16         19.15         50.74        10.42 o                         
   3   6  16          2.16         14.85         8.33 o                         
   4   6  16        762.49        742.25         9.18 o                         
   5   6  16        479.05        463.12         8.22 o                         
   6   6  16         24.68         52.56         7.51 o                         
   7   6  16         62.85         69.32         6.79 o                         
   8   6  16        572.41        662.54         8.43 o                         
   9   6  16         22.14         37.52         6.70 o                         
  10   6  16       1541.89       1536.75        21.33 o                         
  11   6  16        173.37        192.19         6.63 o                         
  12   6  16        354.08        376.53         7.24 o                         
  13   6  16        178.15        164.19         7.23 o                         
  14   6  16        828.08        828.88        14.88 o                         
  15   6  16          0.36         13.98         6.92 o                         
  16   6  16        110.14        122.17         7.02 o                         
   1   7  16        313.53        280.01         9.65 o                         
   2   7  16          0.02          4.65         9.19 o                         
   3   7  16        330.45        300.60         8.36 o                         
   4   7  16         26.57         46.95         7.98 o                         
   5   7  16          3.88          4.09         7.91 o                         
   6   7  16        151.23        169.10         7.01 o                         
   7   7  16        120.59        123.76         7.08 o                         
   8   7  16        163.06        160.78         7.00 o                         
   9   7  16        268.99        282.85         6.88 o                         
  10   7  16         27.96         28.45         6.53 o                         
  11   7  16        109.81        121.18         6.47 o                         
  12   7  16        132.96        151.60         6.56 o                         
  13   7  16        299.43        285.10         6.67 o                         
  14   7  16         18.85         23.55         7.07 o                         
  15   7  16        690.54        622.26        27.45 o                         
   0   8  16        279.15        237.86        13.93 o                         
   1   8  16          0.93         18.81         9.59 o                         
   2   8  16       1935.76       1965.88        10.92 o                         
   3   8  16         17.97         19.05         7.77 o                         
   4   8  16        347.72        316.15         8.10 o                         
   5   8  16         71.38         76.19         8.05 o                         
   6   8  16        445.08        477.24         7.27 o                         
   7   8  16         67.10         88.95         6.77 o                         
   8   8  16        400.43        406.84         7.26 o                         
   9   8  16        102.06        120.26         6.75 o                         
  10   8  16        383.25        436.67         8.35 o                         
  11   8  16         71.72         70.49         6.50 o                         
  12   8  16         54.12         58.42         6.57 o                         
  13   8  16          1.47          8.85         7.14 o                         
  14   8  16       1301.69       1113.49        54.60 o                         
   1   9  16       1824.86       1839.72        18.91 o                         
   2   9  16         20.38         16.38         7.19 o                         
   3   9  16       2096.50       2110.78        21.29 o                         
   4   9  16         24.03         23.90         8.35 o                         
   5   9  16       1034.93       1050.19        16.13 o                         
   6   9  16          3.57         11.41         7.53 o                         
   7   9  16        487.79        498.63        10.15 o                         
   8   9  16        223.06        236.37         7.56 o                         
   9   9  16        583.52        569.65        14.83 o                         
  10   9  16         50.32         41.06         6.97 o                         
  11   9  16        181.28        188.57         7.03 o                         
  12   9  16          1.27          3.69         6.68 o                         
   0  10  16        694.64        692.17        16.69 o                         
   1  10  16         37.86         40.00         8.99 o                         
   2  10  16       2759.59       2776.76        17.24 o                         
   3  10  16         14.84         29.99         8.48 o                         
   4  10  16       1039.37       1032.74        12.07 o                         
   5  10  16        430.32        376.24         8.80 o                         
   6  10  16       1900.90       1820.91        28.21 o                         
   7  10  16         64.58         68.12         7.78 o                         
   8  10  16        649.42        575.11         8.88 o                         
   9  10  16         19.95         27.86         7.19 o                         
  10  10  16        411.60        373.20        15.17 o                         
   1  11  16       1331.15       1192.31        22.86 o                         
   2  11  16        124.96        104.08         9.41 o                         
   3  11  16       1101.74        970.62        18.06 o                         
   4  11  16         11.15          9.76         7.36 o                         
   5  11  16        601.79        553.68        10.74 o                         
   6  11  16         63.40         43.47         7.63 o                         
   7  11  16        462.57        428.15        18.46 o                         
   8  11  16         21.46         31.89         7.25 o                         
   0  12  16         24.50         66.69        18.09 o                         
   1  12  16         56.12         50.93        10.11 o                         
   2  12  16        497.57        407.89        18.63 o                         
   3  12  16         12.75         10.54        11.25 o                         
   1   1  17         19.94         51.71         8.77 o                         
   2   1  17        553.40        607.32         8.72 o                         
   3   1  17         98.64         91.80         7.51 o                         
   4   1  17        128.28        138.99         8.27 o                         
   5   1  17          3.58          2.84         8.09 o                         
   6   1  17         59.06         69.64         7.31 o                         
   7   1  17         49.62         39.50         7.85 o                         
   8   1  17         14.38         35.32         7.56 o                         
   9   1  17        521.86        536.05        10.13 o                         
  10   1  17         39.71         58.83         7.59 o                         
  11   1  17        115.13        121.56         7.13 o                         
  12   1  17          0.16         13.79         7.06 o                         
  13   1  17         95.09         98.95         6.96 o                         
  14   1  17         65.92         78.77         6.83 o                         
  15   1  17         88.27        118.22         7.19 o                         
  16   1  17         38.93         53.57         6.77 o                         
  17   1  17          3.37         22.43         5.95 o                         
  18   1  17         44.33         36.25         6.70 o                         
   0   2  17        466.90        513.05        14.85 o                         
   1   2  17        262.17        240.36         9.75 o                         
   2   2  17          0.66          8.77         7.57 o                         
   3   2  17        167.19        176.50         8.24 o                         
   4   2  17        915.41        940.96        11.61 o                         
   5   2  17       1445.93       1443.80        16.09 o                         
   6   2  17        202.31        226.75         8.11 o                         
   7   2  17         43.95         68.31         8.45 o                         
   8   2  17       1278.13       1234.68        28.24 o                         
   9   2  17         77.04         70.82         6.78 o                         
  10   2  17          9.33          5.67         7.62 o                         
  11   2  17        257.49        279.41         9.42 o                         
  12   2  17        228.24        213.43         7.18 o                         
  13   2  17        547.08        548.09         6.94 o                         
  14   2  17         41.48         55.76         6.74 o                         
  15   2  17         42.88         64.24         5.97 o                         
  16   2  17          3.37          5.71         6.28 o                         
  17   2  17          5.48         -4.16         6.64 o                         
   1   3  17         42.21         39.49        10.12 o                         
   2   3  17        330.47        336.27         8.68 o                         
   3   3  17        222.40        221.48         8.98 o                         
   4   3  17         46.13         47.88         7.54 o                         
   5   3  17         15.52         11.21         7.65 o                         
   6   3  17         54.01         44.45         7.70 o                         
   7   3  17        211.15        224.12         7.77 o                         
   8   3  17        273.99        242.98         7.50 o                         
   9   3  17          2.39         16.78         6.83 o                         
  10   3  17          6.38         22.61         7.11 o                         
  11   3  17          3.49         28.02         6.99 o                         
  12   3  17         47.87         65.76         7.36 o                         
  13   3  17        273.89        270.87         7.61 o                         
  14   3  17          3.55          8.39         7.62 o                         
  15   3  17        163.73        174.98         8.90 o                         
  16   3  17          0.03         14.81         6.27 o                         
  17   3  17          6.06         -4.18         6.40 o                         
   0   4  17          4.86         -6.01        13.57 o                         
   1   4  17        120.53        131.64        10.30 o                         
   2   4  17        551.85        555.96        10.97 o                         
   3   4  17        119.04        126.64         8.74 o                         
   4   4  17        343.31        353.28         8.86 o                         
   5   4  17         64.12         70.57         8.60 o                         
   6   4  17         58.93         75.44         7.56 o                         
   7   4  17        331.71        353.38         8.44 o                         
   8   4  17        203.45        222.77         7.37 o                         
   9   4  17        115.23         89.05         6.45 o                         
  10   4  17         42.45         58.20         7.12 o                         
  11   4  17        356.77        363.86         7.40 o                         
  12   4  17       1522.17       1524.02        13.26 o                         
  13   4  17          3.10         18.07         6.93 o                         
  14   4  17         29.61         23.71         6.85 o                         
  15   4  17         45.58         55.41         6.35 o                         
  16   4  17          1.18         10.88         6.67 o                         
  17   4  17          0.00          4.52         7.14 o                         
   1   5  17       1336.08       1349.71        12.18 o                         
   2   5  17        192.77        156.33        10.07 o                         
   3   5  17       1260.75       1216.63        10.20 o                         
   4   5  17        679.58        683.49         8.17 o                         
   5   5  17        996.31        991.45         8.33 o                         
   6   5  17        519.82        480.35         9.63 o                         
   7   5  17         63.31         61.19         7.08 o                         
   8   5  17        187.53        167.75         7.75 o                         
   9   5  17         86.08         93.88         6.73 o                         
  10   5  17        157.65        180.33         6.87 o                         
  11   5  17         12.54          7.69         6.19 o                         
  12   5  17        623.57        598.77         9.05 o                         
  13   5  17        360.93        345.70         8.04 o                         
  14   5  17          6.45          8.49         6.33 o                         
  15   5  17        250.12        229.58         9.64 o                         
  16   5  17         87.40         88.88         7.11 o                         
   0   6  17       4323.74       4232.51        39.67 o                         
   1   6  17         98.15         97.18        10.17 o                         
   2   6  17        248.22        265.20        14.94 o                         
   3   6  17         78.16        111.73         7.97 o                         
   4   6  17       1369.61       1250.52         9.64 o                         
   5   6  17         97.67        110.34         7.25 o                         
   6   6  17         78.93         79.34         7.14 o                         
   7   6  17        333.21        339.33         8.52 o                         
   8   6  17        376.79        409.21         6.94 o                         
   9   6  17         89.75         91.66         6.26 o                         
  10   6  17        237.47        223.15         6.63 o                         
  11   6  17         88.66         83.49         6.43 o                         
  12   6  17         36.14         37.20         6.31 o                         
  13   6  17          1.68         18.83         6.84 o                         
  14   6  17         54.93         69.80         6.56 o                         
  15   6  17         23.50         11.05         7.13 o                         
   1   7  17        295.93        305.23        10.13 o                         
   2   7  17         19.14         22.19         8.10 o                         
   3   7  17        548.74        533.42         8.75 o                         
   4   7  17         56.58         52.13         7.53 o                         
   5   7  17         61.20         82.55         7.98 o                         
   6   7  17        211.93        210.51         6.87 o                         
   7   7  17          4.06          6.70         6.34 o                         
   8   7  17         13.06         31.40         6.86 o                         
   9   7  17        332.53        335.71         7.08 o                         
  10   7  17          0.68         16.71         6.15 o                         
  11   7  17         19.12         26.17         6.37 o                         
  12   7  17          3.93          7.28         6.50 o                         
  13   7  17        594.60        564.86        19.80 o                         
  14   7  17         32.12         26.74         6.30 o                         
   0   8  17        367.31        341.06        13.51 o                         
   1   8  17         81.40         61.22         9.85 o                         
   2   8  17         12.23          6.63         8.50 o                         
   3   8  17         47.13         47.75         8.26 o                         
   4   8  17        192.23        210.96         8.90 o                         
   5   8  17        938.79        889.24        12.26 o                         
   6   8  17        320.13        263.11         7.96 o                         
   7   8  17        151.54        163.73         7.47 o                         
   8   8  17         19.56         35.73         6.79 o                         
   9   8  17         47.39         45.35         6.65 o                         
  10   8  17         68.62         88.18         6.62 o                         
  11   8  17        355.84        324.78         7.17 o                         
  12   8  17          7.30         12.17         6.58 o                         
  13   8  17          2.91         16.11         6.46 o                         
   1   9  17          1.14          6.34         9.34 o                         
   2   9  17         12.91         28.57         8.50 o                         
   3   9  17        156.84        171.82         8.18 o                         
   4   9  17        124.80        112.02         8.06 o                         
   5   9  17          0.89          4.26         8.07 o                         
   6   9  17          4.86          9.90         7.48 o                         
   7   9  17        347.66        311.58         7.86 o                         
   8   9  17          0.45          9.56         7.23 o                         
   9   9  17        179.06        187.95         6.95 o                         
  10   9  17        102.96         93.99         7.17 o                         
  11   9  17         10.66         12.34         6.68 o                         
   0  10  17         14.28         26.98        13.41 o                         
   1  10  17        234.13        224.54         9.10 o                         
   2  10  17          3.70         26.17         8.47 o                         
   3  10  17          1.14         15.15         7.85 o                         
   4  10  17         35.02         41.97         8.04 o                         
   5  10  17        275.38        300.33         7.68 o                         
   6  10  17         10.69         10.03         7.10 o                         
   7  10  17        159.43        163.78         8.01 o                         
   8  10  17          5.16          3.31         7.14 o                         
   9  10  17          1.52         10.57         7.39 o                         
   1  11  17         27.67         22.30        10.34 o                         
   2  11  17         40.11         35.33        10.07 o                         
   3  11  17          1.13          8.49        10.09 o                         
   4  11  17         54.83         55.69         8.61 o                         
   5  11  17          4.63          6.44         7.38 o                         
   6  11  17        176.30        153.35         8.42 o                         
   7  11  17         76.22         64.78         8.39 o                         
   0   0  18        132.12        106.20        23.60 o                         
   1   0  18        350.96        341.58        11.26 o                         
   2   0  18         35.10         67.71        11.62 o                         
   3   0  18        198.45        184.36        14.73 o                         
   4   0  18       2038.69       1971.74        30.26 o                         
   5   0  18        112.97        108.51        10.27 o                         
   6   0  18        177.32        205.03        11.95 o                         
   7   0  18       1905.69       1999.83        21.95 o                         
   8   0  18       3009.24       2879.97        16.44 o                         
   9   0  18       8071.45       7496.82       368.04 o                         
  10   0  18         68.14         83.99        12.17 o                         
  11   0  18        117.51        120.15        10.35 o                         
  12   0  18        707.94        690.67        22.02 o                         
  13   0  18       1381.79       1243.69        19.67 o                         
  14   0  18        667.20        728.82        11.60 o                         
  15   0  18         30.10         24.88         9.38 o                         
  16   0  18        381.22        429.34        10.35 o                         
  17   0  18        131.31        119.76         8.83 o                         
   1   1  18        191.15        179.62         8.42 o                         
   2   1  18        414.40        470.56         9.27 o                         
   3   1  18       1494.11       1481.20         9.83 o                         
   4   1  18        340.14        341.24         8.46 o                         
   5   1  18        200.84        199.35         7.63 o                         
   6   1  18       2349.39       2344.97        21.17 o                         
   7   1  18        181.18        174.90         7.81 o                         
   8   1  18        428.01        434.78         8.30 o                         
   9   1  18       1394.50       1438.77        18.58 o                         
  10   1  18       1074.59       1113.55        15.39 o                         
  11   1  18          4.02         24.47         7.75 o                         
  12   1  18         63.34         80.62         7.40 o                         
  13   1  18        373.29        430.91         7.88 o                         
  14   1  18        611.51        638.95         7.57 o                         
  15   1  18        275.09        274.81         7.04 o                         
  16   1  18          1.52         17.56         6.74 o                         
  17   1  18        205.20        194.89         7.29 o                         
   0   2  18       2798.06       2656.55        73.08 o                         
   1   2  18        118.64        146.11         9.66 o                         
   2   2  18       3793.56       3764.46        28.85 o                         
   3   2  18       1182.43       1194.87         9.99 o                         
   4   2  18        784.01        869.39        12.96 o                         
   5   2  18        140.04        154.75         8.41 o                         
   6   2  18       2112.20       2176.76        19.31 o                         
   7   2  18       1330.32       1389.62        17.69 o                         
   8   2  18       3235.58       3391.81        22.21 o                         
   9   2  18         12.04         21.23         7.81 o                         
  10   2  18        865.06        937.61        13.70 o                         
  11   2  18         69.94         82.13         7.46 o                         
  12   2  18       2529.01       2803.77        38.25 o                         
  13   2  18         59.87         54.25         7.26 o                         
  14   2  18        336.95        413.77        11.34 o                         
  15   2  18        134.55        131.74         6.10 o                         
  16   2  18        666.99        603.25        12.82 o                         
  17   2  18          0.08         13.58         6.61 o                         
   1   3  18       7926.94       7955.52        75.41 o                         
   2   3  18         18.60         27.38        10.15 o                         
   3   3  18       2075.79       2144.78        10.72 o                         
   4   3  18         98.23        109.42         8.42 o                         
   5   3  18        883.40        894.22        14.59 o                         
   6   3  18         90.35         97.41         6.94 o                         
   7   3  18        593.89        641.68         8.20 o                         
   8   3  18        138.88        152.19         8.83 o                         
   9   3  18       2756.70       2869.42        34.12 o                         
  10   3  18       1526.15       1542.37        15.61 o                         
  11   3  18        696.06        807.17        14.24 o                         
  12   3  18        105.17        123.23         7.88 o                         
  13   3  18        639.01        693.44        19.78 o                         
  14   3  18          0.97          9.01         7.34 o                         
  15   3  18        924.00        952.26        17.12 o                         
  16   3  18          8.69         21.49         7.15 o                         
  17   3  18        609.43        515.92        18.22 o                         
   0   4  18         11.59         62.66        16.33 o                         
   1   4  18       2229.74       2224.21        14.71 o                         
   2   4  18        875.33        929.02        15.73 o                         
   3   4  18        645.84        685.74        11.75 o                         
   4   4  18        642.23        672.45         9.04 o                         
   5   4  18       2769.45       2842.23        26.59 o                         
   6   4  18        158.69        129.37         7.39 o                         
   7   4  18        169.28        164.96         7.95 o                         
   8   4  18        606.44        674.40         7.89 o                         
   9   4  18       2271.91       2247.10        29.05 o                         
  10   4  18       1503.29       1616.60        17.55 o                         
  11   4  18         38.57         57.71         6.23 o                         
  12   4  18        111.90        153.31         7.44 o                         
  13   4  18         32.69         41.34         7.46 o                         
  14   4  18        443.25        499.03        14.77 o                         
  15   4  18          0.69         15.50         7.09 o                         
  16   4  18        301.50        293.68        11.18 o                         
   1   5  18       1250.66       1333.06        15.01 o                         
   2   5  18         24.32         45.88         8.91 o                         
   3   5  18       4933.67       5048.46        19.71 o                         
   4   5  18        393.52        362.32         7.19 o                         
   5   5  18        637.11        628.58         7.78 o                         
   6   5  18         53.30         47.96         6.89 o                         
   7   5  18       1187.86       1346.32         8.93 o                         
   8   5  18       1784.11       1806.95        13.96 o                         
   9   5  18       1998.27       2104.14        23.50 o                         
  10   5  18         19.05         26.37         6.71 o                         
  11   5  18        319.17        327.37         8.25 o                         
  12   5  18         70.11         81.78         6.41 o                         
  13   5  18        148.06        182.26         7.92 o                         
  14   5  18        446.28        462.91         9.03 o                         
  15   5  18        794.63        757.34        18.77 o                         
   0   6  18       1369.88       1523.26        19.29 o                         
   1   6  18         84.94         80.73        10.28 o                         
   2   6  18       4789.07       4850.29        38.30 o                         
   3   6  18        694.03        703.32         8.87 o                         
   4   6  18       2606.22       2688.85        17.93 o                         
   5   6  18        212.27        235.09         7.03 o                         
   6   6  18       3611.59       3694.84        25.69 o                         
   7   6  18         59.21         63.98         6.52 o                         
   8   6  18       2305.12       2431.20        20.37 o                         
   9   6  18         57.00         74.36         6.67 o                         
  10   6  18       1580.36       1685.23        13.53 o                         
  11   6  18         12.83         27.87         6.20 o                         
  12   6  18        403.35        433.12         8.99 o                         
  13   6  18        127.41        147.12         6.70 o                         
  14   6  18        704.96        696.36        24.18 o                         
  15   6  18        243.25        184.03         9.03 o                         
   1   7  18        992.75       1092.88        18.66 o                         
   2   7  18         79.56         84.76         7.81 o                         
   3   7  18       2063.04       2102.37        10.66 o                         
   4   7  18          1.27         13.19         7.76 o                         
   5   7  18       1704.76       1734.02        12.29 o                         
   6   7  18          2.08         11.46         7.05 o                         
   7   7  18       1123.95       1148.67         9.96 o                         
   8   7  18          0.53          9.07         6.65 o                         
   9   7  18        638.43        702.47         8.43 o                         
  10   7  18          2.69         18.86         6.28 o                         
  11   7  18       1027.86        977.34         7.92 o                         
  12   7  18          5.87          6.96         6.08 o                         
  13   7  18        787.71        723.71        18.31 o                         
  14   7  18          0.37          6.35         6.42 o                         
   0   8  18       1468.57       1455.02        16.97 o                         
   1   8  18         63.64         94.77        10.21 o                         
   2   8  18       1719.09       1684.54        15.02 o                         
   3   8  18         30.54         33.13         7.89 o                         
   4   8  18        622.52        610.19         9.05 o                         
   5   8  18         20.47         22.14         7.94 o                         
   6   8  18        785.30        817.24        11.38 o                         
   7   8  18          0.86         15.72         6.84 o                         
   8   8  18        391.53        390.91         7.26 o                         
   9   8  18         55.74         47.89         6.83 o                         
  10   8  18        327.75        343.83         7.94 o                         
  11   8  18         68.69         58.36         6.82 o                         
  12   8  18        344.75        299.66        10.95 o                         
   1   9  18        233.74        226.16         9.58 o                         
   2   9  18        222.12        209.37         8.30 o                         
   3   9  18        117.96        108.43         7.91 o                         
   4   9  18         78.63         81.56         8.28 o                         
   5   9  18        286.59        314.35         7.97 o                         
   6   9  18         21.69         15.64         6.92 o                         
   7   9  18        185.42        173.20         7.47 o                         
   8   9  18         16.31         32.97         7.09 o                         
   9   9  18        298.64        274.52         9.88 o                         
  10   9  18          6.15         12.91         7.42 o                         
  11   9  18          3.22         16.55         7.12 o                         
   0  10  18         34.62         18.65        12.64 o                         
   1  10  18        116.47        104.37         7.95 o                         
   2  10  18        187.79        176.19         8.47 o                         
   3  10  18         13.04          8.79         7.64 o                         
   4  10  18        193.20        217.31         7.78 o                         
   5  10  18         39.12         45.58         8.02 o                         
   6  10  18        140.49        145.87         7.91 o                         
   7  10  18         40.53         36.80         7.69 o                         
   8  10  18        167.58        151.41         7.28 o                         
   9  10  18         67.19         48.84         7.58 o                         
   1  11  18        104.09        106.24         9.75 o                         
   2  11  18         69.80         60.38         9.23 o                         
   3  11  18        367.30        325.41        10.43 o                         
   4  11  18        136.79        141.92         9.37 o                         
   5  11  18        244.98        218.36         9.92 o                         
   1   1  19          6.80          1.84         9.62 o                         
   2   1  19         31.08         24.04         7.02 o                         
   3   1  19        742.76        752.33        11.49 o                         
   4   1  19        547.85        569.92         8.60 o                         
   5   1  19       3222.29       3132.43        42.52 o                         
   6   1  19         74.71         94.35         7.76 o                         
   7   1  19        102.57         94.96         6.96 o                         
   8   1  19        483.12        476.98         8.24 o                         
   9   1  19        298.21        309.13        11.33 o                         
  10   1  19          1.14          9.93         7.86 o                         
  11   1  19        249.98        232.94         7.64 o                         
  12   1  19          0.57          6.43         7.72 o                         
  13   1  19         36.50         17.37         6.84 o                         
  14   1  19        343.35        350.84         7.70 o                         
  15   1  19          0.02         -6.76         6.76 o                         
  16   1  19        114.74        111.78         7.13 o                         
  17   1  19         34.62         22.94         6.69 o                         
   0   2  19         90.63         69.12        15.57 o                         
   1   2  19         80.94         86.68         9.68 o                         
   2   2  19       1838.58       1823.04        11.29 o                         
   3   2  19       1213.30       1225.86        15.06 o                         
   4   2  19        597.31        594.30        10.43 o                         
   5   2  19        659.82        672.05         9.06 o                         
   6   2  19       1430.93       1367.82        25.49 o                         
   7   2  19        580.85        582.58         7.77 o                         
   8   2  19        243.67        273.06        12.10 o                         
   9   2  19          0.03         17.88         6.99 o                         
  10   2  19         62.74         68.16         8.54 o                         
  11   2  19         38.22         29.77         6.77 o                         
  12   2  19          0.22         12.60         6.89 o                         
  13   2  19         70.66         91.89         8.09 o                         
  14   2  19         17.02         19.32         7.16 o                         
  15   2  19          6.23          1.16         7.21 o                         
  16   2  19        217.84        184.19         7.24 o                         
   1   3  19       1364.85       1359.76        15.44 o                         
   2   3  19       1034.31       1032.69         9.94 o                         
   3   3  19       1940.13       2192.39        16.38 o                         
   4   3  19        255.77        259.66         8.50 o                         
   5   3  19        398.35        368.79         8.33 o                         
   6   3  19        654.76        659.74         8.05 o                         
   7   3  19        911.09        933.12        10.51 o                         
   8   3  19        521.02        501.54         7.32 o                         
   9   3  19         37.59         46.70         6.87 o                         
  10   3  19        354.00        355.62         7.04 o                         
  11   3  19        368.57        377.05        11.55 o                         
  12   3  19          4.89          7.62         7.11 o                         
  13   3  19          4.16         -6.27         6.27 o                         
  14   3  19         31.29         42.28         7.15 o                         
  15   3  19         77.68         76.54         7.48 o                         
  16   3  19          0.95         14.27         6.65 o                         
   0   4  19       2432.58       2450.68        45.08 o                         
   1   4  19        700.14        676.33        10.59 o                         
   2   4  19        207.44        224.35         9.94 o                         
   3   4  19        733.95        710.12         9.46 o                         
   4   4  19         25.54         35.23         7.86 o                         
   5   4  19       1523.42       1499.13        12.32 o                         
   6   4  19        386.00        373.03         7.57 o                         
   7   4  19          4.92          0.91         6.98 o                         
   8   4  19          8.79         14.75         6.90 o                         
   9   4  19          0.05         17.36         6.96 o                         
  10   4  19        724.96        742.68         8.80 o                         
  11   4  19        183.17        173.41         6.81 o                         
  12   4  19          0.05         21.10         7.39 o                         
  13   4  19         69.03         94.00         6.87 o                         
  14   4  19          0.54         22.19         7.99 o                         
  15   4  19         19.90         17.76         7.27 o                         
  16   4  19         70.51         64.55         7.61 o                         
   1   5  19          0.06         -0.83         9.29 o                         
   2   5  19        142.75        147.38         8.55 o                         
   3   5  19        747.92        721.63         8.93 o                         
   4   5  19        377.36        414.25         7.79 o                         
   5   5  19        283.82        298.03         7.40 o                         
   6   5  19         27.35         35.52         7.36 o                         
   7   5  19        198.33        203.61         7.22 o                         
   8   5  19        246.42        254.66         8.70 o                         
   9   5  19        793.78        773.76         9.15 o                         
  10   5  19          4.43          4.38         6.92 o                         
  11   5  19          6.06          2.52         6.59 o                         
  12   5  19        125.27        113.66         6.53 o                         
  13   5  19        100.86        101.68         9.82 o                         
  14   5  19          0.51         13.19         6.88 o                         
  15   5  19         97.51         99.37         6.86 o                         
   0   6  19         43.11         56.98        11.81 o                         
   1   6  19          3.48          1.30        10.12 o                         
   2   6  19         57.67         75.99         8.33 o                         
   3   6  19        592.27        620.92         8.41 o                         
   4   6  19       1152.92       1146.82         8.99 o                         
   5   6  19         51.61         71.40         7.51 o                         
   6   6  19         12.35         11.55         7.27 o                         
   7   6  19        919.16        912.46         7.90 o                         
   8   6  19         71.10         76.24         6.45 o                         
   9   6  19          0.23          4.82         6.58 o                         
  10   6  19         33.90         35.42         6.56 o                         
  11   6  19         23.97         10.72         5.89 o                         
  12   6  19         42.27         36.69         6.51 o                         
  13   6  19        174.74        182.55         7.37 o                         
  14   6  19         61.65         50.25         6.59 o                         
   1   7  19          7.89         12.91        10.55 o                         
   2   7  19        156.88        154.84         7.49 o                         
   3   7  19        186.75        186.56         8.17 o                         
   4   7  19        357.66        330.92         8.14 o                         
   5   7  19         51.99         58.93         7.71 o                         
   6   7  19         41.90         54.12         8.78 o                         
   7   7  19        164.79        155.59         6.68 o                         
   8   7  19        242.30        234.97         6.87 o                         
   9   7  19         19.99         19.25         6.89 o                         
  10   7  19        139.85        159.91         6.94 o                         
  11   7  19         64.59         72.19         5.91 o                         
  12   7  19          5.32         23.46         6.44 o                         
  13   7  19          0.89         12.10         5.91 o                         
   0   8  19          1.67          2.42        12.49 o                         
   1   8  19         25.11         30.42         9.08 o                         
   2   8  19          5.93         24.47         8.48 o                         
   3   8  19         92.47        111.54         8.12 o                         
   4   8  19        431.43        438.72         8.24 o                         
   5   8  19         23.78         28.63         7.38 o                         
   6   8  19         26.48         35.34         8.05 o                         
   7   8  19          4.08         15.87         7.00 o                         
   8   8  19         83.30         89.39         6.72 o                         
   9   8  19         23.98         37.65         6.16 o                         
  10   8  19         54.62         37.48         6.87 o                         
  11   8  19         48.66         33.75         6.64 o                         
  12   8  19         10.66         23.88         6.69 o                         
   1   9  19        151.57        149.15         7.72 o                         
   2   9  19         10.10         18.58         6.97 o                         
   3   9  19         45.54         53.65         8.23 o                         
   4   9  19        126.36        151.66         7.98 o                         
   5   9  19         33.30         53.98         7.81 o                         
   6   9  19          0.62          1.59         7.01 o                         
   7   9  19         67.81         97.82         7.15 o                         
   8   9  19         20.02         26.45         7.08 o                         
   9   9  19          1.80         10.79         6.56 o                         
  10   9  19          1.25         12.21         6.39 o                         
   0  10  19          2.69          4.14        13.49 o                         
   1  10  19          4.68          4.87         8.14 o                         
   2  10  19         81.02         74.93         8.48 o                         
   3  10  19          9.83          4.93         8.41 o                         
   4  10  19        226.99        201.73         8.08 o                         
   5  10  19          5.38          8.28         8.35 o                         
   6  10  19         68.36         52.41         7.52 o                         
   7  10  19          0.17         11.29         7.38 o                         
   8  10  19         55.97         55.38         7.30 o                         
   1  11  19        109.44         89.51         8.45 o                         
   2  11  19          1.90         16.11         9.24 o                         
   3  11  19         19.52         23.14         9.03 o                         
   4  11  19         16.84         17.68         8.78 o                         
   0   0  20       7329.90       7358.78        38.88 o                         
   1   0  20         95.66        100.63        13.22 o                         
   2   0  20       4306.57       4310.69        64.05 o                         
   3   0  20        102.27        138.25        10.35 o                         
   4   0  20      10699.14      10724.07       173.09 o                         
   5   0  20         14.66         43.97        10.62 o                         
   6   0  20         11.69         14.49        10.29 o                         
   7   0  20         29.21         41.00         8.91 o                         
   8   0  20      10283.84      10390.98        84.42 o                         
   9   0  20        552.85        567.22        12.25 o                         
  10   0  20        899.71        921.40        20.27 o                         
  11   0  20        496.73        508.39        11.81 o                         
  12   0  20        935.89       1100.92        13.05 o                         
  13   0  20         24.68         37.11         8.38 o                         
  14   0  20         32.26         47.37        10.93 o                         
  15   0  20        173.41        151.39        15.08 o                         
  16   0  20        736.24        688.73        24.07 o                         
   1   1  20       7243.40       7269.66        67.57 o                         
   2   1  20        101.47        128.33         8.04 o                         
   3   1  20       2074.68       2023.28        27.11 o                         
   4   1  20        937.16        969.48        14.75 o                         
   5   1  20        424.85        459.71         8.11 o                         
   6   1  20        416.44        440.30         8.77 o                         
   7   1  20       1003.24       1054.36        18.02 o                         
   8   1  20         16.07         26.25         6.65 o                         
   9   1  20       2329.37       2460.83        22.59 o                         
  10   1  20          7.34         23.24         9.95 o                         
  11   1  20        341.83        402.66         8.93 o                         
  12   1  20        180.87        172.90        10.01 o                         
  13   1  20        728.10        756.06        11.01 o                         
  14   1  20         19.60         37.34         8.63 o                         
  15   1  20        597.88        530.05        10.14 o                         
  16   1  20         73.83         77.65         6.90 o                         
   0   2  20       1941.54       1947.13        25.97 o                         
   1   2  20         14.47         33.35         9.06 o                         
   2   2  20        164.58        175.07         8.58 o                         
   3   2  20        182.47        192.65         7.95 o                         
   4   2  20       2249.26       2343.98        21.31 o                         
   5   2  20       1316.55       1323.84        14.40 o                         
   6   2  20         76.96         90.06         7.15 o                         
   7   2  20        410.03        406.23         8.58 o                         
   8   2  20       3300.29       3447.36        32.72 o                         
   9   2  20         45.13         40.55         6.24 o                         
  10   2  20        445.13        465.35        11.24 o                         
  11   2  20        161.02        155.50         7.53 o                         
  12   2  20        538.20        618.99        19.38 o                         
  13   2  20         36.58         38.70         7.73 o                         
  14   2  20       1116.79       1043.68        18.95 o                         
  15   2  20        151.65        137.28         8.20 o                         
  16   2  20        485.59        465.35        13.47 o                         
   1   3  20        280.61        275.64         8.94 o                         
   2   3  20        981.77        998.07        14.03 o                         
   3   3  20       2299.28       2305.67        24.69 o                         
   4   3  20          1.67          0.08         9.73 o                         
   5   3  20        412.64        423.99         7.71 o                         
   6   3  20        189.71        191.49         6.95 o                         
   7   3  20        248.61        281.07         9.84 o                         
   8   3  20        363.02        327.14         6.89 o                         
   9   3  20        369.02        407.26         8.16 o                         
  10   3  20         35.88         30.89         6.78 o                         
  11   3  20        636.12        662.51         8.85 o                         
  12   3  20         56.62         68.07         7.27 o                         
  13   3  20        177.15        196.14         8.97 o                         
  14   3  20         46.06         53.11         7.15 o                         
  15   3  20        566.62        526.59         8.78 o                         
   0   4  20       3256.62       3374.62        21.50 o                         
   1   4  20         72.86         73.00         9.50 o                         
   2   4  20        155.74        184.04         8.36 o                         
   3   4  20         23.95         35.92         8.36 o                         
   4   4  20        269.98        251.19         7.72 o                         
   5   4  20          0.00          2.70         8.19 o                         
   6   4  20        518.27        539.20        10.01 o                         
   7   4  20          2.33          9.19         6.55 o                         
   8   4  20       1715.85       1878.83        21.15 o                         
   9   4  20        188.93        187.81         6.75 o                         
  10   4  20       1491.91       1513.47        23.54 o                         
  11   4  20        127.58        127.50         7.48 o                         
  12   4  20         28.18         31.11         7.98 o                         
  13   4  20         26.77         31.29         7.11 o                         
  14   4  20        367.68        349.29         9.78 o                         
  15   4  20         11.20         11.25         7.59 o                         
   1   5  20       2054.35       2144.88        22.30 o                         
   2   5  20         31.42         40.39        11.09 o                         
   3   5  20       3986.05       4058.56        27.51 o                         
   4   5  20        269.83        267.75         7.73 o                         
   5   5  20       1023.12        978.92        10.97 o                         
   6   5  20         13.04         19.22         6.64 o                         
   7   5  20       1507.30       1610.82        20.21 o                         
   8   5  20         99.08        106.69         7.27 o                         
   9   5  20        482.96        528.48        10.51 o                         
  10   5  20        110.38        113.60         6.97 o                         
  11   5  20       1053.59       1063.20        16.71 o                         
  12   5  20         72.15         57.70         6.80 o                         
  13   5  20         26.23         55.08         6.80 o                         
  14   5  20          6.29          6.12         6.56 o                         
   0   6  20       3252.13       3229.81        37.22 o                         
   1   6  20        231.35        202.19        10.88 o                         
   2   6  20       2100.24       2176.00        16.11 o                         
   3   6  20        993.36       1000.86         9.79 o                         
   4   6  20       1993.62       1960.67        15.44 o                         
   5   6  20        109.00        110.47        10.32 o                         
   6   6  20        603.76        642.42         7.91 o                         
   7   6  20        178.43        195.33         7.11 o                         
   8   6  20        613.84        622.60         7.28 o                         
   9   6  20          1.70         10.32         6.18 o                         
  10   6  20        308.72        327.42         9.22 o                         
  11   6  20         94.15         84.69         6.21 o                         
  12   6  20        166.55        131.83         6.80 o                         
  13   6  20          0.61         22.68         8.02 o                         
   1   7  20        305.65        288.99        11.37 o                         
   2   7  20         39.34         32.77         7.89 o                         
   3   7  20         59.51         71.72         7.44 o                         
   4   7  20        565.74        552.53        10.35 o                         
   5   7  20         74.62         75.35         6.99 o                         
   6   7  20         12.39         21.26         7.53 o                         
   7   7  20        123.41        151.88         6.63 o                         
   8   7  20          8.81         18.20         6.54 o                         
   9   7  20        258.00        256.16         6.77 o                         
  10   7  20         51.46         36.75         6.44 o                         
  11   7  20          2.13         16.18         6.52 o                         
  12   7  20         79.43         76.00         6.18 o                         
   0   8  20        377.65        380.60        12.48 o                         
   1   8  20          7.72          3.68         9.20 o                         
   2   8  20        356.92        347.51         8.65 o                         
   3   8  20          2.55          3.80         7.64 o                         
   4   8  20        534.69        569.34         9.93 o                         
   5   8  20          0.55         14.30         7.47 o                         
   6   8  20        348.27        360.01         9.50 o                         
   7   8  20          0.36          9.24         6.76 o                         
   8   8  20        543.46        562.84        13.82 o                         
   9   8  20          5.16         14.87         6.30 o                         
  10   8  20         40.90         31.54         6.37 o                         
  11   8  20         85.49         59.36         6.96 o                         
   1   9  20        207.62        202.06         8.16 o                         
   2   9  20          0.02         -3.65         8.25 o                         
   3   9  20        559.28        559.11        10.90 o                         
   4   9  20         26.26         25.48         7.66 o                         
   5   9  20        394.57        404.56        13.98 o                         
   6   9  20         15.99         26.57         7.89 o                         
   7   9  20        887.78        791.11        18.21 o                         
   8   9  20          0.10         12.02         6.53 o                         
   9   9  20        370.30        303.02        18.71 o                         
   0  10  20        961.92        969.84        18.16 o                         
   1  10  20          8.62          2.86         8.14 o                         
   2  10  20         38.67         35.05         8.53 o                         
   3  10  20        295.71        255.83         8.94 o                         
   4  10  20        346.38        338.59        12.06 o                         
   5  10  20          6.03         17.04         7.51 o                         
   6  10  20        186.51        148.96         7.87 o                         
   1   1  21          2.18         23.86         9.92 o                         
   2   1  21         96.73        124.27         7.26 o                         
   3   1  21         45.11         42.17         7.13 o                         
   4   1  21        380.88        369.14         7.95 o                         
   5   1  21        281.63        272.42         7.66 o                         
   6   1  21         24.77         20.23         7.43 o                         
   7   1  21         75.43         90.49         7.12 o                         
   8   1  21        153.65        168.83         6.94 o                         
   9   1  21        315.78        295.19         6.55 o                         
  10   1  21         14.44         12.56         6.43 o                         
  11   1  21         27.03         27.12         7.90 o                         
  12   1  21         68.92         72.17         7.82 o                         
  13   1  21        274.12        236.80        11.83 o                         
  14   1  21         57.50         66.59         6.33 o                         
  15   1  21        132.74        120.86         8.22 o                         
   0   2  21        485.16        498.81        13.05 o                         
   1   2  21       1279.92       1289.97        11.61 o                         
   2   2  21        653.79        592.58        19.23 o                         
   3   2  21          5.42          8.29         7.46 o                         
   4   2  21         38.28         46.22         7.33 o                         
   5   2  21        299.22        297.71         7.94 o                         
   6   2  21         54.89         59.89         6.72 o                         
   7   2  21        260.15        267.50         7.25 o                         
   8   2  21         57.24         76.72         7.64 o                         
   9   2  21       1515.78       1535.55        17.68 o                         
  10   2  21          0.05         11.37         7.13 o                         
  11   2  21         96.48         93.38         8.85 o                         
  12   2  21        642.31        579.12         8.15 o                         
  13   2  21         66.03         73.11         7.30 o                         
  14   2  21          6.66          3.35         6.84 o                         
  15   2  21          0.97          8.68         7.40 o                         
   1   3  21         20.53         27.36         9.58 o                         
   2   3  21         74.25         86.48         7.31 o                         
   3   3  21        568.33        565.97         9.28 o                         
   4   3  21        120.72        133.35         7.72 o                         
   5   3  21         19.92         24.31         7.60 o                         
   6   3  21         77.72        109.26         6.65 o                         
   7   3  21         69.89        100.00        13.58 o                         
   8   3  21        639.68        686.38        13.46 o                         
   9   3  21          0.75          8.19         6.42 o                         
  10   3  21        648.57        644.73         7.55 o                         
  11   3  21         20.18         23.43         6.67 o                         
  12   3  21         90.84        124.46         8.15 o                         
  13   3  21         51.11         71.36         7.68 o                         
  14   3  21        336.34        319.98        20.56 o                         
  15   3  21         63.26         55.80         7.31 o                         
   0   4  21        469.40        510.00        15.57 o                         
   1   4  21          0.88         35.94        10.64 o                         
   2   4  21        795.48        748.24         9.01 o                         
   3   4  21        155.33        174.68         7.95 o                         
   4   4  21        747.85        725.39         8.11 o                         
   5   4  21        267.03        255.74         9.53 o                         
   6   4  21         18.35         30.88         6.78 o                         
   7   4  21         70.94         80.53         6.74 o                         
   8   4  21         29.47         28.86         6.19 o                         
   9   4  21        231.09        229.11         9.22 o                         
  10   4  21          4.86         13.55         6.91 o                         
  11   4  21          1.30         16.65         6.75 o                         
  12   4  21         38.49         49.52         8.73 o                         
  13   4  21        181.92        164.51         7.41 o                         
  14   4  21          0.05         10.43         7.19 o                         
   1   5  21          3.91          8.05        13.00 o                         
   2   5  21        537.44        493.84         9.01 o                         
   3   5  21        169.81        158.83         8.38 o                         
   4   5  21        208.02        253.55         7.81 o                         
   5   5  21        735.19        715.54         8.12 o                         
   6   5  21        296.74        321.14        10.95 o                         
   7   5  21        180.71        183.23         7.27 o                         
   8   5  21        104.67        102.77         6.74 o                         
   9   5  21         29.17         33.24         6.37 o                         
  10   5  21         13.52         33.66         6.72 o                         
  11   5  21          0.24         -2.81         6.32 o                         
  12   5  21         14.72         17.10         6.68 o                         
  13   5  21         27.30         33.64         6.28 o                         
  14   5  21         19.63         23.42         7.24 o                         
   0   6  21       1387.32       1336.86        17.99 o                         
   1   6  21          9.21         37.44        12.13 o                         
   2   6  21        638.16        609.01         9.18 o                         
   3   6  21          0.02         -4.50         7.73 o                         
   4   6  21         47.98         48.81         7.42 o                         
   5   6  21         65.97         63.98         7.97 o                         
   6   6  21        538.51        499.87         7.62 o                         
   7   6  21          6.46         24.54         7.05 o                         
   8   6  21        520.20        506.15         6.28 o                         
   9   6  21        108.90        117.39         7.10 o                         
  10   6  21        114.22        129.89         6.39 o                         
  11   6  21         85.61         90.47         6.60 o                         
  12   6  21        115.44         98.40         7.37 o                         
  13   6  21         78.34         55.21         7.00 o                         
   1   7  21        535.96        611.77        12.89 o                         
   2   7  21          0.01         26.62         8.07 o                         
   3   7  21          2.39         14.76         7.68 o                         
   4   7  21         40.32         32.44         6.64 o                         
   5   7  21         24.00         28.03         7.56 o                         
   6   7  21         80.18         96.35         7.57 o                         
   7   7  21          9.02         20.96         7.79 o                         
   8   7  21         71.58         69.13         6.14 o                         
   9   7  21         73.74         94.60         7.90 o                         
  10   7  21          4.52         11.77         6.07 o                         
  11   7  21         18.55         12.41         6.18 o                         
   0   8  21        203.61        218.90        16.01 o                         
   1   8  21         36.04         39.16         9.75 o                         
   2   8  21        267.82        263.59         7.96 o                         
   3   8  21          2.87         27.69         7.42 o                         
   4   8  21          2.41          4.32         7.23 o                         
   5   8  21          2.23         13.02         7.35 o                         
   6   8  21        305.60        252.74         9.24 o                         
   7   8  21        674.88        657.58        17.78 o                         
   8   8  21         35.05         40.82         6.54 o                         
   9   8  21         87.61         91.29         6.56 o                         
  10   8  21         16.18         19.18         6.33 o                         
   1   9  21        371.56        365.44         9.98 o                         
   2   9  21         45.11         34.55         7.94 o                         
   3   9  21         10.77          8.66         7.38 o                         
   4   9  21         61.91         41.61         7.18 o                         
   5   9  21        105.68        129.02         7.93 o                         
   6   9  21        118.46        133.18         7.22 o                         
   7   9  21         13.45         17.55         7.03 o                         
   8   9  21        564.02        516.92        19.56 o                         
   0  10  21        100.33         91.09        13.52 o                         
   1  10  21        110.20         83.45         8.42 o                         
   2  10  21         43.20         34.05         7.97 o                         
   3  10  21         23.59         18.70         7.53 o                         
   4  10  21          0.30          7.32         8.04 o                         
   5  10  21          1.41         19.63         9.63 o                         
   0   0  22       4993.62       5247.83        33.68 o                         
   1   0  22         47.38         55.70        12.63 o                         
   2   0  22        760.08        726.06        13.49 o                         
   3   0  22       1363.85       1421.21        29.36 o                         
   4   0  22        373.00        366.71         9.51 o                         
   5   0  22       4830.09       4923.97        88.60 o                         
   6   0  22         89.68         95.78         9.54 o                         
   7   0  22        646.22        631.05        25.40 o                         
   8   0  22        198.41        196.79         9.15 o                         
   9   0  22         81.98         62.73         8.52 o                         
  10   0  22        362.49        396.02        10.26 o                         
  11   0  22        121.60        122.56         9.72 o                         
  12   0  22        383.56        440.34        16.53 o                         
  13   0  22          0.82         -1.72        10.58 o                         
  14   0  22        203.54        224.12        11.59 o                         
  15   0  22        166.51        112.62        11.28 o                         
   1   1  22        295.66        334.84         9.05 o                         
   2   1  22        324.04        317.11         8.36 o                         
   3   1  22        331.65        374.02         8.92 o                         
   4   1  22         91.14         94.64         6.72 o                         
   5   1  22          8.39          4.78         6.64 o                         
   6   1  22         33.52         40.64         6.75 o                         
   7   1  22        415.41        427.59        11.53 o                         
   8   1  22          3.27          7.60         6.07 o                         
   9   1  22       1091.70       1122.07        12.72 o                         
  10   1  22         65.28         87.13         7.35 o                         
  11   1  22        151.57        192.05         6.97 o                         
  12   1  22          7.81         12.47        10.74 o                         
  13   1  22         90.34        116.71         7.80 o                         
  14   1  22         46.19         48.10         7.15 o                         
  15   1  22        577.02        531.18        31.93 o                         
   0   2  22        198.03        232.90        13.23 o                         
   1   2  22         25.85         30.59        10.94 o                         
   2   2  22       1476.22       1607.42        22.79 o                         
   3   2  22         50.51         59.06         7.10 o                         
   4   2  22       1006.87       1013.59        16.86 o                         
   5   2  22        357.45        394.84        10.62 o                         
   6   2  22         32.28         73.53         7.40 o                         
   7   2  22          2.16          5.31         6.89 o                         
   8   2  22       1265.98       1333.68        11.17 o                         
   9   2  22        391.21        423.16         9.36 o                         
  10   2  22        885.13        977.44        15.48 o                         
  11   2  22         29.60         32.74         6.69 o                         
  12   2  22        241.92        265.88         9.55 o                         
  13   2  22          8.72          7.78         7.73 o                         
  14   2  22        416.69        385.84        12.69 o                         
  15   2  22        132.30         83.43         7.40 o                         
   1   3  22        152.48        144.87         9.35 o                         
   2   3  22        265.09        243.24         8.34 o                         
   3   3  22       2155.95       2201.50        30.02 o                         
   4   3  22        147.68        176.32        12.70 o                         
   5   3  22        844.51        876.27        10.70 o                         
   6   3  22         20.34         13.26         7.10 o                         
   7   3  22       1195.86       1262.33        15.50 o                         
   8   3  22          2.47          2.46         6.90 o                         
   9   3  22       1778.86       1841.70        17.98 o                         
  10   3  22         32.48         50.90         6.43 o                         
  11   3  22         48.17         52.74         6.66 o                         
  12   3  22          6.30         10.12         7.01 o                         
  13   3  22        554.50        594.09        18.03 o                         
  14   3  22         15.01         34.85        10.84 o                         
   0   4  22        709.27        691.80        25.83 o                         
   1   4  22        140.11        180.27        10.07 o                         
   2   4  22          4.91          9.92         7.84 o                         
   3   4  22        110.78        151.97         8.33 o                         
   4   4  22       1775.27       1711.36        18.12 o                         
   5   4  22        453.43        451.31        11.63 o                         
   6   4  22        246.29        250.80         6.80 o                         
   7   4  22         39.16         38.02         6.83 o                         
   8   4  22        660.01        668.93         7.40 o                         
   9   4  22        147.12        140.53         6.24 o                         
  10   4  22        206.21        215.32         7.64 o                         
  11   4  22         67.84         84.74        10.67 o                         
  12   4  22        352.14        322.84         7.67 o                         
  13   4  22        249.56        217.60        11.98 o                         
  14   4  22        244.44        213.57        18.47 o                         
   1   5  22       1887.48       1964.15        14.07 o                         
   2   5  22        127.25        111.18         8.31 o                         
   3   5  22       1896.54       2015.89        18.59 o                         
   4   5  22          0.01         13.02         6.34 o                         
   5   5  22       1809.17       1819.26        22.09 o                         
   6   5  22        363.85        368.51         7.48 o                         
   7   5  22       1138.93       1199.56         8.61 o                         
   8   5  22        115.50        105.46         5.98 o                         
   9   5  22       1060.80       1098.65        18.36 o                         
  10   5  22        218.75        218.47         7.42 o                         
  11   5  22        714.98        689.97        14.31 o                         
  12   5  22          2.35          8.74         6.79 o                         
  13   5  22        320.85        291.02        12.39 o                         
   0   6  22       2509.46       2454.17        45.12 o                         
   1   6  22         48.89         51.43        10.42 o                         
   2   6  22       5967.83       6225.10        60.26 o                         
   3   6  22        185.94        208.64         7.26 o                         
   4   6  22       1795.25       1866.81        23.17 o                         
   5   6  22         42.18         40.22         7.53 o                         
   6   6  22       1060.60       1103.17        18.38 o                         
   7   6  22         95.11        109.57         6.99 o                         
   8   6  22       1248.93       1311.13        29.15 o                         
   9   6  22         35.18         28.65         6.15 o                         
  10   6  22        871.25        827.13         8.62 o                         
  11   6  22         40.74         51.96         6.28 o                         
  12   6  22        533.23        448.77        21.78 o                         
   1   7  22       1647.45       1561.33        27.88 o                         
   2   7  22          1.87          8.34         7.92 o                         
   3   7  22       1555.60       1604.14        10.71 o                         
   4   7  22          4.95         17.77         7.36 o                         
   5   7  22        498.05        528.25         8.27 o                         
   6   7  22         44.99         43.54         7.34 o                         
   7   7  22        615.33        646.35        13.55 o                         
   8   7  22         10.47         20.23         6.35 o                         
   9   7  22        654.25        588.54         7.75 o                         
  10   7  22         15.82         16.87         7.53 o                         
  11   7  22        199.55        198.73         7.60 o                         
   0   8  22        491.68        528.08        15.64 o                         
   1   8  22          0.01          9.31         7.97 o                         
   2   8  22        537.09        529.80        12.89 o                         
   3   8  22          3.77         10.05         8.27 o                         
   4   8  22        567.23        552.50         8.98 o                         
   5   8  22         70.88         88.07         7.06 o                         
   6   8  22        551.92        521.72        18.30 o                         
   7   8  22          3.44         13.97         6.87 o                         
   8   8  22        390.96        361.67        13.85 o                         
   9   8  22         59.68         38.95         7.64 o                         
   1   9  22        193.26        166.22         8.72 o                         
   2   9  22         68.32         71.76         8.65 o                         
   3   9  22        101.34        101.83         8.39 o                         
   4   9  22          2.37          7.00         7.44 o                         
   5   9  22        167.45        131.86        11.28 o                         
   6   9  22          8.13         13.06         7.51 o                         
   0  10  22          1.73         20.08        10.65 o                         
   1  10  22         31.07         21.51         7.97 o                         
   2  10  22          8.69         12.75         8.11 o                         
   1   1  23       1276.44       1297.08        24.74 o                         
   2   1  23        136.47        157.18         8.81 o                         
   3   1  23          0.03         27.89         7.24 o                         
   4   1  23        914.93        909.22        12.53 o                         
   5   1  23         80.36         81.70         7.58 o                         
   6   1  23        308.15        296.81         7.38 o                         
   7   1  23        116.79        131.75         6.55 o                         
   8   1  23          0.51         10.60         6.48 o                         
   9   1  23         66.05         77.42         5.75 o                         
  10   1  23         39.75         60.73         9.68 o                         
  11   1  23        132.13        130.19         6.51 o                         
  12   1  23        322.75        292.44         7.47 o                         
  13   1  23        188.28        160.09         7.47 o                         
  14   1  23         27.62         32.55         7.01 o                         
   0   2  23       4205.12       4218.82        76.97 o                         
   1   2  23        373.76        349.71         8.49 o                         
   2   2  23        211.82        225.48         8.23 o                         
   3   2  23       1058.44       1116.27        20.66 o                         
   4   2  23         64.99         92.03         8.34 o                         
   5   2  23         17.87         28.60         7.49 o                         
   6   2  23          5.31          6.24         6.54 o                         
   7   2  23        784.97        802.75         7.99 o                         
   8   2  23        111.88        120.06         6.69 o                         
   9   2  23         32.68         41.31         6.09 o                         
  10   2  23        387.87        408.40        10.70 o                         
  11   2  23        215.28        202.05         7.64 o                         
  12   2  23         49.35         65.87         7.27 o                         
  13   2  23         25.59         27.80         7.18 o                         
  14   2  23          0.46          3.74         6.72 o                         
   1   3  23        200.20        200.09         9.17 o                         
   2   3  23          0.84         18.87         7.87 o                         
   3   3  23          1.42         -5.77         9.06 o                         
   4   3  23        110.57        126.20         7.52 o                         
   5   3  23        439.77        415.27         7.95 o                         
   6   3  23         11.41         23.41         6.96 o                         
   7   3  23          8.44         20.08         6.87 o                         
   8   3  23         56.66         69.87         6.15 o                         
   9   3  23        149.44        156.40         6.88 o                         
  10   3  23         64.68         75.17         5.87 o                         
  11   3  23         49.97         50.56         8.51 o                         
  12   3  23        110.81        125.98         7.36 o                         
  13   3  23        158.96        153.77        14.02 o                         
   0   4  23       1044.24       1087.34        16.96 o                         
   1   4  23        510.87        508.70        10.82 o                         
   2   4  23        282.62        240.80         7.59 o                         
   3   4  23          0.76         11.58         9.30 o                         
   4   4  23        515.52        511.52         9.52 o                         
   5   4  23        368.42        348.68         7.25 o                         
   6   4  23         33.04         43.38         6.84 o                         
   7   4  23         29.36         46.03         6.50 o                         
   8   4  23          0.01         11.58         7.87 o                         
   9   4  23        345.04        358.58         8.17 o                         
  10   4  23         13.53         24.74         6.04 o                         
  11   4  23        110.77        114.03         6.43 o                         
  12   4  23         85.43         68.63         9.79 o                         
  13   4  23         22.57         17.36         6.69 o                         
   1   5  23        144.60        150.11         9.86 o                         
   2   5  23         32.34         45.34         8.82 o                         
   3   5  23        443.44        452.37         9.40 o                         
   4   5  23        210.40        235.68         7.58 o                         
   5   5  23        116.04        124.10         6.97 o                         
   6   5  23         59.04         63.02         6.67 o                         
   7   5  23         51.79         59.30         7.69 o                         
   8   5  23        112.74        116.87         7.91 o                         
   9   5  23         12.95         17.79         6.35 o                         
  10   5  23          2.01          7.01         6.31 o                         
  11   5  23         35.36         36.21         6.49 o                         
  12   5  23         86.47         74.66         8.95 o                         
   0   6  23         90.89        111.48        13.92 o                         
   1   6  23          2.40         10.99         9.83 o                         
   2   6  23         19.20         15.03         9.14 o                         
   3   6  23        459.31        482.15        10.03 o                         
   4   6  23        101.27        105.58         7.24 o                         
   5   6  23        132.17        134.67         7.44 o                         
   6   6  23          1.02          2.98         6.39 o                         
   7   6  23         27.73         34.21         6.71 o                         
   8   6  23         50.82         66.07         6.35 o                         
   9   6  23          2.84         15.57         6.27 o                         
  10   6  23        209.90        194.86         7.96 o                         
  11   6  23         89.59         90.66         6.50 o                         
   1   7  23          5.63          6.96         8.82 o                         
   2   7  23         78.93         92.48         7.95 o                         
   3   7  23         30.30         35.67         7.45 o                         
   4   7  23         69.26        100.86         8.14 o                         
   5   7  23        162.64        152.22        10.60 o                         
   6   7  23        355.28        335.12        14.89 o                         
   7   7  23        158.74        118.66         6.65 o                         
   8   7  23         10.97         28.46         5.99 o                         
   9   7  23          1.30          5.49         6.12 o                         
  10   7  23         61.39         48.03         6.27 o                         
   0   8  23         55.61         46.41        25.95 o                         
   1   8  23         98.80        109.33         8.68 o                         
   2   8  23          5.26         13.23         7.70 o                         
   3   8  23         67.20         78.26         8.45 o                         
   4   8  23         19.38         44.68         7.59 o                         
   5   8  23         17.60         20.88         7.60 o                         
   6   8  23        116.32         81.32         7.38 o                         
   7   8  23        240.83        209.71         8.62 o                         
   8   8  23          0.23          6.04         6.69 o                         
   1   9  23         18.02         23.90         7.92 o                         
   2   9  23          0.01          8.53         8.33 o                         
   3   9  23        136.14        107.67        10.39 o                         
   4   9  23        149.13        142.60        11.34 o                         
   5   9  23         11.40         22.62         7.87 o                         
   0   0  24       1127.95       1131.51        64.41 o                         
   1   0  24        184.57        210.31        11.94 o                         
   2   0  24       1723.85       1800.23        50.35 o                         
   3   0  24       1075.82       1127.02        28.41 o                         
   4   0  24        206.49        247.95        13.12 o                         
   5   0  24         29.53         28.02         8.90 o                         
   6   0  24        530.56        636.77        10.74 o                         
   7   0  24       1144.81       1075.73        26.33 o                         
   8   0  24       1408.01       1491.52        37.74 o                         
   9   0  24        926.04        847.89        15.58 o                         
  10   0  24        126.27        150.45        10.05 o                         
  11   0  24        213.95        188.55        17.43 o                         
  12   0  24        245.62        223.60        15.43 o                         
  13   0  24        155.57        164.32        20.22 o                         
   1   1  24       1433.05       1443.98        24.48 o                         
   2   1  24       1016.21       1076.36        16.51 o                         
   3   1  24       1215.03       1193.94        17.35 o                         
   4   1  24        436.98        403.45        10.75 o                         
   5   1  24        920.89        976.27        17.08 o                         
   6   1  24          2.47         24.46         7.14 o                         
   7   1  24        674.91        721.59        13.83 o                         
   8   1  24        880.51        862.74         9.80 o                         
   9   1  24       1510.64       1595.81        18.49 o                         
  10   1  24         88.21         93.19         7.86 o                         
  11   1  24        445.82        439.47         8.76 o                         
  12   1  24         59.64         60.83         6.75 o                         
  13   1  24        723.79        633.50        10.22 o                         
   0   2  24       1534.02       1542.77        40.30 o                         
   1   2  24        145.95        158.03         8.26 o                         
   2   2  24       1880.22       2047.47        41.07 o                         
   3   2  24        296.74        297.31         9.89 o                         
   4   2  24       1641.91       1695.05        23.58 o                         
   5   2  24          0.43         16.44         6.92 o                         
   6   2  24       1028.53       1104.47        19.36 o                         
   7   2  24         13.43         20.14         7.45 o                         
   8   2  24        991.89       1074.70        15.46 o                         
   9   2  24         23.77         30.96         5.70 o                         
  10   2  24        792.83        818.78        12.12 o                         
  11   2  24         29.65         20.11         6.36 o                         
  12   2  24        220.43        216.20        10.79 o                         
  13   2  24          1.59         11.09         7.15 o                         
   1   3  24        877.91        918.75        21.44 o                         
   2   3  24         23.32         37.18         8.37 o                         
   3   3  24        182.63        210.07         8.47 o                         
   4   3  24          9.82         38.80         7.88 o                         
   5   3  24        303.78        303.76         9.51 o                         
   6   3  24         73.07         96.46         6.54 o                         
   7   3  24        644.49        679.82         7.76 o                         
   8   3  24          2.95         11.54         6.22 o                         
   9   3  24        573.74        614.20        11.12 o                         
  10   3  24        231.29        239.11         9.30 o                         
  11   3  24        595.21        546.28         7.25 o                         
  12   3  24         84.37         64.89         7.19 o                         
  13   3  24        229.41        177.08         7.06 o                         
   0   4  24        186.47        201.03        27.98 o                         
   1   4  24        184.46        148.63         7.91 o                         
   2   4  24       1703.02       1625.83        21.95 o                         
   3   4  24        124.50        126.31         6.49 o                         
   4   4  24        170.41        166.04         8.17 o                         
   5   4  24         23.54         53.47         6.54 o                         
   6   4  24        124.67        141.26         7.03 o                         
   7   4  24        269.57        292.85         7.24 o                         
   8   4  24          3.45         12.34         6.38 o                         
   9   4  24        175.36        180.54         6.57 o                         
  10   4  24          2.37         21.62         6.24 o                         
  11   4  24         17.97         20.66         6.42 o                         
  12   4  24         42.35         29.30         8.55 o                         
   1   5  24         75.69         76.17         8.61 o                         
   2   5  24         41.87         41.48         8.56 o                         
   3   5  24        919.58        952.66        13.04 o                         
   4   5  24        221.12        232.71         7.66 o                         
   5   5  24        263.21        284.04         7.21 o                         
   6   5  24          0.97         30.88         6.92 o                         
   7   5  24        160.04        182.34         6.96 o                         
   8   5  24        233.31        260.03         6.57 o                         
   9   5  24        957.25        917.14        20.16 o                         
  10   5  24         32.45         48.28         6.42 o                         
  11   5  24         53.05         70.73         6.49 o                         
   0   6  24        230.74        210.82        15.85 o                         
   1   6  24         86.47        105.53         9.01 o                         
   2   6  24        373.10        395.42         9.56 o                         
   3   6  24        248.48        205.94         7.76 o                         
   4   6  24       1289.09       1405.93        21.18 o                         
   5   6  24         17.33         30.92         6.79 o                         
   6   6  24        273.39        261.65         7.69 o                         
   7   6  24        132.34        168.11         7.46 o                         
   8   6  24       1304.00       1210.53        23.73 o                         
   9   6  24         46.86         54.18         6.08 o                         
  10   6  24        652.23        543.37        13.26 o                         
   1   7  24        394.66        418.39        18.14 o                         
   2   7  24          7.00         19.10         7.87 o                         
   3   7  24        673.44        680.52        14.06 o                         
   4   7  24        124.74         99.55         7.64 o                         
   5   7  24        456.83        412.63         8.85 o                         
   6   7  24         38.70         31.39         7.17 o                         
   7   7  24        115.96        129.42         7.05 o                         
   8   7  24         72.30         84.10         7.29 o                         
   0   8  24        237.64        214.61        15.78 o                         
   1   8  24         16.01         19.54         8.08 o                         
   2   8  24        333.71        306.33        12.68 o                         
   3   8  24         57.40         40.38         8.24 o                         
   4   8  24         13.71         21.56         7.44 o                         
   5   8  24          0.09         18.15         7.42 o                         
   6   8  24        216.44        179.05         9.51 o                         
   1   9  24        241.12        216.87        11.52 o                         
   2   9  24         25.02         23.83         8.62 o                         
   1   1  25        643.53        654.51        10.94 o                         
   2   1  25         33.14         32.93         6.72 o                         
   3   1  25        248.39        273.71        11.77 o                         
   4   1  25         78.72         89.92         7.12 o                         
   5   1  25       1216.50       1228.84        16.51 o                         
   6   1  25         19.13         28.59         6.58 o                         
   7   1  25          4.35         23.39         6.36 o                         
   8   1  25        105.34        111.48         6.53 o                         
   9   1  25         28.31         35.82         5.93 o                         
  10   1  25         17.88          6.43         7.84 o                         
  11   1  25         39.47         53.01         6.37 o                         
  12   1  25          9.72         26.48         6.30 o                         
   0   2  25        126.07        126.26        18.14 o                         
   1   2  25          5.55         24.44         7.92 o                         
   2   2  25        137.14        142.12         9.41 o                         
   3   2  25         23.99         31.34         7.15 o                         
   4   2  25       2089.87       2026.73        31.49 o                         
   5   2  25         12.38         17.64         8.82 o                         
   6   2  25         65.83         74.49         6.54 o                         
   7   2  25        249.69        226.91         7.16 o                         
   8   2  25         14.44         26.30         7.37 o                         
   9   2  25         36.05         28.27         8.14 o                         
  10   2  25         74.80         82.95         6.17 o                         
  11   2  25        117.12        107.16         7.95 o                         
  12   2  25        169.49        154.41         7.41 o                         
   1   3  25        142.44        132.55         8.35 o                         
   2   3  25        158.00        151.55         8.44 o                         
   3   3  25        594.89        561.95         8.30 o                         
   4   3  25         84.98        100.23        15.57 o                         
   5   3  25        492.03        477.11         8.00 o                         
   6   3  25        171.88        167.08         6.64 o                         
   7   3  25        142.97        161.36         6.86 o                         
   8   3  25        126.62        116.61         6.09 o                         
   9   3  25          7.22         21.20         6.30 o                         
  10   3  25         83.60         75.72         5.89 o                         
  11   3  25          4.65         16.35         6.42 o                         
  12   3  25         46.87         42.63         6.75 o                         
   0   4  25         39.90         50.43        13.57 o                         
   1   4  25        241.81        216.30         8.33 o                         
   2   4  25        106.69        124.59         8.60 o                         
   3   4  25         22.86          9.75         7.01 o                         
   4   4  25         53.37         40.81         7.95 o                         
   5   4  25         56.76         62.98         7.47 o                         
   6   4  25          6.69          3.04         6.74 o                         
   7   4  25         79.58         79.97         6.84 o                         
   8   4  25         95.49         90.47         6.57 o                         
   9   4  25        230.07        185.84         6.66 o                         
  10   4  25          6.69         11.25         7.09 o                         
  11   4  25         78.88         74.78         6.12 o                         
   1   5  25          3.35         11.31         8.43 o                         
   2   5  25         50.48         46.29         8.96 o                         
   3   5  25          4.15         15.03         6.78 o                         
   4   5  25        114.86        124.11         7.39 o                         
   5   5  25          1.66         12.23         6.96 o                         
   6   5  25        103.15        103.69         8.00 o                         
   7   5  25         28.04         16.11         6.69 o                         
   8   5  25         10.54         10.69         6.37 o                         
   9   5  25         22.14         19.34         7.36 o                         
  10   5  25        289.00        241.87         9.99 o                         
   0   6  25        162.70        139.60        15.71 o                         
   1   6  25         13.93         11.22         9.14 o                         
   2   6  25         14.22         28.30         9.20 o                         
   3   6  25          2.01          8.29         8.19 o                         
   4   6  25         91.67         97.64         7.53 o                         
   5   6  25        188.51        157.69         7.85 o                         
   6   6  25         18.23         20.61         7.19 o                         
   7   6  25          0.76          8.76         7.26 o                         
   8   6  25        257.95        253.40         6.97 o                         
   9   6  25         33.60         21.77         6.23 o                         
   1   7  25         46.00         20.47         8.07 o                         
   2   7  25          6.88         17.81         7.34 o                         
   3   7  25         46.48         51.97         9.51 o                         
   4   7  25         22.20         22.60         7.51 o                         
   5   7  25         20.39         23.75         7.27 o                         
   6   7  25         14.86         17.53         7.39 o                         
   7   7  25          0.29         15.38         6.75 o                         
   0   8  25         19.76         14.00        14.15 o                         
   1   8  25         82.27         81.21         9.62 o                         
   2   8  25        292.16        304.23        14.15 o                         
   3   8  25         34.08         27.82         8.54 o                         
   4   8  25         18.18          2.67         7.98 o                         
   0   0  26          2.99         -0.59        15.28 o                         
   1   0  26        720.66        702.84        35.35 o                         
   2   0  26        272.58        208.24        13.52 o                         
   3   0  26         49.04         71.55        11.80 o                         
   4   0  26       1824.45       1827.04        44.83 o                         
   5   0  26          9.81          4.94        14.99 o                         
   6   0  26         94.56        115.21         9.91 o                         
   7   0  26         65.78         68.89         8.01 o                         
   8   0  26        470.92        493.15        13.83 o                         
   9   0  26         73.41         43.64         8.58 o                         
  10   0  26        191.25        172.81         8.79 o                         
  11   0  26         24.32         41.33         9.98 o                         
   1   1  26        646.84        726.15        18.46 o                         
   2   1  26        414.59        384.23         9.65 o                         
   3   1  26        301.86        334.29         8.64 o                         
   4   1  26          8.67         29.15         6.20 o                         
   5   1  26       1092.16       1104.89        13.23 o                         
   6   1  26        109.66        126.79         7.03 o                         
   7   1  26        933.03        937.04         9.10 o                         
   8   1  26          6.89         17.31         7.08 o                         
   9   1  26        283.58        297.12         8.80 o                         
  10   1  26         32.07         52.19         6.62 o                         
  11   1  26         99.37         85.72         7.03 o                         
   0   2  26       1633.37       1774.05        57.48 o                         
   1   2  26        358.02        333.64         7.81 o                         
   2   2  26        328.33        401.34        17.52 o                         
   3   2  26         80.51        107.63         8.49 o                         
   4   2  26        687.17        741.33         8.75 o                         
   5   2  26        354.53        357.47        10.53 o                         
   6   2  26        414.54        376.78        14.29 o                         
   7   2  26        120.57        136.96         6.86 o                         
   8   2  26       1508.11       1423.94        25.10 o                         
   9   2  26         42.26         30.30         6.68 o                         
  10   2  26         92.88         81.53         6.29 o                         
  11   2  26          2.42          8.49         6.67 o                         
   1   3  26        909.09        920.25        22.80 o                         
   2   3  26          0.81         12.90        10.71 o                         
   3   3  26        309.62        381.25         9.17 o                         
   4   3  26        107.16        121.26         8.05 o                         
   5   3  26         60.60         50.19         7.32 o                         
   6   3  26         67.79         64.21         6.09 o                         
   7   3  26         87.56         93.50         6.77 o                         
   8   3  26          0.18          1.86         6.21 o                         
   9   3  26        279.89        255.19         6.74 o                         
  10   3  26         35.98         25.07         6.34 o                         
  11   3  26        330.50        242.98        10.40 o                         
   0   4  26        568.82        517.33        16.94 o                         
   1   4  26         13.42         10.72        14.05 o                         
   2   4  26       1014.84        957.81        17.77 o                         
   3   4  26        411.09        437.77         9.08 o                         
   4   4  26        118.24        137.46         7.96 o                         
   5   4  26          2.94         19.05         6.65 o                         
   6   4  26         12.46         18.46         6.19 o                         
   7   4  26        222.33        220.04         7.06 o                         
   8   4  26        450.20        463.94        10.84 o                         
   9   4  26         37.06         46.43         6.38 o                         
  10   4  26        369.40        333.49        17.49 o                         
   1   5  26        396.02        399.88        14.76 o                         
   2   5  26          2.97         21.16         8.45 o                         
   3   5  26        670.24        679.40        15.03 o                         
   4   5  26        130.89        136.13         7.53 o                         
   5   5  26        221.83        222.77         7.39 o                         
   6   5  26         73.02         74.24         7.13 o                         
   7   5  26        565.37        527.02        18.25 o                         
   8   5  26          3.63         18.78         6.11 o                         
   9   5  26        279.78        219.56        13.92 o                         
   0   6  26         78.47        119.74        13.79 o                         
   1   6  26         11.44         21.74         8.55 o                         
   2   6  26        782.63        742.57        15.64 o                         
   3   6  26         11.92         18.94         7.82 o                         
   4   6  26        534.53        487.87        12.19 o                         
   5   6  26         12.35          4.55         6.48 o                         
   6   6  26       1389.27       1276.84        38.63 o                         
   7   6  26         34.92         51.66         9.67 o                         
   1   7  26        378.88        311.97         9.54 o                         
   2   7  26         27.19         43.61         9.94 o                         
   3   7  26        839.35        709.47        21.55 o                         
   4   7  26          0.31         -9.62         9.62 o                         
   5   7  26        306.83        239.38        14.90 o                         
   1   1  27         55.58         52.24         7.79 o                         
   2   1  27         41.65         67.05         8.37 o                         
   3   1  27        294.02        345.42         8.46 o                         
   4   1  27          0.56          7.38         7.32 o                         
   5   1  27        101.82        112.87         7.19 o                         
   6   1  27        236.54        182.69         9.41 o                         
   7   1  27          3.84         14.98         6.65 o                         
   8   1  27        375.04        363.86         7.93 o                         
   9   1  27         86.25         73.93         7.25 o                         
  10   1  27         64.75         82.31         6.75 o                         
   0   2  27        568.02        487.83        26.03 o                         
   1   2  27          2.57          7.70         6.68 o                         
   2   2  27         38.99         43.72         7.23 o                         
   3   2  27          0.05         14.37         8.06 o                         
   4   2  27        240.11        197.54         8.72 o                         
   5   2  27          4.46         13.73         7.19 o                         
   6   2  27         50.47         67.34         7.85 o                         
   7   2  27        211.17        184.10         6.04 o                         
   8   2  27         11.49         25.27         6.03 o                         
   9   2  27        138.32        124.00         7.95 o                         
  10   2  27         18.13         24.97         7.09 o                         
   1   3  27         87.97         71.38         7.38 o                         
   2   3  27         10.55         11.75         7.78 o                         
   3   3  27        214.91        220.91         8.03 o                         
   4   3  27          8.52          5.27         7.17 o                         
   5   3  27        298.87        250.97         9.41 o                         
   6   3  27         26.05         45.97         6.42 o
[truncated: 10,288 more chars]
